# Supplementary material for: FuncFetch: an LLM-assisted workflow enables mining thousands of enzyme–substrate interactions from published manuscripts
Source: Bioinformatics. 2024 Dec 24;41(1):btae756. doi: 10.1093/bioinformatics/btae756 (PMC11734755; doi:10.1093/bioinformatics/btae756)
Supplement: btae756_Supplementary_Data [file btae756_supplementary_data.zip]

Archive with 8 entries (8 files):
- SuppFile4_Step4_Methods.docx
- SuppFile6_FullyVerifiedBAHDActivities.xlsx
- SuppFile7_TimeComparison.xlsx
- SuppFile8_Hallucinations.docx
- SuppFile2_PerformanceMetrics_Step2.xlsx
- SuppFile3_PerformanceMetrics_Step4_Validation.xlsx
- SuppFile5_PerformanceMetrics_Step4_BAHD_Dataset.xlsx
- SuppFile1_Filters.xlsx
