# Supplementary material for: FuncFetch: an LLM-assisted workflow enables mining thousands of enzyme–substrate interactions from published manuscripts
Source: Bioinformatics. 2024 Dec 24;41(1):btae756. doi: 10.1093/bioinformatics/btae756 (PMC11734755; doi:10.1093/bioinformatics/btae756)
Supplement: btae756_Supplementary_Data [file btae756_supplementary_data.zip › SuppFile6_FullyVerifiedBAHDActivities.xlsx]

## Sheet: Legend
		Supplementary File 6: Fully Verified Set of BAHD acyltransferase activities. (A) The Manual Check column differentiates entries where the species of the FuncFetch extracted ID is the same as the one extracted through NCBI Taxonomy using the enzyme names by our inhouse Python script. If the tag is "Same Species", the UniProtID column names apply. If the tag is "Different_species" or "Multiple_spec…

## Sheet: 6A_Verified
#Original_order	#TITLE	DOI	SPECIES	Family	Kingdom	Kingdom-keep?	ENZYME_COMMON_NAME	ENZYME_FULL_NAME	FULLNAME-Keep	GENBANK	UNIPROT_ID	SWISSPROT_ID	ALT_ID	ID-presence	SUBSTRATE	PRODUCT	SUBST-presence	BOTH	FLAG	FLAG-keep	PMID	Uniprot_Name	Uniprot_Accessions	Refseq	Genbank_ID	Uniprot_Name_Organism	CHECK_tag	Manual_CHECK	PFAM_domains
1	Molecular characterization of flavonoid malonyltransferase from Oryza sativa	10.1016/j.plaphy.2009.08.004	Oryza sativa	4479|Poaceae	33090|Viridiplantae	1	OsMaT-2	flavonoid malonyltransferase	1	BAG96218.1	NA		NA	1	apigenin 7-O-glucoside ; malonyl-CoA	apigenin 7-O-glucoside malonylated product; kaempferol 3-O-glucoside malonylated product; quercetin 3-O-glucoside malonylated product; genistein 7-O-glucoside malonylated product; naringenin 7-O-glucoside malonylated product	1	1	pass	1	PMID:19733090	Q6K2J2_ORYSJ	Q6K2J2			Oryza_sativa_subsp._japonica	Different_species_CHECK	Same_species	BAG96218.1|PF02458;Transferase;1|BAG96218|PF02458;Transferase;1|OSMAT-2|NA
2	Molecular characterization of flavonoid malonyltransferase from Oryza sativa	10.1016/j.plaphy.2009.08.004	Oryza sativa	4479|Poaceae	33090|Viridiplantae	1	OsMaT-2	flavonoid malonyltransferase	1	BAG96218.1	NA		NA	1	kaempferol 3-O-glucoside ; malonyl-CoA		1	1	pass	1	PMID:19733090	Q6K2J2_ORYSJ	Q6K2J2			Oryza_sativa_subsp._japonica	Different_species_CHECK	Same_species	BAG96218.1|PF02458;Transferase;1|BAG96218|PF02458;Transferase;1|OSMAT-2|NA
3	Molecular characterization of flavonoid malonyltransferase from Oryza sativa	10.1016/j.plaphy.2009.08.004	Oryza sativa	4479|Poaceae	33090|Viridiplantae	1	OsMaT-2	flavonoid malonyltransferase	1	BAG96218.1	NA		NA	1	quercetin 3-O-glucoside ; malonyl-CoA		1	1	pass	1	PMID:19733090	Q6K2J2_ORYSJ	Q6K2J2			Oryza_sativa_subsp._japonica	Different_species_CHECK	Same_species	BAG96218.1|PF02458;Transferase;1|BAG96218|PF02458;Transferase;1|OSMAT-2|NA
4	Molecular characterization of flavonoid malonyltransferase from Oryza sativa	10.1016/j.plaphy.2009.08.004	Oryza sativa	4479|Poaceae	33090|Viridiplantae	1	OsMaT-2	flavonoid malonyltransferase	1	BAG96218.1	NA		NA	1	genistein 7-O-glucoside ; malonyl-CoA		1	1	pass	1	PMID:19733090	Q6K2J2_ORYSJ	Q6K2J2			Oryza_sativa_subsp._japonica	Different_species_CHECK	Same_species	BAG96218.1|PF02458;Transferase;1|BAG96218|PF02458;Transferase;1|OSMAT-2|NA
5	Molecular characterization of flavonoid malonyltransferase from Oryza sativa	10.1016/j.plaphy.2009.08.004	Oryza sativa	4479|Poaceae	33090|Viridiplantae	1	OsMaT-2	flavonoid malonyltransferase	1	BAG96218.1	NA		NA	1	naringenin 7-O-glucoside ; malonyl-CoA		1	1	pass	1	PMID:19733090	Q6K2J2_ORYSJ	Q6K2J2			Oryza_sativa_subsp._japonica	Different_species_CHECK	Same_species	BAG96218.1|PF02458;Transferase;1|BAG96218|PF02458;Transferase;1|OSMAT-2|NA
6	Molecular characterization of flavonoid malonyltransferase from Oryza sativa	10.1016/j.plaphy.2009.08.004	Oryza sativa	4479|Poaceae	33090|Viridiplantae	1	OsMaT-2	flavonoid malonyltransferase	1	BAG96218.1	NA		NA	1	Eriodictyol-7-O-glucoside ; malonyl-CoA		1	1	pass	1	PMID:19733090	Q6K2J2_ORYSJ	Q6K2J2			Oryza_sativa_subsp._japonica	Different_species_CHECK	Same_species	BAG96218.1|PF02458;Transferase;1|BAG96218|PF02458;Transferase;1|OSMAT-2|NA
7	Molecular characterization of flavonoid malonyltransferase from Oryza sativa	10.1016/j.plaphy.2009.08.004	Oryza sativa	4479|Poaceae	33090|Viridiplantae	1	OsMaT-2	flavonoid malonyltransferase	1	BAG96218.1	NA		NA	1	Luteolin 4â€²-O-glucoside ; malonyl-CoA		1	1	pass	1	PMID:19733090	Q6K2J2_ORYSJ	Q6K2J2			Oryza_sativa_subsp._japonica	Different_species_CHECK	Same_species	BAG96218.1|PF02458;Transferase;1|BAG96218|PF02458;Transferase;1|OSMAT-2|NA
8	Molecular characterization of flavonoid malonyltransferase from Oryza sativa	10.1016/j.plaphy.2009.08.004	Oryza sativa	4479|Poaceae	33090|Viridiplantae	1	OsMaT-2	flavonoid malonyltransferase	1	BAG96218.1	NA		NA	1	Luteolin 7-O-glucoside ; malonyl-CoA		1	1	pass	1	PMID:19733090	Q6K2J2_ORYSJ	Q6K2J2			Oryza_sativa_subsp._japonica	Different_species_CHECK	Same_species	BAG96218.1|PF02458;Transferase;1|BAG96218|PF02458;Transferase;1|OSMAT-2|NA
9	Molecular characterization of flavonoid malonyltransferase from Oryza sativa	10.1016/j.plaphy.2009.08.004	Oryza sativa	4479|Poaceae	33090|Viridiplantae	1	OsMaT-2	flavonoid malonyltransferase	1	BAG96218.1	NA		NA	1	Isorhamnetin 3-O-glucoside ; malonyl-CoA		1	1	pass	1	PMID:19733090	Q6K2J2_ORYSJ	Q6K2J2			Oryza_sativa_subsp._japonica	Different_species_CHECK	Same_species	BAG96218.1|PF02458;Transferase;1|BAG96218|PF02458;Transferase;1|OSMAT-2|NA
10	Molecular characterization of flavonoid malonyltransferase from Oryza sativa	10.1016/j.plaphy.2009.08.004	Oryza sativa	4479|Poaceae	33090|Viridiplantae	1	OsMaT-2	flavonoid malonyltransferase	1	BAG96218.1	NA		NA	1	Quercetin 4â€²-O-glucoside ; malonyl-CoA		1	1	pass	1	PMID:19733090	Q6K2J2_ORYSJ	Q6K2J2			Oryza_sativa_subsp._japonica	Different_species_CHECK	Same_species	BAG96218.1|PF02458;Transferase;1|BAG96218|PF02458;Transferase;1|OSMAT-2|NA
11	Anthocyanin 5,3'-aromatic acyltransferase from Gentiana triflora, a structural insight into biosynthesis of a blue anthocyanin	10.1016/j.phytochem.2021.112727	Gentiana triflora	21472|Gentianaceae	33090|Viridiplantae	1	Gt53â€²AT	Anthocyanin 5,3'-aromatic acyltransferase	1	NA	NA		NA	0	Delphinidin 3,5,3'-triglucoside ; Caffeoyl-CoA	Acylation of anthocyanins; Gentiodelphin (delphinidin 3-glucoside 5-caffeoyl-glucoside 3'-caffeoyl-glucoside); Delphinidin 3-glucoside 5-caffeoyl-glucoside 3'-glucoside	1	0	pass	1	PMID:33743393	NA	NA	NA	NA	NA	NA	No_ID	GT53â€²AT|NA
12	Anthocyanin 5,3'-aromatic acyltransferase from Gentiana triflora, a structural insight into biosynthesis of a blue anthocyanin	10.1016/j.phytochem.2021.112727	Eustoma grandiflorum	21472|Gentianaceae	33090|Viridiplantae	1	Eg5AT	Lisianthus anthocyanin 5AT	1	BAF49288.1	NA		NA	1	delphinidin 3,5,3â€²-triglucoside ; Caffeoyl-CoA		1	1	pass	1	PMID:33743393	A4F1Q5_EUSER	A4F1Q5			Eustoma_exaltatum_subsp._russellianum	Different_species_CHECK	Same_species	BAF49288.1|PF02458;Transferase;1|BAF49288|PF02458;Transferase;1|EG5AT|NA
13	Construction of a chimeric biosynthetic pathway for the de novo biosynthesis of rosmarinic acid in Escherichia coli	10.1002/cbic.201402275	Lavandula angustifolia	4136|Lamiaceae	33090|Viridiplantae	1	LaRAS	hydroxycinnamoyl transferase/ rosmarinic acid synthase	1	ABI48360.1	NA		NA	1	3,4-dihydroxyphenyllactic acid ; Caffeoyl-CoA	Rosmarinic Acid; Iso-rosmarinic Acid	1	1	pass	1	PMID:25205019	Q0GA14_LAVAN	Q0GA14			Lavandula_angustifolia	Same_species	Same_species	ABI48360.1|PF02458;Transferase;1|ABI48360|PF02458;Transferase;1|LARAS|NA
14	Construction of a chimeric biosynthetic pathway for the de novo biosynthesis of rosmarinic acid in Escherichia coli	10.1002/cbic.201402275	Melissa officinalis	4136|Lamiaceae	33090|Viridiplantae	1	MoRAS	hydroxycinnamoyl transferase/ rosmarinic acid synthase	1	CBW35684.1	NA	G0LD36	NA	1	3,4-dihydroxyphenyllactic acid ; Caffeoyl-CoA		1	1	pass	1	PMID:25205019	RAS_MELOI	G0LD36			Melissa_officinalis	Same_species	Same_species	CBW35684.1|PF02458;Transferase;1|CBW35684.1|IPR023213;CAT-like_dom_sf;IPR050317;Plant_Fungal_Acyltransferase|CBW35684|PF02458;Transferase;1|CBW35684|IPR023213;CAT-like_dom_sf;IPR050317;Plant_Fungal_Acyltransferase|MORAS|NA
15	Construction of a chimeric biosynthetic pathway for the de novo biosynthesis of rosmarinic acid in Escherichia coli	10.1002/cbic.201402275	Coleus blumei	4136|Lamiaceae	33090|Viridiplantae	1	CbRAS	hydroxycinnamoyl transferase/ rosmarinic acid synthase	1	CAK55166.1	NA	A0PDV5	NA	1	3,4-dihydroxyphenyllactic acid ; Caffeoyl-CoA		1	1	pass	1	PMID:25205019	RAS_PLESU	A0PDV5			Plectranthus_scutellarioides	Different_species_CHECK	Same_species	CAK55166.1|PF02458;Transferase;1|CAK55166.1|IPR023213;CAT-like_dom_sf;IPR050317;Plant_Fungal_Acyltransferase|CAK55166|PF02458;Transferase;1|CAK55166|IPR023213;CAT-like_dom_sf;IPR050317;Plant_Fungal_Acyltransferase|CBRAS|NA
16	Regioselectivity of taxoid-O-acetyltransferases: heterologous expression and characterization of a new taxadien-5alpha-ol-O-acetyltransferase	10.1016/j.abb.2004.07.013	Taxus	25623|Taxaceae	33090|Viridiplantae	1	TAX1	taxoid 5a-O-acetyltransferase	1	NA	NA		NA	0	taxadien-5Î±-ol ; acetyl CoA	taxadien-5a9a10b-triacetoxy-13a-ol;taxadien-9a-acetoxy-5a,10b,13a-triol;taxadien-10b-acetoxy-5a,9a,13a-triol	1	0	pass	1	PMID:15369823	A0A9Q0JL96_9ROSI|A0A2P2MT18_RHIMU|F2D1T3_HORVV|TAX1_ARATH	A0A9Q0JL96|A0A2P2MT18|F2D1T3|O82275	|NP_565714.1|NP_565714	|NM_128665.2|NM_128665	Turnera_subulata|Rhizophora_mucronata|Hordeum_vulgare_subsp._vulgare|Arabidopsis_thaliana	Multiple_species_CHECK	Different_species	TAX1|NA
17	Regioselectivity of taxoid-O-acetyltransferases: heterologous expression and characterization of a new taxadien-5alpha-ol-O-acetyltransferase	10.1016/j.abb.2004.07.013	Taxus	25623|Taxaceae	33090|Viridiplantae	1	TAX1	taxoid 5a-O-acetyltransferase	1	NA	NA		NA	0	taxadien-2Î±,5Î±,10Î²-triol ; acetyl CoA	taxadien-5a9a10b-triacetoxy-13a-ol;taxadien-9a-acetoxy-5a,10b,13a-triol;taxadien-10b-acetoxy-5a,9a,13a-triol	1	0	pass	1	PMID:15369823	A0A9Q0JL96_9ROSI|A0A2P2MT18_RHIMU|F2D1T3_HORVV|TAX1_ARATH	A0A9Q0JL96|A0A2P2MT18|F2D1T3|O82275	|NP_565714.1|NP_565714	|NM_128665.2|NM_128665	Turnera_subulata|Rhizophora_mucronata|Hordeum_vulgare_subsp._vulgare|Arabidopsis_thaliana	Multiple_species_CHECK	Different_species	TAX1|NA
18	Regioselectivity of taxoid-O-acetyltransferases: heterologous expression and characterization of a new taxadien-5alpha-ol-O-acetyltransferase	10.1016/j.abb.2004.07.013	Taxus	25623|Taxaceae	33090|Viridiplantae	1	TAX1	taxoid 5a-O-acetyltransferase	1	NA	NA		NA	0	taxadien-5Î±,9Î±,10Î²,13Î±-tetraol ; acetyl CoA	taxadien-5a9a10b-triacetoxy-13a-ol;taxadien-9a-acetoxy-5a,10b,13a-triol;taxadien-10b-acetoxy-5a,9a,13a-triol	1	0	pass	1	PMID:15369823	A0A9Q0JL96_9ROSI|A0A2P2MT18_RHIMU|F2D1T3_HORVV|TAX1_ARATH	A0A9Q0JL96|A0A2P2MT18|F2D1T3|O82275	|NP_565714.1|NP_565714	|NM_128665.2|NM_128665	Turnera_subulata|Rhizophora_mucronata|Hordeum_vulgare_subsp._vulgare|Arabidopsis_thaliana	Multiple_species_CHECK	Different_species	TAX1|NA
19	Regioselectivity of taxoid-O-acetyltransferases: heterologous expression and characterization of a new taxadien-5alpha-ol-O-acetyltransferase	10.1016/j.abb.2004.07.013	Taxus	25623|Taxaceae	33090|Viridiplantae	1	TAX1	taxoid 5a-O-acetyltransferase	1	NA	NA		NA	0	taxadien-5Î±-acetoxy-9Î±,10Î²,13Î±-triol ; acetyl CoA	taxadien-5a9a10b-triacetoxy-13a-ol;taxadien-9a-acetoxy-5a,10b,13a-triol;taxadien-10b-acetoxy-5a,9a,13a-triol	1	0	pass	1	PMID:15369823	A0A9Q0JL96_9ROSI|A0A2P2MT18_RHIMU|F2D1T3_HORVV|TAX1_ARATH	A0A9Q0JL96|A0A2P2MT18|F2D1T3|O82275	|NP_565714.1|NP_565714	|NM_128665.2|NM_128665	Turnera_subulata|Rhizophora_mucronata|Hordeum_vulgare_subsp._vulgare|Arabidopsis_thaliana	Multiple_species_CHECK	Different_species	TAX1|NA
20	Regioselectivity of taxoid-O-acetyltransferases: heterologous expression and characterization of a new taxadien-5alpha-ol-O-acetyltransferase	10.1016/j.abb.2004.07.013	Taxus	25623|Taxaceae	33090|Viridiplantae	1	TAX19	taxoid 5a-O-acetyltransferase	1	AAU89980.1	NA		NA	1	taxadien-5a-ol ; acetyl CoA	taxadien-5a-yl acetate	1	1	pass	1	PMID:15369823	Q5Y9C6_TAXCU	Q5Y9C6			Taxus_cuspidata	Different_species_CHECK	Same_species	AAU89980.1|PF02458;Transferase;1|AAU89980|PF02458;Transferase;1|TAX19|NA
21	Regioselectivity of taxoid-O-acetyltransferases: heterologous expression and characterization of a new taxadien-5alpha-ol-O-acetyltransferase	10.1016/j.abb.2004.07.013	Taxus	25623|Taxaceae	33090|Viridiplantae	1	TAX19	taxoid 5a-O-acetyltransferase	1	AAU89980.1	NA		NA	1	taxadien-2Î±,5Î±-diol ; acetyl CoA	diol monoacetate;taxadien-5a-acetoxy-2a-ol	1	1	pass	1	PMID:15369823	Q5Y9C6_TAXCU	Q5Y9C6			Taxus_cuspidata	Different_species_CHECK	Same_species	AAU89980.1|PF02458;Transferase;1|AAU89980|PF02458;Transferase;1|TAX19|NA
22	Regioselectivity of taxoid-O-acetyltransferases: heterologous expression and characterization of a new taxadien-5alpha-ol-O-acetyltransferase	10.1016/j.abb.2004.07.013	Taxus	25623|Taxaceae	33090|Viridiplantae	1	TAX19	taxoid 5a-O-acetyltransferase	1	AAU89980.1	NA		NA	1	taxadien-2Î±,5Î±,10Î²-triol ; acetyl CoA	taxadien-5a-acetoxy-2a10b-diol;taxadien-5a-acetoxy-2a,10b-diol	1	1	pass	1	PMID:15369823	Q5Y9C6_TAXCU	Q5Y9C6			Taxus_cuspidata	Different_species_CHECK	Same_species	AAU89980.1|PF02458;Transferase;1|AAU89980|PF02458;Transferase;1|TAX19|NA
23	Regioselectivity of taxoid-O-acetyltransferases: heterologous expression and characterization of a new taxadien-5alpha-ol-O-acetyltransferase	10.1016/j.abb.2004.07.013	Taxus	25623|Taxaceae	33090|Viridiplantae	1	TAX19	taxoid 5a-O-acetyltransferase	1	AAU89980.1	NA		NA	1	taxadien-5Î±,9Î±,10Î²,13Î±-tetraol ; acetyl CoA	taxadien-13a-acetoxy-5a9a10b-triol;taxadien-13a-acetoxy-5a,9a,10b-triol	1	1	pass	1	PMID:15369823	Q5Y9C6_TAXCU	Q5Y9C6			Taxus_cuspidata	Different_species_CHECK	Same_species	AAU89980.1|PF02458;Transferase;1|AAU89980|PF02458;Transferase;1|TAX19|NA
24	Regioselectivity of taxoid-O-acetyltransferases: heterologous expression and characterization of a new taxadien-5alpha-ol-O-acetyltransferase	10.1016/j.abb.2004.07.013	Taxus	25623|Taxaceae	33090|Viridiplantae	1	TAX19	taxoid 5a-O-acetyltransferase	1	AAU89980.1	NA		NA	1	taxadien-5Î±-acetoxy-9Î±,10Î²,13Î±-triol ; acetyl CoA	taxadien-5a13a-diacetoxy-9a10b-diol;taxadien-5a,13a-diacetoxy-9a,10b-diol	1	1	pass	1	PMID:15369823	Q5Y9C6_TAXCU	Q5Y9C6			Taxus_cuspidata	Different_species_CHECK	Same_species	AAU89980.1|PF02458;Transferase;1|AAU89980|PF02458;Transferase;1|TAX19|NA
25	Generation of phenylpropanoid pathway-derived volatiles in transgenic plants: rose alcohol acetyltransferase produces phenylethyl acetate and benzyl acetate in petunia flowers	10.1007/s11103-005-4924-x	Petunia hybrida	4070|Solanaceae	33090|Viridiplantae	1	RhAAT	alcohol acetyltransferase	1	AAW31948.1	NA		NA	1	geraniol ; acetyl CoA	geranyl acetate	1	1	pass	1	PMID:16525891	Q5I6B5_ROSHC	Q5I6B5			Rosa_hybrid_cultivar	Different_species_CHECK	Different_species	AAW31948.1|PF02458;Transferase;1|AAW31948|PF02458;Transferase;1|RHAAT|NA
26	Generation of phenylpropanoid pathway-derived volatiles in transgenic plants: rose alcohol acetyltransferase produces phenylethyl acetate and benzyl acetate in petunia flowers	10.1007/s11103-005-4924-x	Petunia hybrida	4070|Solanaceae	33090|Viridiplantae	1	RhAAT	alcohol acetyltransferase	1	AAW31948.1	NA		NA	1	phenyl ethanol ; acetyl CoA	phenylethyl acetate	1	1	pass	1	PMID:16525891	Q5I6B5_ROSHC	Q5I6B5			Rosa_hybrid_cultivar	Different_species_CHECK	Different_species	AAW31948.1|PF02458;Transferase;1|AAW31948|PF02458;Transferase;1|RHAAT|NA
27	Generation of phenylpropanoid pathway-derived volatiles in transgenic plants: rose alcohol acetyltransferase produces phenylethyl acetate and benzyl acetate in petunia flowers	10.1007/s11103-005-4924-x	Petunia hybrida	4070|Solanaceae	33090|Viridiplantae	1	RhAAT	alcohol acetyltransferase	1	AAW31948.1	NA		NA	1	benzyl alcohol ; acetyl CoA	benzyl acetate	1	1	pass	1	PMID:16525891	Q5I6B5_ROSHC	Q5I6B5			Rosa_hybrid_cultivar	Different_species_CHECK	Different_species	AAW31948.1|PF02458;Transferase;1|AAW31948|PF02458;Transferase;1|RHAAT|NA
28	Generation of phenylpropanoid pathway-derived volatiles in transgenic plants: rose alcohol acetyltransferase produces phenylethyl acetate and benzyl acetate in petunia flowers	10.1007/s11103-005-4924-x	Petunia hybrida	4070|Solanaceae	33090|Viridiplantae	1	RhAAT	alcohol acetyltransferase	1	AAW31948.1	NA		NA	1	1-octanol ;	octylacetate	1	1	pass	1	PMID:16525891	Q5I6B5_ROSHC	Q5I6B5			Rosa_hybrid_cultivar	Different_species_CHECK	Different_species	AAW31948.1|PF02458;Transferase;1|AAW31948|PF02458;Transferase;1|RHAAT|NA
29	Near-real time determination of BAHD acyl-coenzyme A transferase reaction rates and kinetic parameters using Ellman's reagent	10.1016/bs.mie.2022.10.002	Trifolium pratense	3803|Fabaceae	33090|Viridiplantae	1	HST	Hydroxycinnamoyl-CoA:shikimate hydroxycinnamoyltransferase	1	ACI16630.1	NA		NA	1	shikimic acid ; p-coumaroyl-CoA	hydroxycinnamoyl-shikimate ester	1	1	pass	1	PMID:37087187	B6D7P1_TRIPR|A0A251TZX0_HELAN|A0A286R9D5_MAIZE|A0A061SAB2_9CHLO|A0A286R9E1_MAIZE|A0A286R9D8_MAIZE|A0A286R9D0_MAIZE|T1E167_SILLA|A0A371I7A2_MUCPR|A0A371GM24_MUCPR|A0A371DYW4_MUCPR|A0A371F7D3_MUCPR|A0A371F4E0_MUCPR|A0A371FYV5_MUCPR|A0A371E600_MUCPR|A0A371H800_MUCPR|A0A371EAT8_MUCPR|A0A812KYI3_SYMPI|A0A2H9ZU22_9ASPA|A0A2I0AQ60_9ASPA|A0A2I0A1G1_9ASPA|A0A2I0A9L9_9ASPA|A0AAP0AT35_9ASPA|A0AAP0BR61_9ASPA…	B6D7P1|A0A251TZX0|A0A286R9D5|A0A061SAB2|A0A286R9E1|A0A286R9D8|A0A286R9D0|T1E167|A0A371I7A2|A0A371GM24|A0A371DYW4|A0A371F7D3|A0A371F4E0|A0A371FYV5|A0A371E600|A0A371H800|A0A371EAT8|A0A812KYI3|A0A2H9ZU22|A0A2I0AQ60|A0A2I0A1G1|A0A2I0A9L9|A0AAP0AT35|A0AAP0BR61|A0AAP0BYA3|A0AAP0FW26|A0A812U849|A0A812UB55|A0A812U8Z9|A0A812PSJ1|A0A812I2T3|A0A812RM78|A0A097PHQ9|A0A1I9LRW7|F4J8K0|A0A2I0VIP7|A0A2I0VHM4|A0A2…	|NP_001327303.1|NP_001327303|NP_001154609.1|NP_001154609|NP_187155.2|NP_187155|NP_001078138.1|NP_001078138|XP_001695341.1|XP_001695341|NP_199704.1|NP_199704|NP_001312552.1|NP_001312552|XP_016474935.1|XP_016474935	|NM_001337559.1|NM_001337559|NM_001161137.1|NM_001161137|NM_111376.4|NM_111376|NM_001084669.2|NM_001084669|XM_001695289.1|XM_001695289|NM_124270.4|NM_124270|NM_001325623.1|NM_001325623|XM_016619449.1|XM_016619449	Trifolium_pratense|Helianthus_annuus|Zea_mays|Tetraselmis_sp._GSL018|Silene_latifolia|Mucuna_pruriens|Symbiodinium_pilosum|Apostasia_shenzhenica|Platanthera_zijinensis|Symbiodinium_sp._CCMP2456|Symbiodinium_sp._CCMP2592|Medicago_sativa|Arabidopsis_thaliana|Dendrobium_catenatum|Symbiodinium_microadriaticum|Symbiodinium_natans|Chlamydomonas_reinhardtii|Nicotiana_tabacum	Multiple_species_CHECK	B6D7P1_TRIPR	ACI16630.1|PF02458;Transferase;1|ACI16630|PF02458;Transferase;1|HST|PF02458;Transferase;1|HST|PF01040;UbiA;1|HST|NA|HST|PF19273;Exportin-5;1;PF08389;Xpo1;1|HST|PF00023;Ank;1;PF12796;Ank_2;1;PF02458;Transferase;1|HST|IPR011989;ARM-like;IPR016024;ARM-type_fold;IPR013598;Exportin-1/Importin-b-like;IPR045478;Exportin-5_C;IPR045065;XPO1/5|HST|IPR044502;AtHST-like;IPR000537;UbiA_prenyltransferase;IPR04…
30	Near-real time determination of BAHD acyl-coenzyme A transferase reaction rates and kinetic parameters using Ellman's reagent	10.1016/bs.mie.2022.10.002	Trifolium pratense	3803|Fabaceae	33090|Viridiplantae	1	HST	Hydroxycinnamoyl-CoA:shikimate hydroxycinnamoyltransferase	1	ACI16630.1	NA		NA	1	quinic acid ; p-coumaroyl-CoA	hydroxycinnamoyl-quinic acid ester	1	1	pass	1	PMID:37087187	B6D7P1_TRIPR|A0A251TZX0_HELAN|A0A286R9D5_MAIZE|A0A061SAB2_9CHLO|A0A286R9E1_MAIZE|A0A286R9D8_MAIZE|A0A286R9D0_MAIZE|T1E167_SILLA|A0A371I7A2_MUCPR|A0A371GM24_MUCPR|A0A371DYW4_MUCPR|A0A371F7D3_MUCPR|A0A371F4E0_MUCPR|A0A371FYV5_MUCPR|A0A371E600_MUCPR|A0A371H800_MUCPR|A0A371EAT8_MUCPR|A0A812KYI3_SYMPI|A0A2H9ZU22_9ASPA|A0A2I0AQ60_9ASPA|A0A2I0A1G1_9ASPA|A0A2I0A9L9_9ASPA|A0AAP0AT35_9ASPA|A0AAP0BR61_9ASPA…	B6D7P1|A0A251TZX0|A0A286R9D5|A0A061SAB2|A0A286R9E1|A0A286R9D8|A0A286R9D0|T1E167|A0A371I7A2|A0A371GM24|A0A371DYW4|A0A371F7D3|A0A371F4E0|A0A371FYV5|A0A371E600|A0A371H800|A0A371EAT8|A0A812KYI3|A0A2H9ZU22|A0A2I0AQ60|A0A2I0A1G1|A0A2I0A9L9|A0AAP0AT35|A0AAP0BR61|A0AAP0BYA3|A0AAP0FW26|A0A812U849|A0A812UB55|A0A812U8Z9|A0A812PSJ1|A0A812I2T3|A0A812RM78|A0A097PHQ9|A0A1I9LRW7|F4J8K0|A0A2I0VIP7|A0A2I0VHM4|A0A2…	|NP_001327303.1|NP_001327303|NP_001154609.1|NP_001154609|NP_187155.2|NP_187155|NP_001078138.1|NP_001078138|XP_001695341.1|XP_001695341|NP_199704.1|NP_199704|NP_001312552.1|NP_001312552|XP_016474935.1|XP_016474935	|NM_001337559.1|NM_001337559|NM_001161137.1|NM_001161137|NM_111376.4|NM_111376|NM_001084669.2|NM_001084669|XM_001695289.1|XM_001695289|NM_124270.4|NM_124270|NM_001325623.1|NM_001325623|XM_016619449.1|XM_016619449	Trifolium_pratense|Helianthus_annuus|Zea_mays|Tetraselmis_sp._GSL018|Silene_latifolia|Mucuna_pruriens|Symbiodinium_pilosum|Apostasia_shenzhenica|Platanthera_zijinensis|Symbiodinium_sp._CCMP2456|Symbiodinium_sp._CCMP2592|Medicago_sativa|Arabidopsis_thaliana|Dendrobium_catenatum|Symbiodinium_microadriaticum|Symbiodinium_natans|Chlamydomonas_reinhardtii|Nicotiana_tabacum	Multiple_species_CHECK	B6D7P1_TRIPR	ACI16630.1|PF02458;Transferase;1|ACI16630|PF02458;Transferase;1|HST|PF02458;Transferase;1|HST|PF01040;UbiA;1|HST|NA|HST|PF19273;Exportin-5;1;PF08389;Xpo1;1|HST|PF00023;Ank;1;PF12796;Ank_2;1;PF02458;Transferase;1|HST|IPR011989;ARM-like;IPR016024;ARM-type_fold;IPR013598;Exportin-1/Importin-b-like;IPR045478;Exportin-5_C;IPR045065;XPO1/5|HST|IPR044502;AtHST-like;IPR000537;UbiA_prenyltransferase;IPR04…
31	Distinct substrate specificities and unusual substrate flexibilities of two hydroxycinnamoyltransferases, rosmarinic acid synthase and hydroxycinnamoyl-CoA:shikimate hydroxycinnamoyl-transferase, from Coleus blumei Benth	10.1007/s00425-011-1367-2	Coleus blumei	4136|Lamiaceae	33090|Viridiplantae	1	CbRAS	Rosmarinic acid synthase	1	NA	NA		NA	1	D-4-hydroxyphenyllactate ; Cinnamoyl-CoA	NA	1	1	pass	1	PMID:21318289	NA	NA	NA	NA	NA	NA	No_ID	CBRAS|NA
32	Distinct substrate specificities and unusual substrate flexibilities of two hydroxycinnamoyltransferases, rosmarinic acid synthase and hydroxycinnamoyl-CoA:shikimate hydroxycinnamoyl-transferase, from Coleus blumei Benth	10.1007/s00425-011-1367-2	Coleus blumei	4136|Lamiaceae	33090|Viridiplantae	1	CbRAS	Rosmarinic acid synthase	1	NA	NA		NA	1	D-4-hydroxyphenyllactate ; 4-Coumaroyl-CoA	NA	1	1	pass	1	PMID:21318289	NA	NA	NA	NA	NA	NA	No_ID	CBRAS|NA
33	Distinct substrate specificities and unusual substrate flexibilities of two hydroxycinnamoyltransferases, rosmarinic acid synthase and hydroxycinnamoyl-CoA:shikimate hydroxycinnamoyl-transferase, from Coleus blumei Benth	10.1007/s00425-011-1367-2	Coleus blumei	4136|Lamiaceae	33090|Viridiplantae	1	CbRAS	Rosmarinic acid synthase	1	NA	NA		NA	1	D-4-hydroxyphenyllactate ; Caffeoyl-CoA	NA	1	1	pass	1	PMID:21318289	NA	NA	NA	NA	NA	NA	No_ID	CBRAS|NA
34	Distinct substrate specificities and unusual substrate flexibilities of two hydroxycinnamoyltransferases, rosmarinic acid synthase and hydroxycinnamoyl-CoA:shikimate hydroxycinnamoyl-transferase, from Coleus blumei Benth	10.1007/s00425-011-1367-2	Coleus blumei	4136|Lamiaceae	33090|Viridiplantae	1	CbRAS	Rosmarinic acid synthase	1	NA	NA		NA	1	D-4-hydroxyphenyllactate ; Feruloyl-CoA	NA	1	1	pass	1	PMID:21318289	NA	NA	NA	NA	NA	NA	No_ID	CBRAS|NA
35	Distinct substrate specificities and unusual substrate flexibilities of two hydroxycinnamoyltransferases, rosmarinic acid synthase and hydroxycinnamoyl-CoA:shikimate hydroxycinnamoyl-transferase, from Coleus blumei Benth	10.1007/s00425-011-1367-2	Coleus blumei	4136|Lamiaceae	33090|Viridiplantae	1	CbRAS	Rosmarinic acid synthase	1	NA	NA		NA	1	D-3,4-dihydroxyphenyllactate ; Cinnamoyl-CoA	NA	1	1	pass	1	PMID:21318289	NA	NA	NA	NA	NA	NA	No_ID	CBRAS|NA
36	Distinct substrate specificities and unusual substrate flexibilities of two hydroxycinnamoyltransferases, rosmarinic acid synthase and hydroxycinnamoyl-CoA:shikimate hydroxycinnamoyl-transferase, from Coleus blumei Benth	10.1007/s00425-011-1367-2	Coleus blumei	4136|Lamiaceae	33090|Viridiplantae	1	CbRAS	Rosmarinic acid synthase	1	NA	NA		NA	1	D-3,4-dihydroxyphenyllactate ; 4-Coumaroyl-CoA	NA	1	1	pass	1	PMID:21318289	NA	NA	NA	NA	NA	NA	No_ID	CBRAS|NA
37	Distinct substrate specificities and unusual substrate flexibilities of two hydroxycinnamoyltransferases, rosmarinic acid synthase and hydroxycinnamoyl-CoA:shikimate hydroxycinnamoyl-transferase, from Coleus blumei Benth	10.1007/s00425-011-1367-2	Coleus blumei	4136|Lamiaceae	33090|Viridiplantae	1	CbRAS	Rosmarinic acid synthase	1	NA	NA		NA	1	D-3,4-dihydroxyphenyllactate ; Caffeoyl-CoA	NA	1	1	pass	1	PMID:21318289	NA	NA	NA	NA	NA	NA	No_ID	CBRAS|NA
38	Distinct substrate specificities and unusual substrate flexibilities of two hydroxycinnamoyltransferases, rosmarinic acid synthase and hydroxycinnamoyl-CoA:shikimate hydroxycinnamoyl-transferase, from Coleus blumei Benth	10.1007/s00425-011-1367-2	Coleus blumei	4136|Lamiaceae	33090|Viridiplantae	1	CbRAS	Rosmarinic acid synthase	1	NA	NA		NA	1	D-3,4-dihydroxyphenyllactate ; Feruloyl-CoA	NA	1	1	pass	1	PMID:21318289	NA	NA	NA	NA	NA	NA	No_ID	CBRAS|NA
39	Distinct substrate specificities and unusual substrate flexibilities of two hydroxycinnamoyltransferases, rosmarinic acid synthase and hydroxycinnamoyl-CoA:shikimate hydroxycinnamoyl-transferase, from Coleus blumei Benth	10.1007/s00425-011-1367-2	Coleus blumei	4136|Lamiaceae	33090|Viridiplantae	1	CbRAS	Rosmarinic acid synthase	1	NA	NA		NA	1	D-phenyllactate ; Cinnamoyl-CoA	NA	1	1	pass	1	PMID:21318289	NA	NA	NA	NA	NA	NA	No_ID	CBRAS|NA
40	Distinct substrate specificities and unusual substrate flexibilities of two hydroxycinnamoyltransferases, rosmarinic acid synthase and hydroxycinnamoyl-CoA:shikimate hydroxycinnamoyl-transferase, from Coleus blumei Benth	10.1007/s00425-011-1367-2	Coleus blumei	4136|Lamiaceae	33090|Viridiplantae	1	CbRAS	Rosmarinic acid synthase	1	NA	NA		NA	1	D-phenyllactate ; 4-Coumaroyl-CoA	NA	1	1	pass	1	PMID:21318289	NA	NA	NA	NA	NA	NA	No_ID	CBRAS|NA
41	Distinct substrate specificities and unusual substrate flexibilities of two hydroxycinnamoyltransferases, rosmarinic acid synthase and hydroxycinnamoyl-CoA:shikimate hydroxycinnamoyl-transferase, from Coleus blumei Benth	10.1007/s00425-011-1367-2	Coleus blumei	4136|Lamiaceae	33090|Viridiplantae	1	CbRAS	Rosmarinic acid synthase	1	NA	NA		NA	1	D-phenyllactate ; Caffeoyl-CoA	NA	1	1	pass	1	PMID:21318289	NA	NA	NA	NA	NA	NA	No_ID	CBRAS|NA
42	Distinct substrate specificities and unusual substrate flexibilities of two hydroxycinnamoyltransferases, rosmarinic acid synthase and hydroxycinnamoyl-CoA:shikimate hydroxycinnamoyl-transferase, from Coleus blumei Benth	10.1007/s00425-011-1367-2	Coleus blumei	4136|Lamiaceae	33090|Viridiplantae	1	CbRAS	Rosmarinic acid synthase	1	NA	NA		NA	1	D-phenyllactate ; Feruloyl-CoA	NA	1	1	pass	1	PMID:21318289	NA	NA	NA	NA	NA	NA	No_ID	CBRAS|NA
43	Distinct substrate specificities and unusual substrate flexibilities of two hydroxycinnamoyltransferases, rosmarinic acid synthase and hydroxycinnamoyl-CoA:shikimate hydroxycinnamoyl-transferase, from Coleus blumei Benth	10.1007/s00425-011-1367-2	Coleus blumei	4136|Lamiaceae	33090|Viridiplantae	1	CbRAS	Rosmarinic acid synthase	1	NA	NA		NA	1	D-tyrosine ; 4-Coumaroyl-CoA	NA	1	1	pass	1	PMID:21318289	NA	NA	NA	NA	NA	NA	No_ID	CBRAS|NA
44	Distinct substrate specificities and unusual substrate flexibilities of two hydroxycinnamoyltransferases, rosmarinic acid synthase and hydroxycinnamoyl-CoA:shikimate hydroxycinnamoyl-transferase, from Coleus blumei Benth	10.1007/s00425-011-1367-2	Coleus blumei	4136|Lamiaceae	33090|Viridiplantae	1	CbRAS	Rosmarinic acid synthase	1	NA	NA		NA	1	D-tyrosine ; Caffeoyl-CoA	NA	1	1	pass	1	PMID:21318289	NA	NA	NA	NA	NA	NA	No_ID	CBRAS|NA
45	Distinct substrate specificities and unusual substrate flexibilities of two hydroxycinnamoyltransferases, rosmarinic acid synthase and hydroxycinnamoyl-CoA:shikimate hydroxycinnamoyl-transferase, from Coleus blumei Benth	10.1007/s00425-011-1367-2	Coleus blumei	4136|Lamiaceae	33090|Viridiplantae	1	CbRAS	Rosmarinic acid synthase	1	NA	NA		NA	1	D-tyrosine ; Cinnamoyl-CoA	NA	1	1	pass	1	PMID:21318289	NA	NA	NA	NA	NA	NA	No_ID	CBRAS|NA
46	Distinct substrate specificities and unusual substrate flexibilities of two hydroxycinnamoyltransferases, rosmarinic acid synthase and hydroxycinnamoyl-CoA:shikimate hydroxycinnamoyl-transferase, from Coleus blumei Benth	10.1007/s00425-011-1367-2	Coleus blumei	4136|Lamiaceae	33090|Viridiplantae	1	CbRAS	Rosmarinic acid synthase	1	NA	NA		NA	1	Phenylalanine ; 4-Coumaroyl-CoA		1	1	pass	1	PMID:21318289	NA	NA	NA	NA	NA	NA	No_ID	CBRAS|NA
47	Distinct substrate specificities and unusual substrate flexibilities of two hydroxycinnamoyltransferases, rosmarinic acid synthase and hydroxycinnamoyl-CoA:shikimate hydroxycinnamoyl-transferase, from Coleus blumei Benth	10.1007/s00425-011-1367-2	Coleus blumei	4136|Lamiaceae	33090|Viridiplantae	1	CbRAS	Rosmarinic acid synthase	1	NA	NA		NA	1	Phenylalanine ; Caffeoyl-CoA		1	1	pass	1	PMID:21318289	NA	NA	NA	NA	NA	NA	No_ID	CBRAS|NA
48	Distinct substrate specificities and unusual substrate flexibilities of two hydroxycinnamoyltransferases, rosmarinic acid synthase and hydroxycinnamoyl-CoA:shikimate hydroxycinnamoyl-transferase, from Coleus blumei Benth	10.1007/s00425-011-1367-2	Coleus blumei	4136|Lamiaceae	33090|Viridiplantae	1	CbRAS	Rosmarinic acid synthase	1	NA	NA		NA	1	Phenylalanine ; Cinnamoyl-CoA		1	1	pass	1	PMID:21318289	NA	NA	NA	NA	NA	NA	No_ID	CBRAS|NA
49	Distinct substrate specificities and unusual substrate flexibilities of two hydroxycinnamoyltransferases, rosmarinic acid synthase and hydroxycinnamoyl-CoA:shikimate hydroxycinnamoyl-transferase, from Coleus blumei Benth	10.1007/s00425-011-1367-2	Coleus blumei	4136|Lamiaceae	33090|Viridiplantae	1	CbRAS	Rosmarinic acid synthase	1	NA	NA		NA	1	DL-3,4-dihydroxyphenylalanine ; 4-Coumaroyl-CoA		1	1	pass	1	PMID:21318289	NA	NA	NA	NA	NA	NA	No_ID	CBRAS|NA
50	Distinct substrate specificities and unusual substrate flexibilities of two hydroxycinnamoyltransferases, rosmarinic acid synthase and hydroxycinnamoyl-CoA:shikimate hydroxycinnamoyl-transferase, from Coleus blumei Benth	10.1007/s00425-011-1367-2	Coleus blumei	4136|Lamiaceae	33090|Viridiplantae	1	CbRAS	Rosmarinic acid synthase	1	NA	NA		NA	1	DL-3,4-dihydroxyphenylalanine ; Caffeoyl-CoA		1	1	pass	1	PMID:21318289	NA	NA	NA	NA	NA	NA	No_ID	CBRAS|NA
51	Distinct substrate specificities and unusual substrate flexibilities of two hydroxycinnamoyltransferases, rosmarinic acid synthase and hydroxycinnamoyl-CoA:shikimate hydroxycinnamoyl-transferase, from Coleus blumei Benth	10.1007/s00425-011-1367-2	Coleus blumei	4136|Lamiaceae	33090|Viridiplantae	1	CbRAS	Rosmarinic acid synthase	1	NA	NA		NA	1	DL-3,4-dihydroxyphenylalanine ; Cinnamoyl-CoA		1	1	pass	1	PMID:21318289	NA	NA	NA	NA	NA	NA	No_ID	CBRAS|NA
52	Distinct substrate specificities and unusual substrate flexibilities of two hydroxycinnamoyltransferases, rosmarinic acid synthase and hydroxycinnamoyl-CoA:shikimate hydroxycinnamoyl-transferase, from Coleus blumei Benth	10.1007/s00425-011-1367-2	Coleus blumei	4136|Lamiaceae	33090|Viridiplantae	1	CbHST	Hydroxycinnamoyl-CoA:shikimate/quinate Hydroxycinnamoyl Transferase	1	CBI83579.1	NA		NA	1	Shikimate ; Cinnamoyl-CoA	NA	1	1	pass	1	PMID:21318289	E8ZAP2_PLESU	E8ZAP2			Plectranthus_scutellarioides	Different_species_CHECK	Same_species	CBI83579.1|PF02458;Transferase;1|CBI83579|PF02458;Transferase;1|CBHST|NA
53	Distinct substrate specificities and unusual substrate flexibilities of two hydroxycinnamoyltransferases, rosmarinic acid synthase and hydroxycinnamoyl-CoA:shikimate hydroxycinnamoyl-transferase, from Coleus blumei Benth	10.1007/s00425-011-1367-2	Coleus blumei	4136|Lamiaceae	33090|Viridiplantae	1	CbHST	Hydroxycinnamoyl-CoA:shikimate/quinate Hydroxycinnamoyl Transferase	1	CBI83579.1	NA		NA	1	Shikimate ; 4-Coumaroyl-CoA		1	1	pass	1	PMID:21318289	E8ZAP2_PLESU	E8ZAP2			Plectranthus_scutellarioides	Different_species_CHECK	Same_species	CBI83579.1|PF02458;Transferase;1|CBI83579|PF02458;Transferase;1|CBHST|NA
54	Distinct substrate specificities and unusual substrate flexibilities of two hydroxycinnamoyltransferases, rosmarinic acid synthase and hydroxycinnamoyl-CoA:shikimate hydroxycinnamoyl-transferase, from Coleus blumei Benth	10.1007/s00425-011-1367-2	Coleus blumei	4136|Lamiaceae	33090|Viridiplantae	1	CbHST	Hydroxycinnamoyl-CoA:shikimate/quinate Hydroxycinnamoyl Transferase	1	CBI83579.1	NA		NA	1	Shikimate ; Caffeoyl-CoA		1	1	pass	1	PMID:21318289	E8ZAP2_PLESU	E8ZAP2			Plectranthus_scutellarioides	Different_species_CHECK	Same_species	CBI83579.1|PF02458;Transferase;1|CBI83579|PF02458;Transferase;1|CBHST|NA
55	Distinct substrate specificities and unusual substrate flexibilities of two hydroxycinnamoyltransferases, rosmarinic acid synthase and hydroxycinnamoyl-CoA:shikimate hydroxycinnamoyl-transferase, from Coleus blumei Benth	10.1007/s00425-011-1367-2	Coleus blumei	4136|Lamiaceae	33090|Viridiplantae	1	CbHST	Hydroxycinnamoyl-CoA:shikimate/quinate Hydroxycinnamoyl Transferase	1	CBI83579.1	NA		NA	1	Shikimate ; Feruloyl-CoA		1	1	pass	1	PMID:21318289	E8ZAP2_PLESU	E8ZAP2			Plectranthus_scutellarioides	Different_species_CHECK	Same_species	CBI83579.1|PF02458;Transferase;1|CBI83579|PF02458;Transferase;1|CBHST|NA
56	Distinct substrate specificities and unusual substrate flexibilities of two hydroxycinnamoyltransferases, rosmarinic acid synthase and hydroxycinnamoyl-CoA:shikimate hydroxycinnamoyl-transferase, from Coleus blumei Benth	10.1007/s00425-011-1367-2	Coleus blumei	4136|Lamiaceae	33090|Viridiplantae	1	CbHST	Hydroxycinnamoyl-CoA:shikimate/quinate Hydroxycinnamoyl Transferase	1	CBI83579.1	NA		NA	1	Shikimate ; Sinapoyl-CoA		1	1	pass	1	PMID:21318289	E8ZAP2_PLESU	E8ZAP2			Plectranthus_scutellarioides	Different_species_CHECK	Same_species	CBI83579.1|PF02458;Transferase;1|CBI83579|PF02458;Transferase;1|CBHST|NA
57	Distinct substrate specificities and unusual substrate flexibilities of two hydroxycinnamoyltransferases, rosmarinic acid synthase and hydroxycinnamoyl-CoA:shikimate hydroxycinnamoyl-transferase, from Coleus blumei Benth	10.1007/s00425-011-1367-2	Coleus blumei	4136|Lamiaceae	33090|Viridiplantae	1	CbHST	Hydroxycinnamoyl-CoA:shikimate/quinate Hydroxycinnamoyl Transferase	1	CBI83579.1	NA		NA	1	3-Hydroxyanthranilate ; 4-Coumaroyl-CoA		1	1	pass	1	PMID:21318289	E8ZAP2_PLESU	E8ZAP2			Plectranthus_scutellarioides	Different_species_CHECK	Same_species	CBI83579.1|PF02458;Transferase;1|CBI83579|PF02458;Transferase;1|CBHST|NA
58	Distinct substrate specificities and unusual substrate flexibilities of two hydroxycinnamoyltransferases, rosmarinic acid synthase and hydroxycinnamoyl-CoA:shikimate hydroxycinnamoyl-transferase, from Coleus blumei Benth	10.1007/s00425-011-1367-2	Coleus blumei	4136|Lamiaceae	33090|Viridiplantae	1	CbHST	Hydroxycinnamoyl-CoA:shikimate/quinate Hydroxycinnamoyl Transferase	1	CBI83579.1	NA		NA	1	3-Hydroxyanthranilate ; Caffeoyl-CoA		1	1	pass	1	PMID:21318289	E8ZAP2_PLESU	E8ZAP2			Plectranthus_scutellarioides	Different_species_CHECK	Same_species	CBI83579.1|PF02458;Transferase;1|CBI83579|PF02458;Transferase;1|CBHST|NA
59	Distinct substrate specificities and unusual substrate flexibilities of two hydroxycinnamoyltransferases, rosmarinic acid synthase and hydroxycinnamoyl-CoA:shikimate hydroxycinnamoyl-transferase, from Coleus blumei Benth	10.1007/s00425-011-1367-2	Coleus blumei	4136|Lamiaceae	33090|Viridiplantae	1	CbHST	Hydroxycinnamoyl-CoA:shikimate/quinate Hydroxycinnamoyl Transferase	1	CBI83579.1	NA		NA	1	3-Hydroxyanthranilate ; Cinnamoyl-CoA		1	1	pass	1	PMID:21318289	E8ZAP2_PLESU	E8ZAP2			Plectranthus_scutellarioides	Different_species_CHECK	Same_species	CBI83579.1|PF02458;Transferase;1|CBI83579|PF02458;Transferase;1|CBHST|NA
60	Distinct substrate specificities and unusual substrate flexibilities of two hydroxycinnamoyltransferases, rosmarinic acid synthase and hydroxycinnamoyl-CoA:shikimate hydroxycinnamoyl-transferase, from Coleus blumei Benth	10.1007/s00425-011-1367-2	Coleus blumei	4136|Lamiaceae	33090|Viridiplantae	1	CbHST	Hydroxycinnamoyl-CoA:shikimate/quinate Hydroxycinnamoyl Transferase	1	CBI83579.1	NA		NA	1	3-Hydroxyanthranilate ; Feruloyl-CoA		1	1	pass	1	PMID:21318289	E8ZAP2_PLESU	E8ZAP2			Plectranthus_scutellarioides	Different_species_CHECK	Same_species	CBI83579.1|PF02458;Transferase;1|CBI83579|PF02458;Transferase;1|CBHST|NA
61	Distinct substrate specificities and unusual substrate flexibilities of two hydroxycinnamoyltransferases, rosmarinic acid synthase and hydroxycinnamoyl-CoA:shikimate hydroxycinnamoyl-transferase, from Coleus blumei Benth	10.1007/s00425-011-1367-2	Coleus blumei	4136|Lamiaceae	33090|Viridiplantae	1	CbHST	Hydroxycinnamoyl-CoA:shikimate/quinate Hydroxycinnamoyl Transferase	1	CBI83579.1	NA		NA	1	3-Hydroxyanthranilate ; Sinapoyl-CoA		1	1	pass	1	PMID:21318289	E8ZAP2_PLESU	E8ZAP2			Plectranthus_scutellarioides	Different_species_CHECK	Same_species	CBI83579.1|PF02458;Transferase;1|CBI83579|PF02458;Transferase;1|CBHST|NA
62	Distinct substrate specificities and unusual substrate flexibilities of two hydroxycinnamoyltransferases, rosmarinic acid synthase and hydroxycinnamoyl-CoA:shikimate hydroxycinnamoyl-transferase, from Coleus blumei Benth	10.1007/s00425-011-1367-2	Coleus blumei	4136|Lamiaceae	33090|Viridiplantae	1	CbHST	Hydroxycinnamoyl-CoA:shikimate/quinate Hydroxycinnamoyl Transferase	1	CBI83579.1	NA		NA	1	3-Hydroxybenzoate ; 4-Coumaroyl-CoA		1	1	pass	1	PMID:21318289	E8ZAP2_PLESU	E8ZAP2			Plectranthus_scutellarioides	Different_species_CHECK	Same_species	CBI83579.1|PF02458;Transferase;1|CBI83579|PF02458;Transferase;1|CBHST|NA
63	Distinct substrate specificities and unusual substrate flexibilities of two hydroxycinnamoyltransferases, rosmarinic acid synthase and hydroxycinnamoyl-CoA:shikimate hydroxycinnamoyl-transferase, from Coleus blumei Benth	10.1007/s00425-011-1367-2	Coleus blumei	4136|Lamiaceae	33090|Viridiplantae	1	CbHST	Hydroxycinnamoyl-CoA:shikimate/quinate Hydroxycinnamoyl Transferase	1	CBI83579.1	NA		NA	1	3-Hydroxybenzoate ; Caffeoyl-CoA		1	1	pass	1	PMID:21318289	E8ZAP2_PLESU	E8ZAP2			Plectranthus_scutellarioides	Different_species_CHECK	Same_species	CBI83579.1|PF02458;Transferase;1|CBI83579|PF02458;Transferase;1|CBHST|NA
64	Distinct substrate specificities and unusual substrate flexibilities of two hydroxycinnamoyltransferases, rosmarinic acid synthase and hydroxycinnamoyl-CoA:shikimate hydroxycinnamoyl-transferase, from Coleus blumei Benth	10.1007/s00425-011-1367-2	Coleus blumei	4136|Lamiaceae	33090|Viridiplantae	1	CbHST	Hydroxycinnamoyl-CoA:shikimate/quinate Hydroxycinnamoyl Transferase	1	CBI83579.1	NA		NA	1	3-Hydroxybenzoate ; Feruloyl-CoA		1	1	pass	1	PMID:21318289	E8ZAP2_PLESU	E8ZAP2			Plectranthus_scutellarioides	Different_species_CHECK	Same_species	CBI83579.1|PF02458;Transferase;1|CBI83579|PF02458;Transferase;1|CBHST|NA
65	Distinct substrate specificities and unusual substrate flexibilities of two hydroxycinnamoyltransferases, rosmarinic acid synthase and hydroxycinnamoyl-CoA:shikimate hydroxycinnamoyl-transferase, from Coleus blumei Benth	10.1007/s00425-011-1367-2	Coleus blumei	4136|Lamiaceae	33090|Viridiplantae	1	CbHST	Hydroxycinnamoyl-CoA:shikimate/quinate Hydroxycinnamoyl Transferase	1	CBI83579.1	NA		NA	1	3-Hydroxybenzoate ; Cinnamoyl-CoA		1	1	pass	1	PMID:21318289	E8ZAP2_PLESU	E8ZAP2			Plectranthus_scutellarioides	Different_species_CHECK	Same_species	CBI83579.1|PF02458;Transferase;1|CBI83579|PF02458;Transferase;1|CBHST|NA
66	Distinct substrate specificities and unusual substrate flexibilities of two hydroxycinnamoyltransferases, rosmarinic acid synthase and hydroxycinnamoyl-CoA:shikimate hydroxycinnamoyl-transferase, from Coleus blumei Benth	10.1007/s00425-011-1367-2	Coleus blumei	4136|Lamiaceae	33090|Viridiplantae	1	CbHST	Hydroxycinnamoyl-CoA:shikimate/quinate Hydroxycinnamoyl Transferase	1	CBI83579.1	NA		NA	1	2,3-Dihydroxybenzoate ; 4-Coumaroyl-CoA		1	1	pass	1	PMID:21318289	E8ZAP2_PLESU	E8ZAP2			Plectranthus_scutellarioides	Different_species_CHECK	Same_species	CBI83579.1|PF02458;Transferase;1|CBI83579|PF02458;Transferase;1|CBHST|NA
67	Distinct substrate specificities and unusual substrate flexibilities of two hydroxycinnamoyltransferases, rosmarinic acid synthase and hydroxycinnamoyl-CoA:shikimate hydroxycinnamoyl-transferase, from Coleus blumei Benth	10.1007/s00425-011-1367-2	Coleus blumei	4136|Lamiaceae	33090|Viridiplantae	1	CbHST	Hydroxycinnamoyl-CoA:shikimate/quinate Hydroxycinnamoyl Transferase	1	CBI83579.1	NA		NA	1	2,3-Dihydroxybenzoate ; Caffeoyl-CoA		1	1	pass	1	PMID:21318289	E8ZAP2_PLESU	E8ZAP2			Plectranthus_scutellarioides	Different_species_CHECK	Same_species	CBI83579.1|PF02458;Transferase;1|CBI83579|PF02458;Transferase;1|CBHST|NA
68	Distinct substrate specificities and unusual substrate flexibilities of two hydroxycinnamoyltransferases, rosmarinic acid synthase and hydroxycinnamoyl-CoA:shikimate hydroxycinnamoyl-transferase, from Coleus blumei Benth	10.1007/s00425-011-1367-2	Coleus blumei	4136|Lamiaceae	33090|Viridiplantae	1	CbHST	Hydroxycinnamoyl-CoA:shikimate/quinate Hydroxycinnamoyl Transferase	1	CBI83579.1	NA		NA	1	2,3-Dihydroxybenzoate ; Feruloyl-CoA		1	1	pass	1	PMID:21318289	E8ZAP2_PLESU	E8ZAP2			Plectranthus_scutellarioides	Different_species_CHECK	Same_species	CBI83579.1|PF02458;Transferase;1|CBI83579|PF02458;Transferase;1|CBHST|NA
69	Distinct substrate specificities and unusual substrate flexibilities of two hydroxycinnamoyltransferases, rosmarinic acid synthase and hydroxycinnamoyl-CoA:shikimate hydroxycinnamoyl-transferase, from Coleus blumei Benth	10.1007/s00425-011-1367-2	Coleus blumei	4136|Lamiaceae	33090|Viridiplantae	1	CbHST	Hydroxycinnamoyl-CoA:shikimate/quinate Hydroxycinnamoyl Transferase	1	CBI83579.1	NA		NA	1	2,3-Dihydroxybenzoate ; Cinnamoyl-CoA		1	1	pass	1	PMID:21318289	E8ZAP2_PLESU	E8ZAP2			Plectranthus_scutellarioides	Different_species_CHECK	Same_species	CBI83579.1|PF02458;Transferase;1|CBI83579|PF02458;Transferase;1|CBHST|NA
70	Distinct substrate specificities and unusual substrate flexibilities of two hydroxycinnamoyltransferases, rosmarinic acid synthase and hydroxycinnamoyl-CoA:shikimate hydroxycinnamoyl-transferase, from Coleus blumei Benth	10.1007/s00425-011-1367-2	Coleus blumei	4136|Lamiaceae	33090|Viridiplantae	1	CbHST	Hydroxycinnamoyl-CoA:shikimate/quinate Hydroxycinnamoyl Transferase	1	CBI83579.1	NA		NA	1	3-Aminobenzoate ; 4-Coumaroyl-CoA		1	1	pass	1	PMID:21318289	E8ZAP2_PLESU	E8ZAP2			Plectranthus_scutellarioides	Different_species_CHECK	Same_species	CBI83579.1|PF02458;Transferase;1|CBI83579|PF02458;Transferase;1|CBHST|NA
71	Distinct substrate specificities and unusual substrate flexibilities of two hydroxycinnamoyltransferases, rosmarinic acid synthase and hydroxycinnamoyl-CoA:shikimate hydroxycinnamoyl-transferase, from Coleus blumei Benth	10.1007/s00425-011-1367-2	Coleus blumei	4136|Lamiaceae	33090|Viridiplantae	1	CbHST	Hydroxycinnamoyl-CoA:shikimate/quinate Hydroxycinnamoyl Transferase	1	CBI83579.1	NA		NA	1	3-Aminobenzoate ; Feruloyl-CoA		1	1	pass	1	PMID:21318289	E8ZAP2_PLESU	E8ZAP2			Plectranthus_scutellarioides	Different_species_CHECK	Same_species	CBI83579.1|PF02458;Transferase;1|CBI83579|PF02458;Transferase;1|CBHST|NA
72	Distinct substrate specificities and unusual substrate flexibilities of two hydroxycinnamoyltransferases, rosmarinic acid synthase and hydroxycinnamoyl-CoA:shikimate hydroxycinnamoyl-transferase, from Coleus blumei Benth	10.1007/s00425-011-1367-2	Coleus blumei	4136|Lamiaceae	33090|Viridiplantae	1	CbHST	Hydroxycinnamoyl-CoA:shikimate/quinate Hydroxycinnamoyl Transferase	1	CBI83579.1	NA		NA	1	3-Aminobenzoate ; Cinnamoyl-CoA		1	1	pass	1	PMID:21318289	E8ZAP2_PLESU	E8ZAP2			Plectranthus_scutellarioides	Different_species_CHECK	Same_species	CBI83579.1|PF02458;Transferase;1|CBI83579|PF02458;Transferase;1|CBHST|NA
73	Distinct substrate specificities and unusual substrate flexibilities of two hydroxycinnamoyltransferases, rosmarinic acid synthase and hydroxycinnamoyl-CoA:shikimate hydroxycinnamoyl-transferase, from Coleus blumei Benth	10.1007/s00425-011-1367-2	Coleus blumei	4136|Lamiaceae	33090|Viridiplantae	1	CbHST	Hydroxycinnamoyl-CoA:shikimate/quinate Hydroxycinnamoyl Transferase	1	CBI83579.1	NA		NA	1	3-Aminobenzoate ; Caffeoyl-CoA		1	1	pass	1	PMID:21318289	E8ZAP2_PLESU	E8ZAP2			Plectranthus_scutellarioides	Different_species_CHECK	Same_species	CBI83579.1|PF02458;Transferase;1|CBI83579|PF02458;Transferase;1|CBHST|NA
74	Characterisation of two alcohol acyltransferases from kiwifruit (Actinidia spp.) reveals distinct substrate preferences	10.1016/j.phytochem.2011.02.026	Actinidia eriantha	3623|Actinidiaceae	33090|Viridiplantae	1	AT9	alcohol acyltransferase	1	HO772637.1	NA	A0A068BIF1	NA	1	ethanol ; acetyl-CoA	butyl acetate; ethyl acetate	1	1	pass	1	PMID:21450321	AT1_ACTDE|AT9_ACTCC|AT9_ACTDE|AT9_ACTER|AT9_ORYSJ|PPA5_ARATH	A0A068BGA5|A0A2R6PLK2|P0DO25|A0A068BIF1|Q9LGQ6|Q9C927|Q09LH2|Q1KS91	|XP_015618385.1|XP_015618385|NP_001319211.1|NP_001319211	|XM_015762899.1|XM_015762899|NM_001333566.1|NM_001333566	Actinidia_deliciosa|Actinidia_chinensis_var._chinensis|Actinidia_eriantha|Oryza_sativa_subsp._japonica|Arabidopsis_thaliana	Multiple_species_CHECK	AT9_ACTCC|AT9_ACTDE|AT9_ACTER	HO772637.1|NA|HO772637|PF02458;Transferase;1|HO772637|IPR023213;CAT-like_dom_sf;IPR050898;Plant_acyltransferase|AT9|PF02458;Transferase;1|AT9|IPR023213;CAT-like_dom_sf;IPR050317;Plant_Fungal_Acyltransferase|AT9|IPR023213;CAT-like_dom_sf;IPR050898;Plant_acyltransferase|AT9|PF00149;Metallophos;1;PF14008;Metallophos_C;1;PF16656;Pur_ac_phosph_N;1|AT9|IPR004843;Calcineurin-like_PHP_ApaH;IPR029052;Meta…
75	Characterisation of two alcohol acyltransferases from kiwifruit (Actinidia spp.) reveals distinct substrate preferences	10.1016/j.phytochem.2011.02.026	Actinidia eriantha	3623|Actinidiaceae	33090|Viridiplantae	1	AT9	alcohol acyltransferase	1	HO772637.1	NA	A0A068BIF1	NA	1	ethanol ; benzoyl-CoA		1	1	pass	1	PMID:21450321	AT1_ACTDE|AT9_ACTCC|AT9_ACTDE|AT9_ACTER|AT9_ORYSJ|PPA5_ARATH	A0A068BGA5|A0A2R6PLK2|P0DO25|A0A068BIF1|Q9LGQ6|Q9C927|Q09LH2|Q1KS91	|XP_015618385.1|XP_015618385|NP_001319211.1|NP_001319211	|XM_015762899.1|XM_015762899|NM_001333566.1|NM_001333566	Actinidia_deliciosa|Actinidia_chinensis_var._chinensis|Actinidia_eriantha|Oryza_sativa_subsp._japonica|Arabidopsis_thaliana	Multiple_species_CHECK	AT9_ACTCC|AT9_ACTDE|AT9_ACTER	HO772637.1|NA|HO772637|PF02458;Transferase;1|HO772637|IPR023213;CAT-like_dom_sf;IPR050898;Plant_acyltransferase|AT9|PF02458;Transferase;1|AT9|IPR023213;CAT-like_dom_sf;IPR050317;Plant_Fungal_Acyltransferase|AT9|IPR023213;CAT-like_dom_sf;IPR050898;Plant_acyltransferase|AT9|PF00149;Metallophos;1;PF14008;Metallophos_C;1;PF16656;Pur_ac_phosph_N;1|AT9|IPR004843;Calcineurin-like_PHP_ApaH;IPR029052;Meta…
76	Characterisation of two alcohol acyltransferases from kiwifruit (Actinidia spp.) reveals distinct substrate preferences	10.1016/j.phytochem.2011.02.026	Actinidia eriantha	3623|Actinidiaceae	33090|Viridiplantae	1	AT9	alcohol acyltransferase	1	HO772637.1	NA	A0A068BIF1	NA	1	ethanol ; propionyl-CoA		1	1	pass	1	PMID:21450321	AT1_ACTDE|AT9_ACTCC|AT9_ACTDE|AT9_ACTER|AT9_ORYSJ|PPA5_ARATH	A0A068BGA5|A0A2R6PLK2|P0DO25|A0A068BIF1|Q9LGQ6|Q9C927|Q09LH2|Q1KS91	|XP_015618385.1|XP_015618385|NP_001319211.1|NP_001319211	|XM_015762899.1|XM_015762899|NM_001333566.1|NM_001333566	Actinidia_deliciosa|Actinidia_chinensis_var._chinensis|Actinidia_eriantha|Oryza_sativa_subsp._japonica|Arabidopsis_thaliana	Multiple_species_CHECK	AT9_ACTCC|AT9_ACTDE|AT9_ACTER	HO772637.1|NA|HO772637|PF02458;Transferase;1|HO772637|IPR023213;CAT-like_dom_sf;IPR050898;Plant_acyltransferase|AT9|PF02458;Transferase;1|AT9|IPR023213;CAT-like_dom_sf;IPR050317;Plant_Fungal_Acyltransferase|AT9|IPR023213;CAT-like_dom_sf;IPR050898;Plant_acyltransferase|AT9|PF00149;Metallophos;1;PF14008;Metallophos_C;1;PF16656;Pur_ac_phosph_N;1|AT9|IPR004843;Calcineurin-like_PHP_ApaH;IPR029052;Meta…
77	Characterisation of two alcohol acyltransferases from kiwifruit (Actinidia spp.) reveals distinct substrate preferences	10.1016/j.phytochem.2011.02.026	Actinidia eriantha	3623|Actinidiaceae	33090|Viridiplantae	1	AT9	alcohol acyltransferase	1	HO772637.1	NA	A0A068BIF1	NA	1	ethanol ; octanoyl-CoA		1	1	pass	1	PMID:21450321	AT1_ACTDE|AT9_ACTCC|AT9_ACTDE|AT9_ACTER|AT9_ORYSJ|PPA5_ARATH	A0A068BGA5|A0A2R6PLK2|P0DO25|A0A068BIF1|Q9LGQ6|Q9C927|Q09LH2|Q1KS91	|XP_015618385.1|XP_015618385|NP_001319211.1|NP_001319211	|XM_015762899.1|XM_015762899|NM_001333566.1|NM_001333566	Actinidia_deliciosa|Actinidia_chinensis_var._chinensis|Actinidia_eriantha|Oryza_sativa_subsp._japonica|Arabidopsis_thaliana	Multiple_species_CHECK	AT9_ACTCC|AT9_ACTDE|AT9_ACTER	HO772637.1|NA|HO772637|PF02458;Transferase;1|HO772637|IPR023213;CAT-like_dom_sf;IPR050898;Plant_acyltransferase|AT9|PF02458;Transferase;1|AT9|IPR023213;CAT-like_dom_sf;IPR050317;Plant_Fungal_Acyltransferase|AT9|IPR023213;CAT-like_dom_sf;IPR050898;Plant_acyltransferase|AT9|PF00149;Metallophos;1;PF14008;Metallophos_C;1;PF16656;Pur_ac_phosph_N;1|AT9|IPR004843;Calcineurin-like_PHP_ApaH;IPR029052;Meta…
78	Characterisation of two alcohol acyltransferases from kiwifruit (Actinidia spp.) reveals distinct substrate preferences	10.1016/j.phytochem.2011.02.026	Actinidia eriantha	3623|Actinidiaceae	33090|Viridiplantae	1	AT9	alcohol acyltransferase	1	HO772637.1	NA	A0A068BIF1	NA	1	ethanol ; 2-(methylsulfanyl)Acetyl-CoA		1	1	pass	1	PMID:21450321	AT1_ACTDE|AT9_ACTCC|AT9_ACTDE|AT9_ACTER|AT9_ORYSJ|PPA5_ARATH	A0A068BGA5|A0A2R6PLK2|P0DO25|A0A068BIF1|Q9LGQ6|Q9C927|Q09LH2|Q1KS91	|XP_015618385.1|XP_015618385|NP_001319211.1|NP_001319211	|XM_015762899.1|XM_015762899|NM_001333566.1|NM_001333566	Actinidia_deliciosa|Actinidia_chinensis_var._chinensis|Actinidia_eriantha|Oryza_sativa_subsp._japonica|Arabidopsis_thaliana	Multiple_species_CHECK	AT9_ACTCC|AT9_ACTDE|AT9_ACTER	HO772637.1|NA|HO772637|PF02458;Transferase;1|HO772637|IPR023213;CAT-like_dom_sf;IPR050898;Plant_acyltransferase|AT9|PF02458;Transferase;1|AT9|IPR023213;CAT-like_dom_sf;IPR050317;Plant_Fungal_Acyltransferase|AT9|IPR023213;CAT-like_dom_sf;IPR050898;Plant_acyltransferase|AT9|PF00149;Metallophos;1;PF14008;Metallophos_C;1;PF16656;Pur_ac_phosph_N;1|AT9|IPR004843;Calcineurin-like_PHP_ApaH;IPR029052;Meta…
79	Characterisation of two alcohol acyltransferases from kiwifruit (Actinidia spp.) reveals distinct substrate preferences	10.1016/j.phytochem.2011.02.026	Actinidia eriantha	3623|Actinidiaceae	33090|Viridiplantae	1	AT9	alcohol acyltransferase	1	HO772637.1	NA	A0A068BIF1	NA	1	ethanol ; 3-(methylsulfanyl)propionyl-CoA		1	1	pass	1	PMID:21450321	AT1_ACTDE|AT9_ACTCC|AT9_ACTDE|AT9_ACTER|AT9_ORYSJ|PPA5_ARATH	A0A068BGA5|A0A2R6PLK2|P0DO25|A0A068BIF1|Q9LGQ6|Q9C927|Q09LH2|Q1KS91	|XP_015618385.1|XP_015618385|NP_001319211.1|NP_001319211	|XM_015762899.1|XM_015762899|NM_001333566.1|NM_001333566	Actinidia_deliciosa|Actinidia_chinensis_var._chinensis|Actinidia_eriantha|Oryza_sativa_subsp._japonica|Arabidopsis_thaliana	Multiple_species_CHECK	AT9_ACTCC|AT9_ACTDE|AT9_ACTER	HO772637.1|NA|HO772637|PF02458;Transferase;1|HO772637|IPR023213;CAT-like_dom_sf;IPR050898;Plant_acyltransferase|AT9|PF02458;Transferase;1|AT9|IPR023213;CAT-like_dom_sf;IPR050317;Plant_Fungal_Acyltransferase|AT9|IPR023213;CAT-like_dom_sf;IPR050898;Plant_acyltransferase|AT9|PF00149;Metallophos;1;PF14008;Metallophos_C;1;PF16656;Pur_ac_phosph_N;1|AT9|IPR004843;Calcineurin-like_PHP_ApaH;IPR029052;Meta…
80	Characterisation of two alcohol acyltransferases from kiwifruit (Actinidia spp.) reveals distinct substrate preferences	10.1016/j.phytochem.2011.02.026	Actinidia eriantha	3623|Actinidiaceae	33090|Viridiplantae	1	AT9	alcohol acyltransferase	1	HO772637.1	NA	A0A068BIF1	NA	1	ethanol ; hexanoyl-CoA		1	1	pass	1	PMID:21450321	AT1_ACTDE|AT9_ACTCC|AT9_ACTDE|AT9_ACTER|AT9_ORYSJ|PPA5_ARATH	A0A068BGA5|A0A2R6PLK2|P0DO25|A0A068BIF1|Q9LGQ6|Q9C927|Q09LH2|Q1KS91	|XP_015618385.1|XP_015618385|NP_001319211.1|NP_001319211	|XM_015762899.1|XM_015762899|NM_001333566.1|NM_001333566	Actinidia_deliciosa|Actinidia_chinensis_var._chinensis|Actinidia_eriantha|Oryza_sativa_subsp._japonica|Arabidopsis_thaliana	Multiple_species_CHECK	AT9_ACTCC|AT9_ACTDE|AT9_ACTER	HO772637.1|NA|HO772637|PF02458;Transferase;1|HO772637|IPR023213;CAT-like_dom_sf;IPR050898;Plant_acyltransferase|AT9|PF02458;Transferase;1|AT9|IPR023213;CAT-like_dom_sf;IPR050317;Plant_Fungal_Acyltransferase|AT9|IPR023213;CAT-like_dom_sf;IPR050898;Plant_acyltransferase|AT9|PF00149;Metallophos;1;PF14008;Metallophos_C;1;PF16656;Pur_ac_phosph_N;1|AT9|IPR004843;Calcineurin-like_PHP_ApaH;IPR029052;Meta…
81	Characterisation of two alcohol acyltransferases from kiwifruit (Actinidia spp.) reveals distinct substrate preferences	10.1016/j.phytochem.2011.02.026	Actinidia eriantha	3623|Actinidiaceae	33090|Viridiplantae	1	AT9	alcohol acyltransferase	1	HO772637.1	NA	A0A068BIF1	NA	1	methanol ; Propionyl-CoA		1	1	pass	1	PMID:21450321	AT1_ACTDE|AT9_ACTCC|AT9_ACTDE|AT9_ACTER|AT9_ORYSJ|PPA5_ARATH	A0A068BGA5|A0A2R6PLK2|P0DO25|A0A068BIF1|Q9LGQ6|Q9C927|Q09LH2|Q1KS91	|XP_015618385.1|XP_015618385|NP_001319211.1|NP_001319211	|XM_015762899.1|XM_015762899|NM_001333566.1|NM_001333566	Actinidia_deliciosa|Actinidia_chinensis_var._chinensis|Actinidia_eriantha|Oryza_sativa_subsp._japonica|Arabidopsis_thaliana	Multiple_species_CHECK	AT9_ACTCC|AT9_ACTDE|AT9_ACTER	HO772637.1|NA|HO772637|PF02458;Transferase;1|HO772637|IPR023213;CAT-like_dom_sf;IPR050898;Plant_acyltransferase|AT9|PF02458;Transferase;1|AT9|IPR023213;CAT-like_dom_sf;IPR050317;Plant_Fungal_Acyltransferase|AT9|IPR023213;CAT-like_dom_sf;IPR050898;Plant_acyltransferase|AT9|PF00149;Metallophos;1;PF14008;Metallophos_C;1;PF16656;Pur_ac_phosph_N;1|AT9|IPR004843;Calcineurin-like_PHP_ApaH;IPR029052;Meta…
82	Characterisation of two alcohol acyltransferases from kiwifruit (Actinidia spp.) reveals distinct substrate preferences	10.1016/j.phytochem.2011.02.026	Actinidia eriantha	3623|Actinidiaceae	33090|Viridiplantae	1	AT9	alcohol acyltransferase	1	HO772637.1	NA	A0A068BIF1	NA	1	methanol ; benzoyl-CoA		1	1	pass	1	PMID:21450321	AT1_ACTDE|AT9_ACTCC|AT9_ACTDE|AT9_ACTER|AT9_ORYSJ|PPA5_ARATH	A0A068BGA5|A0A2R6PLK2|P0DO25|A0A068BIF1|Q9LGQ6|Q9C927|Q09LH2|Q1KS91	|XP_015618385.1|XP_015618385|NP_001319211.1|NP_001319211	|XM_015762899.1|XM_015762899|NM_001333566.1|NM_001333566	Actinidia_deliciosa|Actinidia_chinensis_var._chinensis|Actinidia_eriantha|Oryza_sativa_subsp._japonica|Arabidopsis_thaliana	Multiple_species_CHECK	AT9_ACTCC|AT9_ACTDE|AT9_ACTER	HO772637.1|NA|HO772637|PF02458;Transferase;1|HO772637|IPR023213;CAT-like_dom_sf;IPR050898;Plant_acyltransferase|AT9|PF02458;Transferase;1|AT9|IPR023213;CAT-like_dom_sf;IPR050317;Plant_Fungal_Acyltransferase|AT9|IPR023213;CAT-like_dom_sf;IPR050898;Plant_acyltransferase|AT9|PF00149;Metallophos;1;PF14008;Metallophos_C;1;PF16656;Pur_ac_phosph_N;1|AT9|IPR004843;Calcineurin-like_PHP_ApaH;IPR029052;Meta…
83	Characterisation of two alcohol acyltransferases from kiwifruit (Actinidia spp.) reveals distinct substrate preferences	10.1016/j.phytochem.2011.02.026	Actinidia eriantha	3623|Actinidiaceae	33090|Viridiplantae	1	AT9	alcohol acyltransferase	1	HO772637.1	NA	A0A068BIF1	NA	1	propanol ; acetyl-CoA		1	1	pass	1	PMID:21450321	AT1_ACTDE|AT9_ACTCC|AT9_ACTDE|AT9_ACTER|AT9_ORYSJ|PPA5_ARATH	A0A068BGA5|A0A2R6PLK2|P0DO25|A0A068BIF1|Q9LGQ6|Q9C927|Q09LH2|Q1KS91	|XP_015618385.1|XP_015618385|NP_001319211.1|NP_001319211	|XM_015762899.1|XM_015762899|NM_001333566.1|NM_001333566	Actinidia_deliciosa|Actinidia_chinensis_var._chinensis|Actinidia_eriantha|Oryza_sativa_subsp._japonica|Arabidopsis_thaliana	Multiple_species_CHECK	AT9_ACTCC|AT9_ACTDE|AT9_ACTER	HO772637.1|NA|HO772637|PF02458;Transferase;1|HO772637|IPR023213;CAT-like_dom_sf;IPR050898;Plant_acyltransferase|AT9|PF02458;Transferase;1|AT9|IPR023213;CAT-like_dom_sf;IPR050317;Plant_Fungal_Acyltransferase|AT9|IPR023213;CAT-like_dom_sf;IPR050898;Plant_acyltransferase|AT9|PF00149;Metallophos;1;PF14008;Metallophos_C;1;PF16656;Pur_ac_phosph_N;1|AT9|IPR004843;Calcineurin-like_PHP_ApaH;IPR029052;Meta…
84	Characterisation of two alcohol acyltransferases from kiwifruit (Actinidia spp.) reveals distinct substrate preferences	10.1016/j.phytochem.2011.02.026	Actinidia eriantha	3623|Actinidiaceae	33090|Viridiplantae	1	AT9	alcohol acyltransferase	1	HO772637.1	NA	A0A068BIF1	NA	1	propanol ; Propionyl-CoA		1	1	pass	1	PMID:21450321	AT1_ACTDE|AT9_ACTCC|AT9_ACTDE|AT9_ACTER|AT9_ORYSJ|PPA5_ARATH	A0A068BGA5|A0A2R6PLK2|P0DO25|A0A068BIF1|Q9LGQ6|Q9C927|Q09LH2|Q1KS91	|XP_015618385.1|XP_015618385|NP_001319211.1|NP_001319211	|XM_015762899.1|XM_015762899|NM_001333566.1|NM_001333566	Actinidia_deliciosa|Actinidia_chinensis_var._chinensis|Actinidia_eriantha|Oryza_sativa_subsp._japonica|Arabidopsis_thaliana	Multiple_species_CHECK	AT9_ACTCC|AT9_ACTDE|AT9_ACTER	HO772637.1|NA|HO772637|PF02458;Transferase;1|HO772637|IPR023213;CAT-like_dom_sf;IPR050898;Plant_acyltransferase|AT9|PF02458;Transferase;1|AT9|IPR023213;CAT-like_dom_sf;IPR050317;Plant_Fungal_Acyltransferase|AT9|IPR023213;CAT-like_dom_sf;IPR050898;Plant_acyltransferase|AT9|PF00149;Metallophos;1;PF14008;Metallophos_C;1;PF16656;Pur_ac_phosph_N;1|AT9|IPR004843;Calcineurin-like_PHP_ApaH;IPR029052;Meta…
85	Characterisation of two alcohol acyltransferases from kiwifruit (Actinidia spp.) reveals distinct substrate preferences	10.1016/j.phytochem.2011.02.026	Actinidia eriantha	3623|Actinidiaceae	33090|Viridiplantae	1	AT9	alcohol acyltransferase	1	HO772637.1	NA	A0A068BIF1	NA	1	propanol ; hexanoyl-CoA		1	1	pass	1	PMID:21450321	AT1_ACTDE|AT9_ACTCC|AT9_ACTDE|AT9_ACTER|AT9_ORYSJ|PPA5_ARATH	A0A068BGA5|A0A2R6PLK2|P0DO25|A0A068BIF1|Q9LGQ6|Q9C927|Q09LH2|Q1KS91	|XP_015618385.1|XP_015618385|NP_001319211.1|NP_001319211	|XM_015762899.1|XM_015762899|NM_001333566.1|NM_001333566	Actinidia_deliciosa|Actinidia_chinensis_var._chinensis|Actinidia_eriantha|Oryza_sativa_subsp._japonica|Arabidopsis_thaliana	Multiple_species_CHECK	AT9_ACTCC|AT9_ACTDE|AT9_ACTER	HO772637.1|NA|HO772637|PF02458;Transferase;1|HO772637|IPR023213;CAT-like_dom_sf;IPR050898;Plant_acyltransferase|AT9|PF02458;Transferase;1|AT9|IPR023213;CAT-like_dom_sf;IPR050317;Plant_Fungal_Acyltransferase|AT9|IPR023213;CAT-like_dom_sf;IPR050898;Plant_acyltransferase|AT9|PF00149;Metallophos;1;PF14008;Metallophos_C;1;PF16656;Pur_ac_phosph_N;1|AT9|IPR004843;Calcineurin-like_PHP_ApaH;IPR029052;Meta…
86	Characterisation of two alcohol acyltransferases from kiwifruit (Actinidia spp.) reveals distinct substrate preferences	10.1016/j.phytochem.2011.02.026	Actinidia eriantha	3623|Actinidiaceae	33090|Viridiplantae	1	AT9	alcohol acyltransferase	1	HO772637.1	NA	A0A068BIF1	NA	1	propanol ; benzoyl-CoA		1	1	pass	1	PMID:21450321	AT1_ACTDE|AT9_ACTCC|AT9_ACTDE|AT9_ACTER|AT9_ORYSJ|PPA5_ARATH	A0A068BGA5|A0A2R6PLK2|P0DO25|A0A068BIF1|Q9LGQ6|Q9C927|Q09LH2|Q1KS91	|XP_015618385.1|XP_015618385|NP_001319211.1|NP_001319211	|XM_015762899.1|XM_015762899|NM_001333566.1|NM_001333566	Actinidia_deliciosa|Actinidia_chinensis_var._chinensis|Actinidia_eriantha|Oryza_sativa_subsp._japonica|Arabidopsis_thaliana	Multiple_species_CHECK	AT9_ACTCC|AT9_ACTDE|AT9_ACTER	HO772637.1|NA|HO772637|PF02458;Transferase;1|HO772637|IPR023213;CAT-like_dom_sf;IPR050898;Plant_acyltransferase|AT9|PF02458;Transferase;1|AT9|IPR023213;CAT-like_dom_sf;IPR050317;Plant_Fungal_Acyltransferase|AT9|IPR023213;CAT-like_dom_sf;IPR050898;Plant_acyltransferase|AT9|PF00149;Metallophos;1;PF14008;Metallophos_C;1;PF16656;Pur_ac_phosph_N;1|AT9|IPR004843;Calcineurin-like_PHP_ApaH;IPR029052;Meta…
87	Characterisation of two alcohol acyltransferases from kiwifruit (Actinidia spp.) reveals distinct substrate preferences	10.1016/j.phytochem.2011.02.026	Actinidia eriantha	3623|Actinidiaceae	33090|Viridiplantae	1	AT9	alcohol acyltransferase	1	HO772637.1	NA	A0A068BIF1	NA	1	propanol ; 2-(methylsulfanyl)Acetyl-CoA		1	1	pass	1	PMID:21450321	AT1_ACTDE|AT9_ACTCC|AT9_ACTDE|AT9_ACTER|AT9_ORYSJ|PPA5_ARATH	A0A068BGA5|A0A2R6PLK2|P0DO25|A0A068BIF1|Q9LGQ6|Q9C927|Q09LH2|Q1KS91	|XP_015618385.1|XP_015618385|NP_001319211.1|NP_001319211	|XM_015762899.1|XM_015762899|NM_001333566.1|NM_001333566	Actinidia_deliciosa|Actinidia_chinensis_var._chinensis|Actinidia_eriantha|Oryza_sativa_subsp._japonica|Arabidopsis_thaliana	Multiple_species_CHECK	AT9_ACTCC|AT9_ACTDE|AT9_ACTER	HO772637.1|NA|HO772637|PF02458;Transferase;1|HO772637|IPR023213;CAT-like_dom_sf;IPR050898;Plant_acyltransferase|AT9|PF02458;Transferase;1|AT9|IPR023213;CAT-like_dom_sf;IPR050317;Plant_Fungal_Acyltransferase|AT9|IPR023213;CAT-like_dom_sf;IPR050898;Plant_acyltransferase|AT9|PF00149;Metallophos;1;PF14008;Metallophos_C;1;PF16656;Pur_ac_phosph_N;1|AT9|IPR004843;Calcineurin-like_PHP_ApaH;IPR029052;Meta…
88	Characterisation of two alcohol acyltransferases from kiwifruit (Actinidia spp.) reveals distinct substrate preferences	10.1016/j.phytochem.2011.02.026	Actinidia eriantha	3623|Actinidiaceae	33090|Viridiplantae	1	AT9	alcohol acyltransferase	1	HO772637.1	NA	A0A068BIF1	NA	1	butanol ; acetyl-CoA		1	1	pass	1	PMID:21450321	AT1_ACTDE|AT9_ACTCC|AT9_ACTDE|AT9_ACTER|AT9_ORYSJ|PPA5_ARATH	A0A068BGA5|A0A2R6PLK2|P0DO25|A0A068BIF1|Q9LGQ6|Q9C927|Q09LH2|Q1KS91	|XP_015618385.1|XP_015618385|NP_001319211.1|NP_001319211	|XM_015762899.1|XM_015762899|NM_001333566.1|NM_001333566	Actinidia_deliciosa|Actinidia_chinensis_var._chinensis|Actinidia_eriantha|Oryza_sativa_subsp._japonica|Arabidopsis_thaliana	Multiple_species_CHECK	AT9_ACTCC|AT9_ACTDE|AT9_ACTER	HO772637.1|NA|HO772637|PF02458;Transferase;1|HO772637|IPR023213;CAT-like_dom_sf;IPR050898;Plant_acyltransferase|AT9|PF02458;Transferase;1|AT9|IPR023213;CAT-like_dom_sf;IPR050317;Plant_Fungal_Acyltransferase|AT9|IPR023213;CAT-like_dom_sf;IPR050898;Plant_acyltransferase|AT9|PF00149;Metallophos;1;PF14008;Metallophos_C;1;PF16656;Pur_ac_phosph_N;1|AT9|IPR004843;Calcineurin-like_PHP_ApaH;IPR029052;Meta…
89	Characterisation of two alcohol acyltransferases from kiwifruit (Actinidia spp.) reveals distinct substrate preferences	10.1016/j.phytochem.2011.02.026	Actinidia eriantha	3623|Actinidiaceae	33090|Viridiplantae	1	AT9	alcohol acyltransferase	1	HO772637.1	NA	A0A068BIF1	NA	1	butanol ; Propionyl-CoA		1	1	pass	1	PMID:21450321	AT1_ACTDE|AT9_ACTCC|AT9_ACTDE|AT9_ACTER|AT9_ORYSJ|PPA5_ARATH	A0A068BGA5|A0A2R6PLK2|P0DO25|A0A068BIF1|Q9LGQ6|Q9C927|Q09LH2|Q1KS91	|XP_015618385.1|XP_015618385|NP_001319211.1|NP_001319211	|XM_015762899.1|XM_015762899|NM_001333566.1|NM_001333566	Actinidia_deliciosa|Actinidia_chinensis_var._chinensis|Actinidia_eriantha|Oryza_sativa_subsp._japonica|Arabidopsis_thaliana	Multiple_species_CHECK	AT9_ACTCC|AT9_ACTDE|AT9_ACTER	HO772637.1|NA|HO772637|PF02458;Transferase;1|HO772637|IPR023213;CAT-like_dom_sf;IPR050898;Plant_acyltransferase|AT9|PF02458;Transferase;1|AT9|IPR023213;CAT-like_dom_sf;IPR050317;Plant_Fungal_Acyltransferase|AT9|IPR023213;CAT-like_dom_sf;IPR050898;Plant_acyltransferase|AT9|PF00149;Metallophos;1;PF14008;Metallophos_C;1;PF16656;Pur_ac_phosph_N;1|AT9|IPR004843;Calcineurin-like_PHP_ApaH;IPR029052;Meta…
90	Characterisation of two alcohol acyltransferases from kiwifruit (Actinidia spp.) reveals distinct substrate preferences	10.1016/j.phytochem.2011.02.026	Actinidia eriantha	3623|Actinidiaceae	33090|Viridiplantae	1	AT9	alcohol acyltransferase	1	HO772637.1	NA	A0A068BIF1	NA	1	butanol ; 2-(methylsulfanyl)Acetyl-CoA		1	1	pass	1	PMID:21450321	AT1_ACTDE|AT9_ACTCC|AT9_ACTDE|AT9_ACTER|AT9_ORYSJ|PPA5_ARATH	A0A068BGA5|A0A2R6PLK2|P0DO25|A0A068BIF1|Q9LGQ6|Q9C927|Q09LH2|Q1KS91	|XP_015618385.1|XP_015618385|NP_001319211.1|NP_001319211	|XM_015762899.1|XM_015762899|NM_001333566.1|NM_001333566	Actinidia_deliciosa|Actinidia_chinensis_var._chinensis|Actinidia_eriantha|Oryza_sativa_subsp._japonica|Arabidopsis_thaliana	Multiple_species_CHECK	AT9_ACTCC|AT9_ACTDE|AT9_ACTER	HO772637.1|NA|HO772637|PF02458;Transferase;1|HO772637|IPR023213;CAT-like_dom_sf;IPR050898;Plant_acyltransferase|AT9|PF02458;Transferase;1|AT9|IPR023213;CAT-like_dom_sf;IPR050317;Plant_Fungal_Acyltransferase|AT9|IPR023213;CAT-like_dom_sf;IPR050898;Plant_acyltransferase|AT9|PF00149;Metallophos;1;PF14008;Metallophos_C;1;PF16656;Pur_ac_phosph_N;1|AT9|IPR004843;Calcineurin-like_PHP_ApaH;IPR029052;Meta…
91	Characterisation of two alcohol acyltransferases from kiwifruit (Actinidia spp.) reveals distinct substrate preferences	10.1016/j.phytochem.2011.02.026	Actinidia eriantha	3623|Actinidiaceae	33090|Viridiplantae	1	AT9	alcohol acyltransferase	1	HO772637.1	NA	A0A068BIF1	NA	1	butanol ; butanoyl-CoA		1	1	pass	1	PMID:21450321	AT1_ACTDE|AT9_ACTCC|AT9_ACTDE|AT9_ACTER|AT9_ORYSJ|PPA5_ARATH	A0A068BGA5|A0A2R6PLK2|P0DO25|A0A068BIF1|Q9LGQ6|Q9C927|Q09LH2|Q1KS91	|XP_015618385.1|XP_015618385|NP_001319211.1|NP_001319211	|XM_015762899.1|XM_015762899|NM_001333566.1|NM_001333566	Actinidia_deliciosa|Actinidia_chinensis_var._chinensis|Actinidia_eriantha|Oryza_sativa_subsp._japonica|Arabidopsis_thaliana	Multiple_species_CHECK	AT9_ACTCC|AT9_ACTDE|AT9_ACTER	HO772637.1|NA|HO772637|PF02458;Transferase;1|HO772637|IPR023213;CAT-like_dom_sf;IPR050898;Plant_acyltransferase|AT9|PF02458;Transferase;1|AT9|IPR023213;CAT-like_dom_sf;IPR050317;Plant_Fungal_Acyltransferase|AT9|IPR023213;CAT-like_dom_sf;IPR050898;Plant_acyltransferase|AT9|PF00149;Metallophos;1;PF14008;Metallophos_C;1;PF16656;Pur_ac_phosph_N;1|AT9|IPR004843;Calcineurin-like_PHP_ApaH;IPR029052;Meta…
92	Characterisation of two alcohol acyltransferases from kiwifruit (Actinidia spp.) reveals distinct substrate preferences	10.1016/j.phytochem.2011.02.026	Actinidia eriantha	3623|Actinidiaceae	33090|Viridiplantae	1	AT9	alcohol acyltransferase	1	HO772637.1	NA	A0A068BIF1	NA	1	butanol ; hexanoyl-CoA		1	1	pass	1	PMID:21450321	AT1_ACTDE|AT9_ACTCC|AT9_ACTDE|AT9_ACTER|AT9_ORYSJ|PPA5_ARATH	A0A068BGA5|A0A2R6PLK2|P0DO25|A0A068BIF1|Q9LGQ6|Q9C927|Q09LH2|Q1KS91	|XP_015618385.1|XP_015618385|NP_001319211.1|NP_001319211	|XM_015762899.1|XM_015762899|NM_001333566.1|NM_001333566	Actinidia_deliciosa|Actinidia_chinensis_var._chinensis|Actinidia_eriantha|Oryza_sativa_subsp._japonica|Arabidopsis_thaliana	Multiple_species_CHECK	AT9_ACTCC|AT9_ACTDE|AT9_ACTER	HO772637.1|NA|HO772637|PF02458;Transferase;1|HO772637|IPR023213;CAT-like_dom_sf;IPR050898;Plant_acyltransferase|AT9|PF02458;Transferase;1|AT9|IPR023213;CAT-like_dom_sf;IPR050317;Plant_Fungal_Acyltransferase|AT9|IPR023213;CAT-like_dom_sf;IPR050898;Plant_acyltransferase|AT9|PF00149;Metallophos;1;PF14008;Metallophos_C;1;PF16656;Pur_ac_phosph_N;1|AT9|IPR004843;Calcineurin-like_PHP_ApaH;IPR029052;Meta…
93	Characterisation of two alcohol acyltransferases from kiwifruit (Actinidia spp.) reveals distinct substrate preferences	10.1016/j.phytochem.2011.02.026	Actinidia eriantha	3623|Actinidiaceae	33090|Viridiplantae	1	AT9	alcohol acyltransferase	1	HO772637.1	NA	A0A068BIF1	NA	1	butanol ; octanoyl-CoA		1	1	pass	1	PMID:21450321	AT1_ACTDE|AT9_ACTCC|AT9_ACTDE|AT9_ACTER|AT9_ORYSJ|PPA5_ARATH	A0A068BGA5|A0A2R6PLK2|P0DO25|A0A068BIF1|Q9LGQ6|Q9C927|Q09LH2|Q1KS91	|XP_015618385.1|XP_015618385|NP_001319211.1|NP_001319211	|XM_015762899.1|XM_015762899|NM_001333566.1|NM_001333566	Actinidia_deliciosa|Actinidia_chinensis_var._chinensis|Actinidia_eriantha|Oryza_sativa_subsp._japonica|Arabidopsis_thaliana	Multiple_species_CHECK	AT9_ACTCC|AT9_ACTDE|AT9_ACTER	HO772637.1|NA|HO772637|PF02458;Transferase;1|HO772637|IPR023213;CAT-like_dom_sf;IPR050898;Plant_acyltransferase|AT9|PF02458;Transferase;1|AT9|IPR023213;CAT-like_dom_sf;IPR050317;Plant_Fungal_Acyltransferase|AT9|IPR023213;CAT-like_dom_sf;IPR050898;Plant_acyltransferase|AT9|PF00149;Metallophos;1;PF14008;Metallophos_C;1;PF16656;Pur_ac_phosph_N;1|AT9|IPR004843;Calcineurin-like_PHP_ApaH;IPR029052;Meta…
94	Characterisation of two alcohol acyltransferases from kiwifruit (Actinidia spp.) reveals distinct substrate preferences	10.1016/j.phytochem.2011.02.026	Actinidia chinensis	3623|Actinidiaceae	33090|Viridiplantae	1	AT16	alcohol acyltransferase	1	HO772640.1	NA	A0A2R6Q326	NA	1	ethanol ; benzoyl-CoA	butyl benzoate; ethyl benzoate	1	1	pass	1	PMID:21450321	AT16_ACTCC	A0A2R6Q326			Actinidia_chinensis_var._chinensis	Different_species_CHECK	Same_species	HO772640.1|NA|HO772640|PF02458;Transferase;1|HO772640|IPR023213;CAT-like_dom_sf;IPR050898;Plant_acyltransferase|AT16|PF02458;Transferase;1|AT16|IPR023213;CAT-like_dom_sf;IPR050898;Plant_acyltransferase
95	Characterisation of two alcohol acyltransferases from kiwifruit (Actinidia spp.) reveals distinct substrate preferences	10.1016/j.phytochem.2011.02.026	Actinidia chinensis	3623|Actinidiaceae	33090|Viridiplantae	1	AT16	alcohol acyltransferase	1	HO772640.1	NA	A0A2R6Q326	NA	1	ethanol ; propionyl-CoA		1	1	pass	1	PMID:21450321	AT16_ACTCC	A0A2R6Q326			Actinidia_chinensis_var._chinensis	Different_species_CHECK	Same_species	HO772640.1|NA|HO772640|PF02458;Transferase;1|HO772640|IPR023213;CAT-like_dom_sf;IPR050898;Plant_acyltransferase|AT16|PF02458;Transferase;1|AT16|IPR023213;CAT-like_dom_sf;IPR050898;Plant_acyltransferase
96	Characterisation of two alcohol acyltransferases from kiwifruit (Actinidia spp.) reveals distinct substrate preferences	10.1016/j.phytochem.2011.02.026	Actinidia chinensis	3623|Actinidiaceae	33090|Viridiplantae	1	AT16	alcohol acyltransferase	1	HO772640.1	NA	A0A2R6Q326	NA	1	ethanol ; octanoyl-CoA		1	1	pass	1	PMID:21450321	AT16_ACTCC	A0A2R6Q326			Actinidia_chinensis_var._chinensis	Different_species_CHECK	Same_species	HO772640.1|NA|HO772640|PF02458;Transferase;1|HO772640|IPR023213;CAT-like_dom_sf;IPR050898;Plant_acyltransferase|AT16|PF02458;Transferase;1|AT16|IPR023213;CAT-like_dom_sf;IPR050898;Plant_acyltransferase
97	Characterisation of two alcohol acyltransferases from kiwifruit (Actinidia spp.) reveals distinct substrate preferences	10.1016/j.phytochem.2011.02.026	Actinidia chinensis	3623|Actinidiaceae	33090|Viridiplantae	1	AT16	alcohol acyltransferase	1	HO772640.1	NA	A0A2R6Q326	NA	1	ethanol ; 2-(methylsulfanyl)Acetyl-CoA		1	1	pass	1	PMID:21450321	AT16_ACTCC	A0A2R6Q326			Actinidia_chinensis_var._chinensis	Different_species_CHECK	Same_species	HO772640.1|NA|HO772640|PF02458;Transferase;1|HO772640|IPR023213;CAT-like_dom_sf;IPR050898;Plant_acyltransferase|AT16|PF02458;Transferase;1|AT16|IPR023213;CAT-like_dom_sf;IPR050898;Plant_acyltransferase
98	Characterisation of two alcohol acyltransferases from kiwifruit (Actinidia spp.) reveals distinct substrate preferences	10.1016/j.phytochem.2011.02.026	Actinidia chinensis	3623|Actinidiaceae	33090|Viridiplantae	1	AT16	alcohol acyltransferase	1	HO772640.1	NA	A0A2R6Q326	NA	1	butanol ; benzoyl-CoA		1	1	pass	1	PMID:21450321	AT16_ACTCC	A0A2R6Q326			Actinidia_chinensis_var._chinensis	Different_species_CHECK	Same_species	HO772640.1|NA|HO772640|PF02458;Transferase;1|HO772640|IPR023213;CAT-like_dom_sf;IPR050898;Plant_acyltransferase|AT16|PF02458;Transferase;1|AT16|IPR023213;CAT-like_dom_sf;IPR050898;Plant_acyltransferase
99	Characterisation of two alcohol acyltransferases from kiwifruit (Actinidia spp.) reveals distinct substrate preferences	10.1016/j.phytochem.2011.02.026	Actinidia chinensis	3623|Actinidiaceae	33090|Viridiplantae	1	AT16	alcohol acyltransferase	1	HO772640.1	NA	A0A2R6Q326	NA	1	butanol ; 3-(methylsulfanyl)propionyl-CoA		1	1	pass	1	PMID:21450321	AT16_ACTCC	A0A2R6Q326			Actinidia_chinensis_var._chinensis	Different_species_CHECK	Same_species	HO772640.1|NA|HO772640|PF02458;Transferase;1|HO772640|IPR023213;CAT-like_dom_sf;IPR050898;Plant_acyltransferase|AT16|PF02458;Transferase;1|AT16|IPR023213;CAT-like_dom_sf;IPR050898;Plant_acyltransferase
100	Characterisation of two alcohol acyltransferases from kiwifruit (Actinidia spp.) reveals distinct substrate preferences	10.1016/j.phytochem.2011.02.026	Actinidia chinensis	3623|Actinidiaceae	33090|Viridiplantae	1	AT16	alcohol acyltransferase	1	HO772640.1	NA	A0A2R6Q326	NA	1	butanol ; 2-(methylsulfanyl)Acetyl-CoA		1	1	pass	1	PMID:21450321	AT16_ACTCC	A0A2R6Q326			Actinidia_chinensis_var._chinensis	Different_species_CHECK	Same_species	HO772640.1|NA|HO772640|PF02458;Transferase;1|HO772640|IPR023213;CAT-like_dom_sf;IPR050898;Plant_acyltransferase|AT16|PF02458;Transferase;1|AT16|IPR023213;CAT-like_dom_sf;IPR050898;Plant_acyltransferase
101	Characterisation of two alcohol acyltransferases from kiwifruit (Actinidia spp.) reveals distinct substrate preferences	10.1016/j.phytochem.2011.02.026	Actinidia chinensis	3623|Actinidiaceae	33090|Viridiplantae	1	AT16	alcohol acyltransferase	1	HO772640.1	NA	A0A2R6Q326	NA	1	butanol ; acetyl-CoA		1	1	pass	1	PMID:21450321	AT16_ACTCC	A0A2R6Q326			Actinidia_chinensis_var._chinensis	Different_species_CHECK	Same_species	HO772640.1|NA|HO772640|PF02458;Transferase;1|HO772640|IPR023213;CAT-like_dom_sf;IPR050898;Plant_acyltransferase|AT16|PF02458;Transferase;1|AT16|IPR023213;CAT-like_dom_sf;IPR050898;Plant_acyltransferase
102	Characterisation of two alcohol acyltransferases from kiwifruit (Actinidia spp.) reveals distinct substrate preferences	10.1016/j.phytochem.2011.02.026	Actinidia chinensis	3623|Actinidiaceae	33090|Viridiplantae	1	AT16	alcohol acyltransferase	1	HO772640.1	NA	A0A2R6Q326	NA	1	butanol ; Propionyl-CoA		1	1	pass	1	PMID:21450321	AT16_ACTCC	A0A2R6Q326			Actinidia_chinensis_var._chinensis	Different_species_CHECK	Same_species	HO772640.1|NA|HO772640|PF02458;Transferase;1|HO772640|IPR023213;CAT-like_dom_sf;IPR050898;Plant_acyltransferase|AT16|PF02458;Transferase;1|AT16|IPR023213;CAT-like_dom_sf;IPR050898;Plant_acyltransferase
103	Characterisation of two alcohol acyltransferases from kiwifruit (Actinidia spp.) reveals distinct substrate preferences	10.1016/j.phytochem.2011.02.026	Actinidia chinensis	3623|Actinidiaceae	33090|Viridiplantae	1	AT16	alcohol acyltransferase	1	HO772640.1	NA	A0A2R6Q326	NA	1	butanol ; butanoyl-CoA		1	1	pass	1	PMID:21450321	AT16_ACTCC	A0A2R6Q326			Actinidia_chinensis_var._chinensis	Different_species_CHECK	Same_species	HO772640.1|NA|HO772640|PF02458;Transferase;1|HO772640|IPR023213;CAT-like_dom_sf;IPR050898;Plant_acyltransferase|AT16|PF02458;Transferase;1|AT16|IPR023213;CAT-like_dom_sf;IPR050898;Plant_acyltransferase
104	Characterisation of two alcohol acyltransferases from kiwifruit (Actinidia spp.) reveals distinct substrate preferences	10.1016/j.phytochem.2011.02.026	Actinidia chinensis	3623|Actinidiaceae	33090|Viridiplantae	1	AT16	alcohol acyltransferase	1	HO772640.1	NA	A0A2R6Q326	NA	1	butanol ; hexanoyl-CoA		1	1	pass	1	PMID:21450321	AT16_ACTCC	A0A2R6Q326			Actinidia_chinensis_var._chinensis	Different_species_CHECK	Same_species	HO772640.1|NA|HO772640|PF02458;Transferase;1|HO772640|IPR023213;CAT-like_dom_sf;IPR050898;Plant_acyltransferase|AT16|PF02458;Transferase;1|AT16|IPR023213;CAT-like_dom_sf;IPR050898;Plant_acyltransferase
105	Characterisation of two alcohol acyltransferases from kiwifruit (Actinidia spp.) reveals distinct substrate preferences	10.1016/j.phytochem.2011.02.026	Actinidia chinensis	3623|Actinidiaceae	33090|Viridiplantae	1	AT16	alcohol acyltransferase	1	HO772640.1	NA	A0A2R6Q326	NA	1	butanol ; octanoyl-CoA		1	1	pass	1	PMID:21450321	AT16_ACTCC	A0A2R6Q326			Actinidia_chinensis_var._chinensis	Different_species_CHECK	Same_species	HO772640.1|NA|HO772640|PF02458;Transferase;1|HO772640|IPR023213;CAT-like_dom_sf;IPR050898;Plant_acyltransferase|AT16|PF02458;Transferase;1|AT16|IPR023213;CAT-like_dom_sf;IPR050898;Plant_acyltransferase
106	Characterisation of two alcohol acyltransferases from kiwifruit (Actinidia spp.) reveals distinct substrate preferences	10.1016/j.phytochem.2011.02.026	Actinidia chinensis	3623|Actinidiaceae	33090|Viridiplantae	1	AT16	alcohol acyltransferase	1	HO772640.1	NA	A0A2R6Q326	NA	1	methanol ; benzoyl-CoA		1	1	pass	1	PMID:21450321	AT16_ACTCC	A0A2R6Q326			Actinidia_chinensis_var._chinensis	Different_species_CHECK	Same_species	HO772640.1|NA|HO772640|PF02458;Transferase;1|HO772640|IPR023213;CAT-like_dom_sf;IPR050898;Plant_acyltransferase|AT16|PF02458;Transferase;1|AT16|IPR023213;CAT-like_dom_sf;IPR050898;Plant_acyltransferase
107	Characterisation of two alcohol acyltransferases from kiwifruit (Actinidia spp.) reveals distinct substrate preferences	10.1016/j.phytochem.2011.02.026	Actinidia chinensis	3623|Actinidiaceae	33090|Viridiplantae	1	AT16	alcohol acyltransferase	1	HO772640.1	NA	A0A2R6Q326	NA	1	methanol ; 2-(methylsulfanyl)Acetyl-CoA		1	1	pass	1	PMID:21450321	AT16_ACTCC	A0A2R6Q326			Actinidia_chinensis_var._chinensis	Different_species_CHECK	Same_species	HO772640.1|NA|HO772640|PF02458;Transferase;1|HO772640|IPR023213;CAT-like_dom_sf;IPR050898;Plant_acyltransferase|AT16|PF02458;Transferase;1|AT16|IPR023213;CAT-like_dom_sf;IPR050898;Plant_acyltransferase
108	Characterisation of two alcohol acyltransferases from kiwifruit (Actinidia spp.) reveals distinct substrate preferences	10.1016/j.phytochem.2011.02.026	Actinidia chinensis	3623|Actinidiaceae	33090|Viridiplantae	1	AT16	alcohol acyltransferase	1	HO772640.1	NA	A0A2R6Q326	NA	1	propanol ; hexanoyl-CoA		1	1	pass	1	PMID:21450321	AT16_ACTCC	A0A2R6Q326			Actinidia_chinensis_var._chinensis	Different_species_CHECK	Same_species	HO772640.1|NA|HO772640|PF02458;Transferase;1|HO772640|IPR023213;CAT-like_dom_sf;IPR050898;Plant_acyltransferase|AT16|PF02458;Transferase;1|AT16|IPR023213;CAT-like_dom_sf;IPR050898;Plant_acyltransferase
109	Characterisation of two alcohol acyltransferases from kiwifruit (Actinidia spp.) reveals distinct substrate preferences	10.1016/j.phytochem.2011.02.026	Actinidia chinensis	3623|Actinidiaceae	33090|Viridiplantae	1	AT16	alcohol acyltransferase	1	HO772640.1	NA	A0A2R6Q326	NA	1	propanol ; octanoyl-CoA		1	1	pass	1	PMID:21450321	AT16_ACTCC	A0A2R6Q326			Actinidia_chinensis_var._chinensis	Different_species_CHECK	Same_species	HO772640.1|NA|HO772640|PF02458;Transferase;1|HO772640|IPR023213;CAT-like_dom_sf;IPR050898;Plant_acyltransferase|AT16|PF02458;Transferase;1|AT16|IPR023213;CAT-like_dom_sf;IPR050898;Plant_acyltransferase
110	Characterisation of two alcohol acyltransferases from kiwifruit (Actinidia spp.) reveals distinct substrate preferences	10.1016/j.phytochem.2011.02.026	Actinidia chinensis	3623|Actinidiaceae	33090|Viridiplantae	1	AT16	alcohol acyltransferase	1	HO772640.1	NA	A0A2R6Q326	NA	1	propanol ; 3-(methylsulfanyl)propionyl-CoA		1	1	pass	1	PMID:21450321	AT16_ACTCC	A0A2R6Q326			Actinidia_chinensis_var._chinensis	Different_species_CHECK	Same_species	HO772640.1|NA|HO772640|PF02458;Transferase;1|HO772640|IPR023213;CAT-like_dom_sf;IPR050898;Plant_acyltransferase|AT16|PF02458;Transferase;1|AT16|IPR023213;CAT-like_dom_sf;IPR050898;Plant_acyltransferase
111	Characterisation of two alcohol acyltransferases from kiwifruit (Actinidia spp.) reveals distinct substrate preferences	10.1016/j.phytochem.2011.02.026	Actinidia chinensis	3623|Actinidiaceae	33090|Viridiplantae	1	AT16	alcohol acyltransferase	1	HO772640.1	NA	A0A2R6Q326	NA	1	propanol ; 2-(methylsulfanyl)Acetyl-CoA		1	1	pass	1	PMID:21450321	AT16_ACTCC	A0A2R6Q326			Actinidia_chinensis_var._chinensis	Different_species_CHECK	Same_species	HO772640.1|NA|HO772640|PF02458;Transferase;1|HO772640|IPR023213;CAT-like_dom_sf;IPR050898;Plant_acyltransferase|AT16|PF02458;Transferase;1|AT16|IPR023213;CAT-like_dom_sf;IPR050898;Plant_acyltransferase
112	Characterisation of two alcohol acyltransferases from kiwifruit (Actinidia spp.) reveals distinct substrate preferences	10.1016/j.phytochem.2011.02.026	Actinidia chinensis	3623|Actinidiaceae	33090|Viridiplantae	1	AT16	alcohol acyltransferase	1	HO772640.1	NA	A0A2R6Q326	NA	1	propanol ; benzoyl-CoA		1	1	pass	1	PMID:21450321	AT16_ACTCC	A0A2R6Q326			Actinidia_chinensis_var._chinensis	Different_species_CHECK	Same_species	HO772640.1|NA|HO772640|PF02458;Transferase;1|HO772640|IPR023213;CAT-like_dom_sf;IPR050898;Plant_acyltransferase|AT16|PF02458;Transferase;1|AT16|IPR023213;CAT-like_dom_sf;IPR050898;Plant_acyltransferase
113	Activity Essential Residue Analysis of Taxoid 10Î²-O-Acetyl Transferase for Enzymatic Synthesis of Baccatin	10.1007/s12010-018-2789-0	Taxus wallichiana	25623|Taxaceae	33090|Viridiplantae	1	DBAT	Taxoid 10Î²-O-acetyl transferase; 10-deacetylbaccatin III-10-O-acetyl transferase	1	AFD32413.1	NA		NA	1	10-deacetylbaccatin III ; acetyl CoA	baccatin III	1	1	pass	1	PMID:29797298	H9BIH8_TAXWM|I6PSK6_TAXBA|I6PL85_TAXBA|I6PPU5_TAXBA|I6PSK0_TAXBA|I6PL71_TAXBA|I6PGW5_TAXBA|I6PSL6_TAXBA|Q8W169_TAXBA|M9V211_TAXBA|I6PSM2_TAXCU|B9VU64_TAXCU	H9BIH8|I6PSK6|I6PL85|I6PPU5|I6PSK0|I6PL71|I6PGW5|I6PSL6|Q8W169|M9V211|I6PSM2|B9VU64			Taxus_wallichiana_var._mairei|Taxus_baccata|Taxus_cuspidata	Multiple_species_CHECK	H9BIH8_TAXWM	AFD32413.1|PF02458;Transferase;1|AFD32413|PF02458;Transferase;1|DBAT|PF02458;Transferase;1|DBAT|NA
114	Allyl/propenyl phenol synthases from the creosote bush and engineering production of specialty/commodity chemicals, eugenol/isoeugenol, in Escherichia coli	10.1016/j.abb.2013.10.019	Larrea tridentata	43873|Zygophyllaceae	33090|Viridiplantae	1	LtCAAT1	cinnamyl alcohol acyltransferase	1	AHA90802.1	NA		NA	1	p-Coumaryl alcohol ; Acetyl-CoA	p-coumaryl 9-acetate	1	1	pass	1	PMID:24189289	V5NSZ9_LARTR	V5NSZ9			Larrea_tridentata	Same_species	Same_species	AHA90802.1|PF02458;Transferase;1|AHA90802|PF02458;Transferase;1|LTCAAT1|NA
115	Allyl/propenyl phenol synthases from the creosote bush and engineering production of specialty/commodity chemicals, eugenol/isoeugenol, in Escherichia coli	10.1016/j.abb.2013.10.019	Larrea tridentata	43873|Zygophyllaceae	33090|Viridiplantae	1	LtCAAT1	cinnamyl alcohol acyltransferase	1	AHA90802.1	NA		NA	1	Caffeyl alcohol ; Acetyl-CoA	caffeyl 9-acetate	1	1	pass	1	PMID:24189289	V5NSZ9_LARTR	V5NSZ9			Larrea_tridentata	Same_species	Same_species	AHA90802.1|PF02458;Transferase;1|AHA90802|PF02458;Transferase;1|LTCAAT1|NA
116	Allyl/propenyl phenol synthases from the creosote bush and engineering production of specialty/commodity chemicals, eugenol/isoeugenol, in Escherichia coli	10.1016/j.abb.2013.10.019	Larrea tridentata	43873|Zygophyllaceae	33090|Viridiplantae	1	LtCAAT1	cinnamyl alcohol acyltransferase	1	AHA90802.1	NA		NA	1	Coniferyl alcohol ; Acetyl-CoA	Eugenol; Isoeugenol; coniferyl 9-acetate	1	1	pass	1	PMID:24189289	V5NSZ9_LARTR	V5NSZ9			Larrea_tridentata	Same_species	Same_species	AHA90802.1|PF02458;Transferase;1|AHA90802|PF02458;Transferase;1|LTCAAT1|NA
117	Allyl/propenyl phenol synthases from the creosote bush and engineering production of specialty/commodity chemicals, eugenol/isoeugenol, in Escherichia coli	10.1016/j.abb.2013.10.019	Larrea tridentata	43873|Zygophyllaceae	33090|Viridiplantae	1	LtCAAT1	cinnamyl alcohol acyltransferase	1	AHA90802.1	NA		NA	1	5-Hydroxyconiferyl alcohol ; Acetyl-CoA	5-hydroxyconiferyl 9-acetate	1	1	pass	1	PMID:24189289	V5NSZ9_LARTR	V5NSZ9			Larrea_tridentata	Same_species	Same_species	AHA90802.1|PF02458;Transferase;1|AHA90802|PF02458;Transferase;1|LTCAAT1|NA
118	Allyl/propenyl phenol synthases from the creosote bush and engineering production of specialty/commodity chemicals, eugenol/isoeugenol, in Escherichia coli	10.1016/j.abb.2013.10.019	Larrea tridentata	43873|Zygophyllaceae	33090|Viridiplantae	1	LtCAAT1	cinnamyl alcohol acyltransferase	1	AHA90802.1	NA		NA	1	Sinapyl alcohol ; Acetyl-CoA	sinapyl 9-acetate	1	1	pass	1	PMID:24189289	V5NSZ9_LARTR	V5NSZ9			Larrea_tridentata	Same_species	Same_species	AHA90802.1|PF02458;Transferase;1|AHA90802|PF02458;Transferase;1|LTCAAT1|NA
119	Allyl/propenyl phenol synthases from the creosote bush and engineering production of specialty/commodity chemicals, eugenol/isoeugenol, in Escherichia coli	10.1016/j.abb.2013.10.019	Larrea tridentata	43873|Zygophyllaceae	33090|Viridiplantae	1	LtCAAT1	cinnamyl alcohol acyltransferase	1	AHA90802.1	NA		NA	1	Coniferyl alcohol ; Acetyl-CoA	Coniferyl 9-acetate	1	1	pass	1	PMID:24189289	V5NSZ9_LARTR	V5NSZ9			Larrea_tridentata	Same_species	Same_species	AHA90802.1|PF02458;Transferase;1|AHA90802|PF02458;Transferase;1|LTCAAT1|NA
120	Allyl/propenyl phenol synthases from the creosote bush and engineering production of specialty/commodity chemicals, eugenol/isoeugenol, in Escherichia coli	10.1016/j.abb.2013.10.019	Larrea tridentata	43873|Zygophyllaceae	33090|Viridiplantae	1	LtAPS1	allylphenol synthase	1	AHA90804.1	NA		NA	1	p-Coumaryl 9-acetate ; Acetyl-CoA		1	1	pass	1	PMID:24189289	V5NR15_LARTR	V5NR15			Larrea_tridentata	Same_species	Same_species	AHA90804.1|PF05368;NmrA;1|AHA90804|PF05368;NmrA;1|LTAPS1|NA
121	Allyl/propenyl phenol synthases from the creosote bush and engineering production of specialty/commodity chemicals, eugenol/isoeugenol, in Escherichia coli	10.1016/j.abb.2013.10.019	Larrea tridentata	43873|Zygophyllaceae	33090|Viridiplantae	1	LtAPS1	allylphenol synthase	1	AHA90804.1	NA		NA	1	Caffeyl 9-acetate ; Acetyl-CoA		1	1	pass	1	PMID:24189289	V5NR15_LARTR	V5NR15			Larrea_tridentata	Same_species	Same_species	AHA90804.1|PF05368;NmrA;1|AHA90804|PF05368;NmrA;1|LTAPS1|NA
122	Allyl/propenyl phenol synthases from the creosote bush and engineering production of specialty/commodity chemicals, eugenol/isoeugenol, in Escherichia coli	10.1016/j.abb.2013.10.019	Larrea tridentata	43873|Zygophyllaceae	33090|Viridiplantae	1	LtAPS1	allylphenol synthase	1	AHA90804.1	NA		NA	1	Coniferyl 9-acetate ; Acetyl-CoA		1	1	pass	1	PMID:24189289	V5NR15_LARTR	V5NR15			Larrea_tridentata	Same_species	Same_species	AHA90804.1|PF05368;NmrA;1|AHA90804|PF05368;NmrA;1|LTAPS1|NA
123	Allyl/propenyl phenol synthases from the creosote bush and engineering production of specialty/commodity chemicals, eugenol/isoeugenol, in Escherichia coli	10.1016/j.abb.2013.10.019	Larrea tridentata	43873|Zygophyllaceae	33090|Viridiplantae	1	LtAPS1	allylphenol synthase	1	AHA90804.1	NA		NA	1	5--Hydroxyconiferyl 9-acetate ; Acetyl-CoA		1	1	pass	1	PMID:24189289	V5NR15_LARTR	V5NR15			Larrea_tridentata	Same_species	Same_species	AHA90804.1|PF05368;NmrA;1|AHA90804|PF05368;NmrA;1|LTAPS1|NA
124	Allyl/propenyl phenol synthases from the creosote bush and engineering production of specialty/commodity chemicals, eugenol/isoeugenol, in Escherichia coli	10.1016/j.abb.2013.10.019	Larrea tridentata	43873|Zygophyllaceae	33090|Viridiplantae	1	LtAPS1	allylphenol synthase	1	AHA90804.1	NA		NA	1	Sinapyl 9-acetate ; Acetyl-CoA		1	1	pass	1	PMID:24189289	V5NR15_LARTR	V5NR15			Larrea_tridentata	Same_species	Same_species	AHA90804.1|PF05368;NmrA;1|AHA90804|PF05368;NmrA;1|LTAPS1|NA
125	Allyl/propenyl phenol synthases from the creosote bush and engineering production of specialty/commodity chemicals, eugenol/isoeugenol, in Escherichia coli	10.1016/j.abb.2013.10.019	Larrea tridentata	43873|Zygophyllaceae	33090|Viridiplantae	1	LtPPS1	propenylphenol synthase 1	1	AHA90806.1	NA		NA	1	p-Coumaryl 9-acetate ; Acetyl-CoA		1	1	pass	1	PMID:24189289	V5NQY6_LARTR	V5NQY6			Larrea_tridentata	Same_species	Same_species	AHA90806.1|PF05368;NmrA;1|AHA90806|PF05368;NmrA;1|LTPPS1|NA
126	Allyl/propenyl phenol synthases from the creosote bush and engineering production of specialty/commodity chemicals, eugenol/isoeugenol, in Escherichia coli	10.1016/j.abb.2013.10.019	Larrea tridentata	43873|Zygophyllaceae	33090|Viridiplantae	1	LtPPS1	propenylphenol synthase 1	1	AHA90806.1	NA		NA	1	Caffeyl 9-acetate ; Acetyl-CoA		1	1	pass	1	PMID:24189289	V5NQY6_LARTR	V5NQY6			Larrea_tridentata	Same_species	Same_species	AHA90806.1|PF05368;NmrA;1|AHA90806|PF05368;NmrA;1|LTPPS1|NA
127	Allyl/propenyl phenol synthases from the creosote bush and engineering production of specialty/commodity chemicals, eugenol/isoeugenol, in Escherichia coli	10.1016/j.abb.2013.10.019	Larrea tridentata	43873|Zygophyllaceae	33090|Viridiplantae	1	LtPPS1	propenylphenol synthase 1	1	AHA90806.1	NA		NA	1	Coniferyl 9-acetate ; Acetyl-CoA		1	1	pass	1	PMID:24189289	V5NQY6_LARTR	V5NQY6			Larrea_tridentata	Same_species	Same_species	AHA90806.1|PF05368;NmrA;1|AHA90806|PF05368;NmrA;1|LTPPS1|NA
128	Allyl/propenyl phenol synthases from the creosote bush and engineering production of specialty/commodity chemicals, eugenol/isoeugenol, in Escherichia coli	10.1016/j.abb.2013.10.019	Larrea tridentata	43873|Zygophyllaceae	33090|Viridiplantae	1	LtPPS1	propenylphenol synthase 1	1	AHA90806.1	NA		NA	1	5--Hydroxyconiferyl 9-acetate ; Acetyl-CoA		1	1	pass	1	PMID:24189289	V5NQY6_LARTR	V5NQY6			Larrea_tridentata	Same_species	Same_species	AHA90806.1|PF05368;NmrA;1|AHA90806|PF05368;NmrA;1|LTPPS1|NA
129	Allyl/propenyl phenol synthases from the creosote bush and engineering production of specialty/commodity chemicals, eugenol/isoeugenol, in Escherichia coli	10.1016/j.abb.2013.10.019	Larrea tridentata	43873|Zygophyllaceae	33090|Viridiplantae	1	LtPPS1	propenylphenol synthase 1	1	AHA90806.1	NA		NA	1	Sinapyl 9-acetate ; Acetyl-CoA		1	1	pass	1	PMID:24189289	V5NQY6_LARTR	V5NQY6			Larrea_tridentata	Same_species	Same_species	AHA90806.1|PF05368;NmrA;1|AHA90806|PF05368;NmrA;1|LTPPS1|NA
130	Cloning and functional characterization of two monoterpene acetyltransferases from glandular trichomes of L. x intermedia	10.1007/s00425-015-2325-1	Lavandula x intermedia	4136|Lamiaceae	33090|Viridiplantae	1	LiAAT-3	Monoterpene acetyltransferase	1	AIW81431.1	NA		NA	1	Geraniol ; Acetyl-CoA	Geranyl acetate; Lavandulyl acetate; Neryl acetate	1	1	pass	1	PMID:25998527	A0A0K0LBP0_LAVIN	A0A0K0LBP0			Lavandula_x_intermedia	Same_species	Same_species	AIW81431.1|PF02458;Transferase;1|AIW81431|PF02458;Transferase;1|LIAAT-3|NA
131	Cloning and functional characterization of two monoterpene acetyltransferases from glandular trichomes of L. x intermedia	10.1007/s00425-015-2325-1	Lavandula x intermedia	4136|Lamiaceae	33090|Viridiplantae	1	LiAAT-3	Monoterpene acetyltransferase	1	AIW81431.1	NA		NA	1	Lavandulol ; Acetyl-CoA	Geranyl acetate; Lavandulyl acetate; Neryl acetate	1	1	pass	1	PMID:25998527	A0A0K0LBP0_LAVIN	A0A0K0LBP0			Lavandula_x_intermedia	Same_species	Same_species	AIW81431.1|PF02458;Transferase;1|AIW81431|PF02458;Transferase;1|LIAAT-3|NA
132	Cloning and functional characterization of two monoterpene acetyltransferases from glandular trichomes of L. x intermedia	10.1007/s00425-015-2325-1	Lavandula x intermedia	4136|Lamiaceae	33090|Viridiplantae	1	LiAAT-3	Monoterpene acetyltransferase	1	AIW81431.1	NA		NA	1	Nerol ; Acetyl-CoA	Geranyl acetate; Lavandulyl acetate; Neryl acetate	1	1	pass	1	PMID:25998527	A0A0K0LBP0_LAVIN	A0A0K0LBP0			Lavandula_x_intermedia	Same_species	Same_species	AIW81431.1|PF02458;Transferase;1|AIW81431|PF02458;Transferase;1|LIAAT-3|NA
133	Cloning and functional characterization of two monoterpene acetyltransferases from glandular trichomes of L. x intermedia	10.1007/s00425-015-2325-1	Lavandula x intermedia	4136|Lamiaceae	33090|Viridiplantae	1	LiAAT-4	Monoterpene acetyltransferase	1	AIW81431.1	NA		NA	1	Geraniol ; Acetyl-CoA	Geranyl acetate; Lavandulyl acetate; Neryl acetate	1	1	pass	1	PMID:25998527	A0A0K0LBP0_LAVIN	A0A0K0LBP0			Lavandula_x_intermedia	Same_species	Same_species	AIW81431.1|PF02458;Transferase;1|AIW81431|PF02458;Transferase;1|LIAAT-4|NA
134	Cloning and functional characterization of two monoterpene acetyltransferases from glandular trichomes of L. x intermedia	10.1007/s00425-015-2325-1	Lavandula x intermedia	4136|Lamiaceae	33090|Viridiplantae	1	LiAAT-4	Monoterpene acetyltransferase	1	AIW81431.1	NA		NA	1	Lavandulol ; Acetyl-CoA	Geranyl acetate; Lavandulyl acetate; Neryl acetate	1	1	pass	1	PMID:25998527	A0A0K0LBP0_LAVIN	A0A0K0LBP0			Lavandula_x_intermedia	Same_species	Same_species	AIW81431.1|PF02458;Transferase;1|AIW81431|PF02458;Transferase;1|LIAAT-4|NA
135	Cloning and functional characterization of two monoterpene acetyltransferases from glandular trichomes of L. x intermedia	10.1007/s00425-015-2325-1	Lavandula x intermedia	4136|Lamiaceae	33090|Viridiplantae	1	LiAAT-4	Monoterpene acetyltransferase	1	AIW81431.1	NA		NA	1	Nerol ; Acetyl-CoA	Geranyl acetate; Lavandulyl acetate; Neryl acetate	1	1	pass	1	PMID:25998527	A0A0K0LBP0_LAVIN	A0A0K0LBP0			Lavandula_x_intermedia	Same_species	Same_species	AIW81431.1|PF02458;Transferase;1|AIW81431|PF02458;Transferase;1|LIAAT-4|NA
136	Functional divergence of principal alcohol o-acyltransferase for biosynthesis of volatile acetate esters among tomato wild species (Solanum Sect. Lycopersicon)	10.1016/j.plantsci.2020.110612	Solanum pennellii	4070|Solanaceae	33090|Viridiplantae	1	SpAAT10716	alcohol o-acyltransferase	1	NA	NA		NA	0	1-propanol ; Acetyl-CoA	acetate esters	1	0	pass	1	PMID:33180703	NA	NA	NA	NA	NA	NA	No_ID	SPAAT10716|NA
137	Functional divergence of principal alcohol o-acyltransferase for biosynthesis of volatile acetate esters among tomato wild species (Solanum Sect. Lycopersicon)	10.1016/j.plantsci.2020.110612	Solanum pennellii	4070|Solanaceae	33090|Viridiplantae	1	SpAAT10716	alcohol o-acyltransferase	1	NA	NA		NA	0	1-butanol ; Acetyl-CoA	acetate esters	1	0	pass	1	PMID:33180703	NA	NA	NA	NA	NA	NA	No_ID	SPAAT10716|NA
138	Functional divergence of principal alcohol o-acyltransferase for biosynthesis of volatile acetate esters among tomato wild species (Solanum Sect. Lycopersicon)	10.1016/j.plantsci.2020.110612	Solanum pennellii	4070|Solanaceae	33090|Viridiplantae	1	SpAAT10716	alcohol o-acyltransferase	1	NA	NA		NA	0	isobutanol ; Acetyl-CoA	acetate esters	1	0	pass	1	PMID:33180703	NA	NA	NA	NA	NA	NA	No_ID	SPAAT10716|NA
139	Functional divergence of principal alcohol o-acyltransferase for biosynthesis of volatile acetate esters among tomato wild species (Solanum Sect. Lycopersicon)	10.1016/j.plantsci.2020.110612	Solanum pennellii	4070|Solanaceae	33090|Viridiplantae	1	SpAAT10716	alcohol o-acyltransferase	1	NA	NA		NA	0	2-methyl-1-butanol ; Acetyl-CoA	acetate esters	1	0	pass	1	PMID:33180703	NA	NA	NA	NA	NA	NA	No_ID	SPAAT10716|NA
140	Functional divergence of principal alcohol o-acyltransferase for biosynthesis of volatile acetate esters among tomato wild species (Solanum Sect. Lycopersicon)	10.1016/j.plantsci.2020.110612	Solanum pennellii	4070|Solanaceae	33090|Viridiplantae	1	SpAAT10716	alcohol o-acyltransferase	1	NA	NA		NA	0	3-methyl-1-butanol ; Acetyl-CoA	acetate esters	1	0	pass	1	PMID:33180703	NA	NA	NA	NA	NA	NA	No_ID	SPAAT10716|NA
141	Functional divergence of principal alcohol o-acyltransferase for biosynthesis of volatile acetate esters among tomato wild species (Solanum Sect. Lycopersicon)	10.1016/j.plantsci.2020.110612	Solanum pennellii	4070|Solanaceae	33090|Viridiplantae	1	SpAAT10716	alcohol o-acyltransferase	1	NA	NA		NA	0	cis-3-hexen-1-ol ; Acetyl-CoA	acetate esters	1	0	pass	1	PMID:33180703	NA	NA	NA	NA	NA	NA	No_ID	SPAAT10716|NA
142	Functional divergence of principal alcohol o-acyltransferase for biosynthesis of volatile acetate esters among tomato wild species (Solanum Sect. Lycopersicon)	10.1016/j.plantsci.2020.110612	Solanum pennellii	4070|Solanaceae	33090|Viridiplantae	1	SpAAT10716	alcohol o-acyltransferase	1	NA	NA		NA	0	benzyl alcohol ; Acetyl-CoA	acetate esters	1	0	pass	1	PMID:33180703	NA	NA	NA	NA	NA	NA	No_ID	SPAAT10716|NA
143	Functional divergence of principal alcohol o-acyltransferase for biosynthesis of volatile acetate esters among tomato wild species (Solanum Sect. Lycopersicon)	10.1016/j.plantsci.2020.110612	Solanum pennellii	4070|Solanaceae	33090|Viridiplantae	1	SpAAT10716	alcohol o-acyltransferase	1	NA	NA		NA	0	1-hexanol ; Acetyl-CoA	acetate esters	1	0	pass	1	PMID:33180703	NA	NA	NA	NA	NA	NA	No_ID	SPAAT10716|NA
144	Functional divergence of principal alcohol o-acyltransferase for biosynthesis of volatile acetate esters among tomato wild species (Solanum Sect. Lycopersicon)	10.1016/j.plantsci.2020.110612	Solanum lycopersicum var. cerasiforme	4070|Solanaceae	33090|Viridiplantae	1	SlAAT11287	alcohol o-acyltransferase	1	NA	NA		NA	0	1-propanol ; Acetyl-CoA		1	0	pass	1	PMID:33180703	NA	NA	NA	NA	NA	NA	No_ID	SLAAT11287|NA
145	Functional divergence of principal alcohol o-acyltransferase for biosynthesis of volatile acetate esters among tomato wild species (Solanum Sect. Lycopersicon)	10.1016/j.plantsci.2020.110612	Solanum lycopersicum var. cerasiforme	4070|Solanaceae	33090|Viridiplantae	1	SlAAT11287	alcohol o-acyltransferase	1	NA	NA		NA	0	1-butanol ; Acetyl-CoA		1	0	pass	1	PMID:33180703	NA	NA	NA	NA	NA	NA	No_ID	SLAAT11287|NA
146	Functional divergence of principal alcohol o-acyltransferase for biosynthesis of volatile acetate esters among tomato wild species (Solanum Sect. Lycopersicon)	10.1016/j.plantsci.2020.110612	Solanum lycopersicum var. cerasiforme	4070|Solanaceae	33090|Viridiplantae	1	SlAAT11287	alcohol o-acyltransferase	1	NA	NA		NA	0	isobutanol ; Acetyl-CoA		1	0	pass	1	PMID:33180703	NA	NA	NA	NA	NA	NA	No_ID	SLAAT11287|NA
147	Functional divergence of principal alcohol o-acyltransferase for biosynthesis of volatile acetate esters among tomato wild species (Solanum Sect. Lycopersicon)	10.1016/j.plantsci.2020.110612	Solanum lycopersicum var. cerasiforme	4070|Solanaceae	33090|Viridiplantae	1	SlAAT11287	alcohol o-acyltransferase	1	NA	NA		NA	0	2-methyl-1-butanol ; Acetyl-CoA		1	0	pass	1	PMID:33180703	NA	NA	NA	NA	NA	NA	No_ID	SLAAT11287|NA
148	Functional divergence of principal alcohol o-acyltransferase for biosynthesis of volatile acetate esters among tomato wild species (Solanum Sect. Lycopersicon)	10.1016/j.plantsci.2020.110612	Solanum lycopersicum var. cerasiforme	4070|Solanaceae	33090|Viridiplantae	1	SlAAT11287	alcohol o-acyltransferase	1	NA	NA		NA	0	3-methyl-1-butanol ; Acetyl-CoA		1	0	pass	1	PMID:33180703	NA	NA	NA	NA	NA	NA	No_ID	SLAAT11287|NA
149	Functional divergence of principal alcohol o-acyltransferase for biosynthesis of volatile acetate esters among tomato wild species (Solanum Sect. Lycopersicon)	10.1016/j.plantsci.2020.110612	Solanum lycopersicum var. cerasiforme	4070|Solanaceae	33090|Viridiplantae	1	SlAAT11287	alcohol o-acyltransferase	1	NA	NA		NA	0	cis-3-hexen-1-ol ; Acetyl-CoA		1	0	pass	1	PMID:33180703	NA	NA	NA	NA	NA	NA	No_ID	SLAAT11287|NA
150	Functional divergence of principal alcohol o-acyltransferase for biosynthesis of volatile acetate esters among tomato wild species (Solanum Sect. Lycopersicon)	10.1016/j.plantsci.2020.110612	Solanum lycopersicum var. cerasiforme	4070|Solanaceae	33090|Viridiplantae	1	SlAAT11287	alcohol o-acyltransferase	1	NA	NA		NA	0	benzyl alcohol ; Acetyl-CoA		1	0	pass	1	PMID:33180703	NA	NA	NA	NA	NA	NA	No_ID	SLAAT11287|NA
151	Functional divergence of principal alcohol o-acyltransferase for biosynthesis of volatile acetate esters among tomato wild species (Solanum Sect. Lycopersicon)	10.1016/j.plantsci.2020.110612	Solanum lycopersicum var. cerasiforme	4070|Solanaceae	33090|Viridiplantae	1	SlAAT11287	alcohol o-acyltransferase	1	NA	NA		NA	0	1-hexanol ; Acetyl-CoA		1	0	pass	1	PMID:33180703	NA	NA	NA	NA	NA	NA	No_ID	SLAAT11287|NA
152	Functional divergence of principal alcohol o-acyltransferase for biosynthesis of volatile acetate esters among tomato wild species (Solanum Sect. Lycopersicon)	10.1016/j.plantsci.2020.110612	Solanum galapagense	4070|Solanaceae	33090|Viridiplantae	1	S.gala-AAT10483	alcohol o-acyltransferase	1	BCJ78483.1	NA		NA	1	1-propanol ; Acetyl-CoA		1	1	pass	1	PMID:33180703	A0A6S6QPR9_9SOLN|K4AVI8_SOLLC|B6E0Y5_SOLLC|Q5I7G3_PRUAR|D3YM45_PRUAR|A8MSF1_ARATH|B9A9N2_PRUYE|B9A9N1_PRUYE|Q9SXP1_MALDO|Q8VWZ9_MALDO|G9BX75_MALDO|Q9MB59_MALDO|G9BX78_MALDO|Q40282_MALDO|Q40274_MALDO|Q93XI8_MALDO|Q9MB89_MALDO|S4S363_MALDO|O22474_MALDO|O22475_MALDO|Q42370_MALDO|Q9S7K5_SOLCH|B1P2G4_9ROSA|Q0GA69_PYRCO|A9YTI9_PRUDU|D2YYH4_PRUDU|Q8W188_PRUDU|Q8VZY8_PRUDU|Q8L558_PRUDU|Q6WFA2_PRUDU|B8QEV…	A0A6S6QPR9|K4AVI8|B6E0Y5|Q5I7G3|D3YM45|A8MSF1|B9A9N2|B9A9N1|Q9SXP1|Q8VWZ9|G9BX75|Q9MB59|G9BX78|Q40282|Q40274|Q93XI8|Q9MB89|S4S363|O22474|O22475|Q42370|Q9S7K5|B1P2G4|Q0GA69|A9YTI9|D2YYH4|Q8W188|Q8VZY8|Q8L558|Q6WFA2|B8QEV8|Q1XH01|D2E346|Q8L3P9|Q8L486|Q8L4Q3|Q0GE09|Q9ZP46|D2DY30|B1NP04|Q9ZP45|B1NP08|A0A109XGT3|A0A0X9MT20|A0A0X9P454|A0A125QX56|A0A120HDF2|A0A0X9NV53|A0A109PNS5|A0A0X9MQ18|A0A109PNR5|A0…	|XP_004229063.1|XP_004229063|NP_001234072.1|NP_001234072|XP_010315847.1|XP_010315847|NP_001078802.1|NP_001078802|XP_021800842.1|XP_021800842|NP_001315669.1|NP_001315669|NP_001151392.1|NP_001151392|NP_973971.1|NP_973971	|XM_004229015.1|XM_004229015|NM_001247143.1|NM_001247143|XM_010317545.2|XM_010317545|NM_001085333.1|NM_001085333|XM_021945150.1|XM_021945150|NM_001328740.1|NM_001328740|NM_001157920.1|NM_001157920|NM_202242.2|NM_202242	Solanum_galapagense|Solanum_lycopersicum|Prunus_armeniaca|Arabidopsis_thaliana|Prunus_yedoensis|Malus_domestica|Solanum_chacoense|Prunus_pseudocerasus|Pyrus_communis|Prunus_dulcis|Malus_sieversii|Prunus_avium|Lycium_carolinianum|Prunus_mume|Lycium_bosciifolium|Lycium_ferocissimum|Antirrhinum_graniticum|Lycium_ruthenicum|Eschscholzia_californica_subsp._californica|Zea_mays|Lycium_hirsutum|Aegilops…	Multiple_species_CHECK	A0A6S6QPR9_9SOLN	BCJ78483.1|PF02458;Transferase;1|BCJ78483|PF02458;Transferase;1|S.GALA-AAT10483|NA|S|PF00445;Ribonuclease_T2;1|S|PF00046;Homeodomain;1|S|PF00266;Aminotran_5;1|S|NA|S|PF08100;Dimerisation;1;PF00891;Methyltransf_2;1|S|PF05050;Methyltransf_21;1
153	Functional divergence of principal alcohol o-acyltransferase for biosynthesis of volatile acetate esters among tomato wild species (Solanum Sect. Lycopersicon)	10.1016/j.plantsci.2020.110612	Solanum galapagense	4070|Solanaceae	33090|Viridiplantae	1	S.gala-AAT10483	alcohol o-acyltransferase	1	BCJ78483.1	NA		NA	1	1-butanol ; Acetyl-CoA		1	1	pass	1	PMID:33180703	A0A6S6QPR9_9SOLN|K4AVI8_SOLLC|B6E0Y5_SOLLC|Q5I7G3_PRUAR|D3YM45_PRUAR|A8MSF1_ARATH|B9A9N2_PRUYE|B9A9N1_PRUYE|Q9SXP1_MALDO|Q8VWZ9_MALDO|G9BX75_MALDO|Q9MB59_MALDO|G9BX78_MALDO|Q40282_MALDO|Q40274_MALDO|Q93XI8_MALDO|Q9MB89_MALDO|S4S363_MALDO|O22474_MALDO|O22475_MALDO|Q42370_MALDO|Q9S7K5_SOLCH|B1P2G4_9ROSA|Q0GA69_PYRCO|A9YTI9_PRUDU|D2YYH4_PRUDU|Q8W188_PRUDU|Q8VZY8_PRUDU|Q8L558_PRUDU|Q6WFA2_PRUDU|B8QEV…	A0A6S6QPR9|K4AVI8|B6E0Y5|Q5I7G3|D3YM45|A8MSF1|B9A9N2|B9A9N1|Q9SXP1|Q8VWZ9|G9BX75|Q9MB59|G9BX78|Q40282|Q40274|Q93XI8|Q9MB89|S4S363|O22474|O22475|Q42370|Q9S7K5|B1P2G4|Q0GA69|A9YTI9|D2YYH4|Q8W188|Q8VZY8|Q8L558|Q6WFA2|B8QEV8|Q1XH01|D2E346|Q8L3P9|Q8L486|Q8L4Q3|Q0GE09|Q9ZP46|D2DY30|B1NP04|Q9ZP45|B1NP08|A0A109XGT3|A0A0X9MT20|A0A0X9P454|A0A125QX56|A0A120HDF2|A0A0X9NV53|A0A109PNS5|A0A0X9MQ18|A0A109PNR5|A0…	|XP_004229063.1|XP_004229063|NP_001234072.1|NP_001234072|XP_010315847.1|XP_010315847|NP_001078802.1|NP_001078802|XP_021800842.1|XP_021800842|NP_001315669.1|NP_001315669|NP_001151392.1|NP_001151392|NP_973971.1|NP_973971	|XM_004229015.1|XM_004229015|NM_001247143.1|NM_001247143|XM_010317545.2|XM_010317545|NM_001085333.1|NM_001085333|XM_021945150.1|XM_021945150|NM_001328740.1|NM_001328740|NM_001157920.1|NM_001157920|NM_202242.2|NM_202242	Solanum_galapagense|Solanum_lycopersicum|Prunus_armeniaca|Arabidopsis_thaliana|Prunus_yedoensis|Malus_domestica|Solanum_chacoense|Prunus_pseudocerasus|Pyrus_communis|Prunus_dulcis|Malus_sieversii|Prunus_avium|Lycium_carolinianum|Prunus_mume|Lycium_bosciifolium|Lycium_ferocissimum|Antirrhinum_graniticum|Lycium_ruthenicum|Eschscholzia_californica_subsp._californica|Zea_mays|Lycium_hirsutum|Aegilops…	Multiple_species_CHECK	A0A6S6QPR9_9SOLN	BCJ78483.1|PF02458;Transferase;1|BCJ78483|PF02458;Transferase;1|S.GALA-AAT10483|NA|S|PF00445;Ribonuclease_T2;1|S|PF00046;Homeodomain;1|S|PF00266;Aminotran_5;1|S|NA|S|PF08100;Dimerisation;1;PF00891;Methyltransf_2;1|S|PF05050;Methyltransf_21;1
154	Functional divergence of principal alcohol o-acyltransferase for biosynthesis of volatile acetate esters among tomato wild species (Solanum Sect. Lycopersicon)	10.1016/j.plantsci.2020.110612	Solanum galapagense	4070|Solanaceae	33090|Viridiplantae	1	S.gala-AAT10483	alcohol o-acyltransferase	1	BCJ78483.1	NA		NA	1	isobutanol ; Acetyl-CoA		1	1	pass	1	PMID:33180703	A0A6S6QPR9_9SOLN|K4AVI8_SOLLC|B6E0Y5_SOLLC|Q5I7G3_PRUAR|D3YM45_PRUAR|A8MSF1_ARATH|B9A9N2_PRUYE|B9A9N1_PRUYE|Q9SXP1_MALDO|Q8VWZ9_MALDO|G9BX75_MALDO|Q9MB59_MALDO|G9BX78_MALDO|Q40282_MALDO|Q40274_MALDO|Q93XI8_MALDO|Q9MB89_MALDO|S4S363_MALDO|O22474_MALDO|O22475_MALDO|Q42370_MALDO|Q9S7K5_SOLCH|B1P2G4_9ROSA|Q0GA69_PYRCO|A9YTI9_PRUDU|D2YYH4_PRUDU|Q8W188_PRUDU|Q8VZY8_PRUDU|Q8L558_PRUDU|Q6WFA2_PRUDU|B8QEV…	A0A6S6QPR9|K4AVI8|B6E0Y5|Q5I7G3|D3YM45|A8MSF1|B9A9N2|B9A9N1|Q9SXP1|Q8VWZ9|G9BX75|Q9MB59|G9BX78|Q40282|Q40274|Q93XI8|Q9MB89|S4S363|O22474|O22475|Q42370|Q9S7K5|B1P2G4|Q0GA69|A9YTI9|D2YYH4|Q8W188|Q8VZY8|Q8L558|Q6WFA2|B8QEV8|Q1XH01|D2E346|Q8L3P9|Q8L486|Q8L4Q3|Q0GE09|Q9ZP46|D2DY30|B1NP04|Q9ZP45|B1NP08|A0A109XGT3|A0A0X9MT20|A0A0X9P454|A0A125QX56|A0A120HDF2|A0A0X9NV53|A0A109PNS5|A0A0X9MQ18|A0A109PNR5|A0…	|XP_004229063.1|XP_004229063|NP_001234072.1|NP_001234072|XP_010315847.1|XP_010315847|NP_001078802.1|NP_001078802|XP_021800842.1|XP_021800842|NP_001315669.1|NP_001315669|NP_001151392.1|NP_001151392|NP_973971.1|NP_973971	|XM_004229015.1|XM_004229015|NM_001247143.1|NM_001247143|XM_010317545.2|XM_010317545|NM_001085333.1|NM_001085333|XM_021945150.1|XM_021945150|NM_001328740.1|NM_001328740|NM_001157920.1|NM_001157920|NM_202242.2|NM_202242	Solanum_galapagense|Solanum_lycopersicum|Prunus_armeniaca|Arabidopsis_thaliana|Prunus_yedoensis|Malus_domestica|Solanum_chacoense|Prunus_pseudocerasus|Pyrus_communis|Prunus_dulcis|Malus_sieversii|Prunus_avium|Lycium_carolinianum|Prunus_mume|Lycium_bosciifolium|Lycium_ferocissimum|Antirrhinum_graniticum|Lycium_ruthenicum|Eschscholzia_californica_subsp._californica|Zea_mays|Lycium_hirsutum|Aegilops…	Multiple_species_CHECK	A0A6S6QPR9_9SOLN	BCJ78483.1|PF02458;Transferase;1|BCJ78483|PF02458;Transferase;1|S.GALA-AAT10483|NA|S|PF00445;Ribonuclease_T2;1|S|PF00046;Homeodomain;1|S|PF00266;Aminotran_5;1|S|NA|S|PF08100;Dimerisation;1;PF00891;Methyltransf_2;1|S|PF05050;Methyltransf_21;1
155	Functional divergence of principal alcohol o-acyltransferase for biosynthesis of volatile acetate esters among tomato wild species (Solanum Sect. Lycopersicon)	10.1016/j.plantsci.2020.110612	Solanum galapagense	4070|Solanaceae	33090|Viridiplantae	1	S.gala-AAT10483	alcohol o-acyltransferase	1	BCJ78483.1	NA		NA	1	2-methyl-1-butanol ; Acetyl-CoA		1	1	pass	1	PMID:33180703	A0A6S6QPR9_9SOLN|K4AVI8_SOLLC|B6E0Y5_SOLLC|Q5I7G3_PRUAR|D3YM45_PRUAR|A8MSF1_ARATH|B9A9N2_PRUYE|B9A9N1_PRUYE|Q9SXP1_MALDO|Q8VWZ9_MALDO|G9BX75_MALDO|Q9MB59_MALDO|G9BX78_MALDO|Q40282_MALDO|Q40274_MALDO|Q93XI8_MALDO|Q9MB89_MALDO|S4S363_MALDO|O22474_MALDO|O22475_MALDO|Q42370_MALDO|Q9S7K5_SOLCH|B1P2G4_9ROSA|Q0GA69_PYRCO|A9YTI9_PRUDU|D2YYH4_PRUDU|Q8W188_PRUDU|Q8VZY8_PRUDU|Q8L558_PRUDU|Q6WFA2_PRUDU|B8QEV…	A0A6S6QPR9|K4AVI8|B6E0Y5|Q5I7G3|D3YM45|A8MSF1|B9A9N2|B9A9N1|Q9SXP1|Q8VWZ9|G9BX75|Q9MB59|G9BX78|Q40282|Q40274|Q93XI8|Q9MB89|S4S363|O22474|O22475|Q42370|Q9S7K5|B1P2G4|Q0GA69|A9YTI9|D2YYH4|Q8W188|Q8VZY8|Q8L558|Q6WFA2|B8QEV8|Q1XH01|D2E346|Q8L3P9|Q8L486|Q8L4Q3|Q0GE09|Q9ZP46|D2DY30|B1NP04|Q9ZP45|B1NP08|A0A109XGT3|A0A0X9MT20|A0A0X9P454|A0A125QX56|A0A120HDF2|A0A0X9NV53|A0A109PNS5|A0A0X9MQ18|A0A109PNR5|A0…	|XP_004229063.1|XP_004229063|NP_001234072.1|NP_001234072|XP_010315847.1|XP_010315847|NP_001078802.1|NP_001078802|XP_021800842.1|XP_021800842|NP_001315669.1|NP_001315669|NP_001151392.1|NP_001151392|NP_973971.1|NP_973971	|XM_004229015.1|XM_004229015|NM_001247143.1|NM_001247143|XM_010317545.2|XM_010317545|NM_001085333.1|NM_001085333|XM_021945150.1|XM_021945150|NM_001328740.1|NM_001328740|NM_001157920.1|NM_001157920|NM_202242.2|NM_202242	Solanum_galapagense|Solanum_lycopersicum|Prunus_armeniaca|Arabidopsis_thaliana|Prunus_yedoensis|Malus_domestica|Solanum_chacoense|Prunus_pseudocerasus|Pyrus_communis|Prunus_dulcis|Malus_sieversii|Prunus_avium|Lycium_carolinianum|Prunus_mume|Lycium_bosciifolium|Lycium_ferocissimum|Antirrhinum_graniticum|Lycium_ruthenicum|Eschscholzia_californica_subsp._californica|Zea_mays|Lycium_hirsutum|Aegilops…	Multiple_species_CHECK	A0A6S6QPR9_9SOLN	BCJ78483.1|PF02458;Transferase;1|BCJ78483|PF02458;Transferase;1|S.GALA-AAT10483|NA|S|PF00445;Ribonuclease_T2;1|S|PF00046;Homeodomain;1|S|PF00266;Aminotran_5;1|S|NA|S|PF08100;Dimerisation;1;PF00891;Methyltransf_2;1|S|PF05050;Methyltransf_21;1
156	Functional divergence of principal alcohol o-acyltransferase for biosynthesis of volatile acetate esters among tomato wild species (Solanum Sect. Lycopersicon)	10.1016/j.plantsci.2020.110612	Solanum galapagense	4070|Solanaceae	33090|Viridiplantae	1	S.gala-AAT10483	alcohol o-acyltransferase	1	BCJ78483.1	NA		NA	1	3-methyl-1-butanol ; Acetyl-CoA		1	1	pass	1	PMID:33180703	A0A6S6QPR9_9SOLN|K4AVI8_SOLLC|B6E0Y5_SOLLC|Q5I7G3_PRUAR|D3YM45_PRUAR|A8MSF1_ARATH|B9A9N2_PRUYE|B9A9N1_PRUYE|Q9SXP1_MALDO|Q8VWZ9_MALDO|G9BX75_MALDO|Q9MB59_MALDO|G9BX78_MALDO|Q40282_MALDO|Q40274_MALDO|Q93XI8_MALDO|Q9MB89_MALDO|S4S363_MALDO|O22474_MALDO|O22475_MALDO|Q42370_MALDO|Q9S7K5_SOLCH|B1P2G4_9ROSA|Q0GA69_PYRCO|A9YTI9_PRUDU|D2YYH4_PRUDU|Q8W188_PRUDU|Q8VZY8_PRUDU|Q8L558_PRUDU|Q6WFA2_PRUDU|B8QEV…	A0A6S6QPR9|K4AVI8|B6E0Y5|Q5I7G3|D3YM45|A8MSF1|B9A9N2|B9A9N1|Q9SXP1|Q8VWZ9|G9BX75|Q9MB59|G9BX78|Q40282|Q40274|Q93XI8|Q9MB89|S4S363|O22474|O22475|Q42370|Q9S7K5|B1P2G4|Q0GA69|A9YTI9|D2YYH4|Q8W188|Q8VZY8|Q8L558|Q6WFA2|B8QEV8|Q1XH01|D2E346|Q8L3P9|Q8L486|Q8L4Q3|Q0GE09|Q9ZP46|D2DY30|B1NP04|Q9ZP45|B1NP08|A0A109XGT3|A0A0X9MT20|A0A0X9P454|A0A125QX56|A0A120HDF2|A0A0X9NV53|A0A109PNS5|A0A0X9MQ18|A0A109PNR5|A0…	|XP_004229063.1|XP_004229063|NP_001234072.1|NP_001234072|XP_010315847.1|XP_010315847|NP_001078802.1|NP_001078802|XP_021800842.1|XP_021800842|NP_001315669.1|NP_001315669|NP_001151392.1|NP_001151392|NP_973971.1|NP_973971	|XM_004229015.1|XM_004229015|NM_001247143.1|NM_001247143|XM_010317545.2|XM_010317545|NM_001085333.1|NM_001085333|XM_021945150.1|XM_021945150|NM_001328740.1|NM_001328740|NM_001157920.1|NM_001157920|NM_202242.2|NM_202242	Solanum_galapagense|Solanum_lycopersicum|Prunus_armeniaca|Arabidopsis_thaliana|Prunus_yedoensis|Malus_domestica|Solanum_chacoense|Prunus_pseudocerasus|Pyrus_communis|Prunus_dulcis|Malus_sieversii|Prunus_avium|Lycium_carolinianum|Prunus_mume|Lycium_bosciifolium|Lycium_ferocissimum|Antirrhinum_graniticum|Lycium_ruthenicum|Eschscholzia_californica_subsp._californica|Zea_mays|Lycium_hirsutum|Aegilops…	Multiple_species_CHECK	A0A6S6QPR9_9SOLN	BCJ78483.1|PF02458;Transferase;1|BCJ78483|PF02458;Transferase;1|S.GALA-AAT10483|NA|S|PF00445;Ribonuclease_T2;1|S|PF00046;Homeodomain;1|S|PF00266;Aminotran_5;1|S|NA|S|PF08100;Dimerisation;1;PF00891;Methyltransf_2;1|S|PF05050;Methyltransf_21;1
157	Functional divergence of principal alcohol o-acyltransferase for biosynthesis of volatile acetate esters among tomato wild species (Solanum Sect. Lycopersicon)	10.1016/j.plantsci.2020.110612	Solanum galapagense	4070|Solanaceae	33090|Viridiplantae	1	S.gala-AAT10483	alcohol o-acyltransferase	1	BCJ78483.1	NA		NA	1	cis-3-hexen-1-ol ; Acetyl-CoA		1	1	pass	1	PMID:33180703	A0A6S6QPR9_9SOLN|K4AVI8_SOLLC|B6E0Y5_SOLLC|Q5I7G3_PRUAR|D3YM45_PRUAR|A8MSF1_ARATH|B9A9N2_PRUYE|B9A9N1_PRUYE|Q9SXP1_MALDO|Q8VWZ9_MALDO|G9BX75_MALDO|Q9MB59_MALDO|G9BX78_MALDO|Q40282_MALDO|Q40274_MALDO|Q93XI8_MALDO|Q9MB89_MALDO|S4S363_MALDO|O22474_MALDO|O22475_MALDO|Q42370_MALDO|Q9S7K5_SOLCH|B1P2G4_9ROSA|Q0GA69_PYRCO|A9YTI9_PRUDU|D2YYH4_PRUDU|Q8W188_PRUDU|Q8VZY8_PRUDU|Q8L558_PRUDU|Q6WFA2_PRUDU|B8QEV…	A0A6S6QPR9|K4AVI8|B6E0Y5|Q5I7G3|D3YM45|A8MSF1|B9A9N2|B9A9N1|Q9SXP1|Q8VWZ9|G9BX75|Q9MB59|G9BX78|Q40282|Q40274|Q93XI8|Q9MB89|S4S363|O22474|O22475|Q42370|Q9S7K5|B1P2G4|Q0GA69|A9YTI9|D2YYH4|Q8W188|Q8VZY8|Q8L558|Q6WFA2|B8QEV8|Q1XH01|D2E346|Q8L3P9|Q8L486|Q8L4Q3|Q0GE09|Q9ZP46|D2DY30|B1NP04|Q9ZP45|B1NP08|A0A109XGT3|A0A0X9MT20|A0A0X9P454|A0A125QX56|A0A120HDF2|A0A0X9NV53|A0A109PNS5|A0A0X9MQ18|A0A109PNR5|A0…	|XP_004229063.1|XP_004229063|NP_001234072.1|NP_001234072|XP_010315847.1|XP_010315847|NP_001078802.1|NP_001078802|XP_021800842.1|XP_021800842|NP_001315669.1|NP_001315669|NP_001151392.1|NP_001151392|NP_973971.1|NP_973971	|XM_004229015.1|XM_004229015|NM_001247143.1|NM_001247143|XM_010317545.2|XM_010317545|NM_001085333.1|NM_001085333|XM_021945150.1|XM_021945150|NM_001328740.1|NM_001328740|NM_001157920.1|NM_001157920|NM_202242.2|NM_202242	Solanum_galapagense|Solanum_lycopersicum|Prunus_armeniaca|Arabidopsis_thaliana|Prunus_yedoensis|Malus_domestica|Solanum_chacoense|Prunus_pseudocerasus|Pyrus_communis|Prunus_dulcis|Malus_sieversii|Prunus_avium|Lycium_carolinianum|Prunus_mume|Lycium_bosciifolium|Lycium_ferocissimum|Antirrhinum_graniticum|Lycium_ruthenicum|Eschscholzia_californica_subsp._californica|Zea_mays|Lycium_hirsutum|Aegilops…	Multiple_species_CHECK	A0A6S6QPR9_9SOLN	BCJ78483.1|PF02458;Transferase;1|BCJ78483|PF02458;Transferase;1|S.GALA-AAT10483|NA|S|PF00445;Ribonuclease_T2;1|S|PF00046;Homeodomain;1|S|PF00266;Aminotran_5;1|S|NA|S|PF08100;Dimerisation;1;PF00891;Methyltransf_2;1|S|PF05050;Methyltransf_21;1
158	Functional divergence of principal alcohol o-acyltransferase for biosynthesis of volatile acetate esters among tomato wild species (Solanum Sect. Lycopersicon)	10.1016/j.plantsci.2020.110612	Solanum galapagense	4070|Solanaceae	33090|Viridiplantae	1	S.gala-AAT10483	alcohol o-acyltransferase	1	BCJ78483.1	NA		NA	1	benzyl alcohol ; Acetyl-CoA		1	1	pass	1	PMID:33180703	A0A6S6QPR9_9SOLN|K4AVI8_SOLLC|B6E0Y5_SOLLC|Q5I7G3_PRUAR|D3YM45_PRUAR|A8MSF1_ARATH|B9A9N2_PRUYE|B9A9N1_PRUYE|Q9SXP1_MALDO|Q8VWZ9_MALDO|G9BX75_MALDO|Q9MB59_MALDO|G9BX78_MALDO|Q40282_MALDO|Q40274_MALDO|Q93XI8_MALDO|Q9MB89_MALDO|S4S363_MALDO|O22474_MALDO|O22475_MALDO|Q42370_MALDO|Q9S7K5_SOLCH|B1P2G4_9ROSA|Q0GA69_PYRCO|A9YTI9_PRUDU|D2YYH4_PRUDU|Q8W188_PRUDU|Q8VZY8_PRUDU|Q8L558_PRUDU|Q6WFA2_PRUDU|B8QEV…	A0A6S6QPR9|K4AVI8|B6E0Y5|Q5I7G3|D3YM45|A8MSF1|B9A9N2|B9A9N1|Q9SXP1|Q8VWZ9|G9BX75|Q9MB59|G9BX78|Q40282|Q40274|Q93XI8|Q9MB89|S4S363|O22474|O22475|Q42370|Q9S7K5|B1P2G4|Q0GA69|A9YTI9|D2YYH4|Q8W188|Q8VZY8|Q8L558|Q6WFA2|B8QEV8|Q1XH01|D2E346|Q8L3P9|Q8L486|Q8L4Q3|Q0GE09|Q9ZP46|D2DY30|B1NP04|Q9ZP45|B1NP08|A0A109XGT3|A0A0X9MT20|A0A0X9P454|A0A125QX56|A0A120HDF2|A0A0X9NV53|A0A109PNS5|A0A0X9MQ18|A0A109PNR5|A0…	|XP_004229063.1|XP_004229063|NP_001234072.1|NP_001234072|XP_010315847.1|XP_010315847|NP_001078802.1|NP_001078802|XP_021800842.1|XP_021800842|NP_001315669.1|NP_001315669|NP_001151392.1|NP_001151392|NP_973971.1|NP_973971	|XM_004229015.1|XM_004229015|NM_001247143.1|NM_001247143|XM_010317545.2|XM_010317545|NM_001085333.1|NM_001085333|XM_021945150.1|XM_021945150|NM_001328740.1|NM_001328740|NM_001157920.1|NM_001157920|NM_202242.2|NM_202242	Solanum_galapagense|Solanum_lycopersicum|Prunus_armeniaca|Arabidopsis_thaliana|Prunus_yedoensis|Malus_domestica|Solanum_chacoense|Prunus_pseudocerasus|Pyrus_communis|Prunus_dulcis|Malus_sieversii|Prunus_avium|Lycium_carolinianum|Prunus_mume|Lycium_bosciifolium|Lycium_ferocissimum|Antirrhinum_graniticum|Lycium_ruthenicum|Eschscholzia_californica_subsp._californica|Zea_mays|Lycium_hirsutum|Aegilops…	Multiple_species_CHECK	A0A6S6QPR9_9SOLN	BCJ78483.1|PF02458;Transferase;1|BCJ78483|PF02458;Transferase;1|S.GALA-AAT10483|NA|S|PF00445;Ribonuclease_T2;1|S|PF00046;Homeodomain;1|S|PF00266;Aminotran_5;1|S|NA|S|PF08100;Dimerisation;1;PF00891;Methyltransf_2;1|S|PF05050;Methyltransf_21;1
159	Functional divergence of principal alcohol o-acyltransferase for biosynthesis of volatile acetate esters among tomato wild species (Solanum Sect. Lycopersicon)	10.1016/j.plantsci.2020.110612	Solanum galapagense	4070|Solanaceae	33090|Viridiplantae	1	S.gala-AAT10483	alcohol o-acyltransferase	1	BCJ78483.1	NA		NA	1	1-hexanol ; Acetyl-CoA		1	1	pass	1	PMID:33180703	A0A6S6QPR9_9SOLN|K4AVI8_SOLLC|B6E0Y5_SOLLC|Q5I7G3_PRUAR|D3YM45_PRUAR|A8MSF1_ARATH|B9A9N2_PRUYE|B9A9N1_PRUYE|Q9SXP1_MALDO|Q8VWZ9_MALDO|G9BX75_MALDO|Q9MB59_MALDO|G9BX78_MALDO|Q40282_MALDO|Q40274_MALDO|Q93XI8_MALDO|Q9MB89_MALDO|S4S363_MALDO|O22474_MALDO|O22475_MALDO|Q42370_MALDO|Q9S7K5_SOLCH|B1P2G4_9ROSA|Q0GA69_PYRCO|A9YTI9_PRUDU|D2YYH4_PRUDU|Q8W188_PRUDU|Q8VZY8_PRUDU|Q8L558_PRUDU|Q6WFA2_PRUDU|B8QEV…	A0A6S6QPR9|K4AVI8|B6E0Y5|Q5I7G3|D3YM45|A8MSF1|B9A9N2|B9A9N1|Q9SXP1|Q8VWZ9|G9BX75|Q9MB59|G9BX78|Q40282|Q40274|Q93XI8|Q9MB89|S4S363|O22474|O22475|Q42370|Q9S7K5|B1P2G4|Q0GA69|A9YTI9|D2YYH4|Q8W188|Q8VZY8|Q8L558|Q6WFA2|B8QEV8|Q1XH01|D2E346|Q8L3P9|Q8L486|Q8L4Q3|Q0GE09|Q9ZP46|D2DY30|B1NP04|Q9ZP45|B1NP08|A0A109XGT3|A0A0X9MT20|A0A0X9P454|A0A125QX56|A0A120HDF2|A0A0X9NV53|A0A109PNS5|A0A0X9MQ18|A0A109PNR5|A0…	|XP_004229063.1|XP_004229063|NP_001234072.1|NP_001234072|XP_010315847.1|XP_010315847|NP_001078802.1|NP_001078802|XP_021800842.1|XP_021800842|NP_001315669.1|NP_001315669|NP_001151392.1|NP_001151392|NP_973971.1|NP_973971	|XM_004229015.1|XM_004229015|NM_001247143.1|NM_001247143|XM_010317545.2|XM_010317545|NM_001085333.1|NM_001085333|XM_021945150.1|XM_021945150|NM_001328740.1|NM_001328740|NM_001157920.1|NM_001157920|NM_202242.2|NM_202242	Solanum_galapagense|Solanum_lycopersicum|Prunus_armeniaca|Arabidopsis_thaliana|Prunus_yedoensis|Malus_domestica|Solanum_chacoense|Prunus_pseudocerasus|Pyrus_communis|Prunus_dulcis|Malus_sieversii|Prunus_avium|Lycium_carolinianum|Prunus_mume|Lycium_bosciifolium|Lycium_ferocissimum|Antirrhinum_graniticum|Lycium_ruthenicum|Eschscholzia_californica_subsp._californica|Zea_mays|Lycium_hirsutum|Aegilops…	Multiple_species_CHECK	A0A6S6QPR9_9SOLN	BCJ78483.1|PF02458;Transferase;1|BCJ78483|PF02458;Transferase;1|S.GALA-AAT10483|NA|S|PF00445;Ribonuclease_T2;1|S|PF00046;Homeodomain;1|S|PF00266;Aminotran_5;1|S|NA|S|PF08100;Dimerisation;1;PF00891;Methyltransf_2;1|S|PF05050;Methyltransf_21;1
160	Functional divergence of principal alcohol o-acyltransferase for biosynthesis of volatile acetate esters among tomato wild species (Solanum Sect. Lycopersicon)	10.1016/j.plantsci.2020.110612	Solanum neorickii	4070|Solanaceae	33090|Viridiplantae	1	S.neor-AAT10247	alcohol o-acyltransferase	1	BCJ78484.1	NA		NA	1	1-propanol ; Acetyl-CoA		1	1	pass	1	PMID:33180703	A0A6S6QP03_9SOLN|K4AVI8_SOLLC|B6E0Y5_SOLLC|Q5I7G3_PRUAR|D3YM45_PRUAR|A8MSF1_ARATH|B9A9N2_PRUYE|B9A9N1_PRUYE|Q9SXP1_MALDO|Q8VWZ9_MALDO|G9BX75_MALDO|Q9MB59_MALDO|G9BX78_MALDO|Q40282_MALDO|Q40274_MALDO|Q93XI8_MALDO|Q9MB89_MALDO|S4S363_MALDO|O22474_MALDO|O22475_MALDO|Q42370_MALDO|Q9S7K5_SOLCH|B1P2G4_9ROSA|Q0GA69_PYRCO|A9YTI9_PRUDU|D2YYH4_PRUDU|Q8W188_PRUDU|Q8VZY8_PRUDU|Q8L558_PRUDU|Q6WFA2_PRUDU|B8QEV…	A0A6S6QP03|K4AVI8|B6E0Y5|Q5I7G3|D3YM45|A8MSF1|B9A9N2|B9A9N1|Q9SXP1|Q8VWZ9|G9BX75|Q9MB59|G9BX78|Q40282|Q40274|Q93XI8|Q9MB89|S4S363|O22474|O22475|Q42370|Q9S7K5|B1P2G4|Q0GA69|A9YTI9|D2YYH4|Q8W188|Q8VZY8|Q8L558|Q6WFA2|B8QEV8|Q1XH01|D2E346|Q8L3P9|Q8L486|Q8L4Q3|Q0GE09|Q9ZP46|D2DY30|B1NP04|Q9ZP45|B1NP08|A0A109XGT3|A0A0X9MT20|A0A0X9P454|A0A125QX56|A0A120HDF2|A0A0X9NV53|A0A109PNS5|A0A0X9MQ18|A0A109PNR5|A0…	|XP_004229063.1|XP_004229063|NP_001234072.1|NP_001234072|XP_010315847.1|XP_010315847|NP_001078802.1|NP_001078802|XP_021800842.1|XP_021800842|NP_001315669.1|NP_001315669|NP_001151392.1|NP_001151392|NP_973971.1|NP_973971	|XM_004229015.1|XM_004229015|NM_001247143.1|NM_001247143|XM_010317545.2|XM_010317545|NM_001085333.1|NM_001085333|XM_021945150.1|XM_021945150|NM_001328740.1|NM_001328740|NM_001157920.1|NM_001157920|NM_202242.2|NM_202242	Solanum_neorickii|Solanum_lycopersicum|Prunus_armeniaca|Arabidopsis_thaliana|Prunus_yedoensis|Malus_domestica|Solanum_chacoense|Prunus_pseudocerasus|Pyrus_communis|Prunus_dulcis|Malus_sieversii|Prunus_avium|Lycium_carolinianum|Prunus_mume|Lycium_bosciifolium|Lycium_ferocissimum|Antirrhinum_graniticum|Lycium_ruthenicum|Eschscholzia_californica_subsp._californica|Zea_mays|Lycium_hirsutum|Aegilops_t…	Multiple_species_CHECK	A0A6S6QP03_9SOLN	BCJ78484.1|PF02458;Transferase;1|BCJ78484|PF02458;Transferase;1|S.NEOR-AAT10247|NA|S|PF00445;Ribonuclease_T2;1|S|PF00046;Homeodomain;1|S|PF00266;Aminotran_5;1|S|NA|S|PF08100;Dimerisation;1;PF00891;Methyltransf_2;1|S|PF05050;Methyltransf_21;1
161	Functional divergence of principal alcohol o-acyltransferase for biosynthesis of volatile acetate esters among tomato wild species (Solanum Sect. Lycopersicon)	10.1016/j.plantsci.2020.110612	Solanum neorickii	4070|Solanaceae	33090|Viridiplantae	1	S.neor-AAT10247	alcohol o-acyltransferase	1	BCJ78484.1	NA		NA	1	1-butanol ; Acetyl-CoA		1	1	pass	1	PMID:33180703	A0A6S6QP03_9SOLN|K4AVI8_SOLLC|B6E0Y5_SOLLC|Q5I7G3_PRUAR|D3YM45_PRUAR|A8MSF1_ARATH|B9A9N2_PRUYE|B9A9N1_PRUYE|Q9SXP1_MALDO|Q8VWZ9_MALDO|G9BX75_MALDO|Q9MB59_MALDO|G9BX78_MALDO|Q40282_MALDO|Q40274_MALDO|Q93XI8_MALDO|Q9MB89_MALDO|S4S363_MALDO|O22474_MALDO|O22475_MALDO|Q42370_MALDO|Q9S7K5_SOLCH|B1P2G4_9ROSA|Q0GA69_PYRCO|A9YTI9_PRUDU|D2YYH4_PRUDU|Q8W188_PRUDU|Q8VZY8_PRUDU|Q8L558_PRUDU|Q6WFA2_PRUDU|B8QEV…	A0A6S6QP03|K4AVI8|B6E0Y5|Q5I7G3|D3YM45|A8MSF1|B9A9N2|B9A9N1|Q9SXP1|Q8VWZ9|G9BX75|Q9MB59|G9BX78|Q40282|Q40274|Q93XI8|Q9MB89|S4S363|O22474|O22475|Q42370|Q9S7K5|B1P2G4|Q0GA69|A9YTI9|D2YYH4|Q8W188|Q8VZY8|Q8L558|Q6WFA2|B8QEV8|Q1XH01|D2E346|Q8L3P9|Q8L486|Q8L4Q3|Q0GE09|Q9ZP46|D2DY30|B1NP04|Q9ZP45|B1NP08|A0A109XGT3|A0A0X9MT20|A0A0X9P454|A0A125QX56|A0A120HDF2|A0A0X9NV53|A0A109PNS5|A0A0X9MQ18|A0A109PNR5|A0…	|XP_004229063.1|XP_004229063|NP_001234072.1|NP_001234072|XP_010315847.1|XP_010315847|NP_001078802.1|NP_001078802|XP_021800842.1|XP_021800842|NP_001315669.1|NP_001315669|NP_001151392.1|NP_001151392|NP_973971.1|NP_973971	|XM_004229015.1|XM_004229015|NM_001247143.1|NM_001247143|XM_010317545.2|XM_010317545|NM_001085333.1|NM_001085333|XM_021945150.1|XM_021945150|NM_001328740.1|NM_001328740|NM_001157920.1|NM_001157920|NM_202242.2|NM_202242	Solanum_neorickii|Solanum_lycopersicum|Prunus_armeniaca|Arabidopsis_thaliana|Prunus_yedoensis|Malus_domestica|Solanum_chacoense|Prunus_pseudocerasus|Pyrus_communis|Prunus_dulcis|Malus_sieversii|Prunus_avium|Lycium_carolinianum|Prunus_mume|Lycium_bosciifolium|Lycium_ferocissimum|Antirrhinum_graniticum|Lycium_ruthenicum|Eschscholzia_californica_subsp._californica|Zea_mays|Lycium_hirsutum|Aegilops_t…	Multiple_species_CHECK	A0A6S6QP03_9SOLN	BCJ78484.1|PF02458;Transferase;1|BCJ78484|PF02458;Transferase;1|S.NEOR-AAT10247|NA|S|PF00445;Ribonuclease_T2;1|S|PF00046;Homeodomain;1|S|PF00266;Aminotran_5;1|S|NA|S|PF08100;Dimerisation;1;PF00891;Methyltransf_2;1|S|PF05050;Methyltransf_21;1
162	Functional divergence of principal alcohol o-acyltransferase for biosynthesis of volatile acetate esters among tomato wild species (Solanum Sect. Lycopersicon)	10.1016/j.plantsci.2020.110612	Solanum neorickii	4070|Solanaceae	33090|Viridiplantae	1	S.neor-AAT10247	alcohol o-acyltransferase	1	BCJ78484.1	NA		NA	1	isobutanol ; Acetyl-CoA		1	1	pass	1	PMID:33180703	A0A6S6QP03_9SOLN|K4AVI8_SOLLC|B6E0Y5_SOLLC|Q5I7G3_PRUAR|D3YM45_PRUAR|A8MSF1_ARATH|B9A9N2_PRUYE|B9A9N1_PRUYE|Q9SXP1_MALDO|Q8VWZ9_MALDO|G9BX75_MALDO|Q9MB59_MALDO|G9BX78_MALDO|Q40282_MALDO|Q40274_MALDO|Q93XI8_MALDO|Q9MB89_MALDO|S4S363_MALDO|O22474_MALDO|O22475_MALDO|Q42370_MALDO|Q9S7K5_SOLCH|B1P2G4_9ROSA|Q0GA69_PYRCO|A9YTI9_PRUDU|D2YYH4_PRUDU|Q8W188_PRUDU|Q8VZY8_PRUDU|Q8L558_PRUDU|Q6WFA2_PRUDU|B8QEV…	A0A6S6QP03|K4AVI8|B6E0Y5|Q5I7G3|D3YM45|A8MSF1|B9A9N2|B9A9N1|Q9SXP1|Q8VWZ9|G9BX75|Q9MB59|G9BX78|Q40282|Q40274|Q93XI8|Q9MB89|S4S363|O22474|O22475|Q42370|Q9S7K5|B1P2G4|Q0GA69|A9YTI9|D2YYH4|Q8W188|Q8VZY8|Q8L558|Q6WFA2|B8QEV8|Q1XH01|D2E346|Q8L3P9|Q8L486|Q8L4Q3|Q0GE09|Q9ZP46|D2DY30|B1NP04|Q9ZP45|B1NP08|A0A109XGT3|A0A0X9MT20|A0A0X9P454|A0A125QX56|A0A120HDF2|A0A0X9NV53|A0A109PNS5|A0A0X9MQ18|A0A109PNR5|A0…	|XP_004229063.1|XP_004229063|NP_001234072.1|NP_001234072|XP_010315847.1|XP_010315847|NP_001078802.1|NP_001078802|XP_021800842.1|XP_021800842|NP_001315669.1|NP_001315669|NP_001151392.1|NP_001151392|NP_973971.1|NP_973971	|XM_004229015.1|XM_004229015|NM_001247143.1|NM_001247143|XM_010317545.2|XM_010317545|NM_001085333.1|NM_001085333|XM_021945150.1|XM_021945150|NM_001328740.1|NM_001328740|NM_001157920.1|NM_001157920|NM_202242.2|NM_202242	Solanum_neorickii|Solanum_lycopersicum|Prunus_armeniaca|Arabidopsis_thaliana|Prunus_yedoensis|Malus_domestica|Solanum_chacoense|Prunus_pseudocerasus|Pyrus_communis|Prunus_dulcis|Malus_sieversii|Prunus_avium|Lycium_carolinianum|Prunus_mume|Lycium_bosciifolium|Lycium_ferocissimum|Antirrhinum_graniticum|Lycium_ruthenicum|Eschscholzia_californica_subsp._californica|Zea_mays|Lycium_hirsutum|Aegilops_t…	Multiple_species_CHECK	A0A6S6QP03_9SOLN	BCJ78484.1|PF02458;Transferase;1|BCJ78484|PF02458;Transferase;1|S.NEOR-AAT10247|NA|S|PF00445;Ribonuclease_T2;1|S|PF00046;Homeodomain;1|S|PF00266;Aminotran_5;1|S|NA|S|PF08100;Dimerisation;1;PF00891;Methyltransf_2;1|S|PF05050;Methyltransf_21;1
163	Functional divergence of principal alcohol o-acyltransferase for biosynthesis of volatile acetate esters among tomato wild species (Solanum Sect. Lycopersicon)	10.1016/j.plantsci.2020.110612	Solanum neorickii	4070|Solanaceae	33090|Viridiplantae	1	S.neor-AAT10247	alcohol o-acyltransferase	1	BCJ78484.1	NA		NA	1	2-methyl-1-butanol ; Acetyl-CoA		1	1	pass	1	PMID:33180703	A0A6S6QP03_9SOLN|K4AVI8_SOLLC|B6E0Y5_SOLLC|Q5I7G3_PRUAR|D3YM45_PRUAR|A8MSF1_ARATH|B9A9N2_PRUYE|B9A9N1_PRUYE|Q9SXP1_MALDO|Q8VWZ9_MALDO|G9BX75_MALDO|Q9MB59_MALDO|G9BX78_MALDO|Q40282_MALDO|Q40274_MALDO|Q93XI8_MALDO|Q9MB89_MALDO|S4S363_MALDO|O22474_MALDO|O22475_MALDO|Q42370_MALDO|Q9S7K5_SOLCH|B1P2G4_9ROSA|Q0GA69_PYRCO|A9YTI9_PRUDU|D2YYH4_PRUDU|Q8W188_PRUDU|Q8VZY8_PRUDU|Q8L558_PRUDU|Q6WFA2_PRUDU|B8QEV…	A0A6S6QP03|K4AVI8|B6E0Y5|Q5I7G3|D3YM45|A8MSF1|B9A9N2|B9A9N1|Q9SXP1|Q8VWZ9|G9BX75|Q9MB59|G9BX78|Q40282|Q40274|Q93XI8|Q9MB89|S4S363|O22474|O22475|Q42370|Q9S7K5|B1P2G4|Q0GA69|A9YTI9|D2YYH4|Q8W188|Q8VZY8|Q8L558|Q6WFA2|B8QEV8|Q1XH01|D2E346|Q8L3P9|Q8L486|Q8L4Q3|Q0GE09|Q9ZP46|D2DY30|B1NP04|Q9ZP45|B1NP08|A0A109XGT3|A0A0X9MT20|A0A0X9P454|A0A125QX56|A0A120HDF2|A0A0X9NV53|A0A109PNS5|A0A0X9MQ18|A0A109PNR5|A0…	|XP_004229063.1|XP_004229063|NP_001234072.1|NP_001234072|XP_010315847.1|XP_010315847|NP_001078802.1|NP_001078802|XP_021800842.1|XP_021800842|NP_001315669.1|NP_001315669|NP_001151392.1|NP_001151392|NP_973971.1|NP_973971	|XM_004229015.1|XM_004229015|NM_001247143.1|NM_001247143|XM_010317545.2|XM_010317545|NM_001085333.1|NM_001085333|XM_021945150.1|XM_021945150|NM_001328740.1|NM_001328740|NM_001157920.1|NM_001157920|NM_202242.2|NM_202242	Solanum_neorickii|Solanum_lycopersicum|Prunus_armeniaca|Arabidopsis_thaliana|Prunus_yedoensis|Malus_domestica|Solanum_chacoense|Prunus_pseudocerasus|Pyrus_communis|Prunus_dulcis|Malus_sieversii|Prunus_avium|Lycium_carolinianum|Prunus_mume|Lycium_bosciifolium|Lycium_ferocissimum|Antirrhinum_graniticum|Lycium_ruthenicum|Eschscholzia_californica_subsp._californica|Zea_mays|Lycium_hirsutum|Aegilops_t…	Multiple_species_CHECK	A0A6S6QP03_9SOLN	BCJ78484.1|PF02458;Transferase;1|BCJ78484|PF02458;Transferase;1|S.NEOR-AAT10247|NA|S|PF00445;Ribonuclease_T2;1|S|PF00046;Homeodomain;1|S|PF00266;Aminotran_5;1|S|NA|S|PF08100;Dimerisation;1;PF00891;Methyltransf_2;1|S|PF05050;Methyltransf_21;1
164	Functional divergence of principal alcohol o-acyltransferase for biosynthesis of volatile acetate esters among tomato wild species (Solanum Sect. Lycopersicon)	10.1016/j.plantsci.2020.110612	Solanum neorickii	4070|Solanaceae	33090|Viridiplantae	1	S.neor-AAT10247	alcohol o-acyltransferase	1	BCJ78484.1	NA		NA	1	3-methyl-1-butanol ; Acetyl-CoA		1	1	pass	1	PMID:33180703	A0A6S6QP03_9SOLN|K4AVI8_SOLLC|B6E0Y5_SOLLC|Q5I7G3_PRUAR|D3YM45_PRUAR|A8MSF1_ARATH|B9A9N2_PRUYE|B9A9N1_PRUYE|Q9SXP1_MALDO|Q8VWZ9_MALDO|G9BX75_MALDO|Q9MB59_MALDO|G9BX78_MALDO|Q40282_MALDO|Q40274_MALDO|Q93XI8_MALDO|Q9MB89_MALDO|S4S363_MALDO|O22474_MALDO|O22475_MALDO|Q42370_MALDO|Q9S7K5_SOLCH|B1P2G4_9ROSA|Q0GA69_PYRCO|A9YTI9_PRUDU|D2YYH4_PRUDU|Q8W188_PRUDU|Q8VZY8_PRUDU|Q8L558_PRUDU|Q6WFA2_PRUDU|B8QEV…	A0A6S6QP03|K4AVI8|B6E0Y5|Q5I7G3|D3YM45|A8MSF1|B9A9N2|B9A9N1|Q9SXP1|Q8VWZ9|G9BX75|Q9MB59|G9BX78|Q40282|Q40274|Q93XI8|Q9MB89|S4S363|O22474|O22475|Q42370|Q9S7K5|B1P2G4|Q0GA69|A9YTI9|D2YYH4|Q8W188|Q8VZY8|Q8L558|Q6WFA2|B8QEV8|Q1XH01|D2E346|Q8L3P9|Q8L486|Q8L4Q3|Q0GE09|Q9ZP46|D2DY30|B1NP04|Q9ZP45|B1NP08|A0A109XGT3|A0A0X9MT20|A0A0X9P454|A0A125QX56|A0A120HDF2|A0A0X9NV53|A0A109PNS5|A0A0X9MQ18|A0A109PNR5|A0…	|XP_004229063.1|XP_004229063|NP_001234072.1|NP_001234072|XP_010315847.1|XP_010315847|NP_001078802.1|NP_001078802|XP_021800842.1|XP_021800842|NP_001315669.1|NP_001315669|NP_001151392.1|NP_001151392|NP_973971.1|NP_973971	|XM_004229015.1|XM_004229015|NM_001247143.1|NM_001247143|XM_010317545.2|XM_010317545|NM_001085333.1|NM_001085333|XM_021945150.1|XM_021945150|NM_001328740.1|NM_001328740|NM_001157920.1|NM_001157920|NM_202242.2|NM_202242	Solanum_neorickii|Solanum_lycopersicum|Prunus_armeniaca|Arabidopsis_thaliana|Prunus_yedoensis|Malus_domestica|Solanum_chacoense|Prunus_pseudocerasus|Pyrus_communis|Prunus_dulcis|Malus_sieversii|Prunus_avium|Lycium_carolinianum|Prunus_mume|Lycium_bosciifolium|Lycium_ferocissimum|Antirrhinum_graniticum|Lycium_ruthenicum|Eschscholzia_californica_subsp._californica|Zea_mays|Lycium_hirsutum|Aegilops_t…	Multiple_species_CHECK	A0A6S6QP03_9SOLN	BCJ78484.1|PF02458;Transferase;1|BCJ78484|PF02458;Transferase;1|S.NEOR-AAT10247|NA|S|PF00445;Ribonuclease_T2;1|S|PF00046;Homeodomain;1|S|PF00266;Aminotran_5;1|S|NA|S|PF08100;Dimerisation;1;PF00891;Methyltransf_2;1|S|PF05050;Methyltransf_21;1
165	Functional divergence of principal alcohol o-acyltransferase for biosynthesis of volatile acetate esters among tomato wild species (Solanum Sect. Lycopersicon)	10.1016/j.plantsci.2020.110612	Solanum neorickii	4070|Solanaceae	33090|Viridiplantae	1	S.neor-AAT10247	alcohol o-acyltransferase	1	BCJ78484.1	NA		NA	1	cis-3-hexen-1-ol ; Acetyl-CoA		1	1	pass	1	PMID:33180703	A0A6S6QP03_9SOLN|K4AVI8_SOLLC|B6E0Y5_SOLLC|Q5I7G3_PRUAR|D3YM45_PRUAR|A8MSF1_ARATH|B9A9N2_PRUYE|B9A9N1_PRUYE|Q9SXP1_MALDO|Q8VWZ9_MALDO|G9BX75_MALDO|Q9MB59_MALDO|G9BX78_MALDO|Q40282_MALDO|Q40274_MALDO|Q93XI8_MALDO|Q9MB89_MALDO|S4S363_MALDO|O22474_MALDO|O22475_MALDO|Q42370_MALDO|Q9S7K5_SOLCH|B1P2G4_9ROSA|Q0GA69_PYRCO|A9YTI9_PRUDU|D2YYH4_PRUDU|Q8W188_PRUDU|Q8VZY8_PRUDU|Q8L558_PRUDU|Q6WFA2_PRUDU|B8QEV…	A0A6S6QP03|K4AVI8|B6E0Y5|Q5I7G3|D3YM45|A8MSF1|B9A9N2|B9A9N1|Q9SXP1|Q8VWZ9|G9BX75|Q9MB59|G9BX78|Q40282|Q40274|Q93XI8|Q9MB89|S4S363|O22474|O22475|Q42370|Q9S7K5|B1P2G4|Q0GA69|A9YTI9|D2YYH4|Q8W188|Q8VZY8|Q8L558|Q6WFA2|B8QEV8|Q1XH01|D2E346|Q8L3P9|Q8L486|Q8L4Q3|Q0GE09|Q9ZP46|D2DY30|B1NP04|Q9ZP45|B1NP08|A0A109XGT3|A0A0X9MT20|A0A0X9P454|A0A125QX56|A0A120HDF2|A0A0X9NV53|A0A109PNS5|A0A0X9MQ18|A0A109PNR5|A0…	|XP_004229063.1|XP_004229063|NP_001234072.1|NP_001234072|XP_010315847.1|XP_010315847|NP_001078802.1|NP_001078802|XP_021800842.1|XP_021800842|NP_001315669.1|NP_001315669|NP_001151392.1|NP_001151392|NP_973971.1|NP_973971	|XM_004229015.1|XM_004229015|NM_001247143.1|NM_001247143|XM_010317545.2|XM_010317545|NM_001085333.1|NM_001085333|XM_021945150.1|XM_021945150|NM_001328740.1|NM_001328740|NM_001157920.1|NM_001157920|NM_202242.2|NM_202242	Solanum_neorickii|Solanum_lycopersicum|Prunus_armeniaca|Arabidopsis_thaliana|Prunus_yedoensis|Malus_domestica|Solanum_chacoense|Prunus_pseudocerasus|Pyrus_communis|Prunus_dulcis|Malus_sieversii|Prunus_avium|Lycium_carolinianum|Prunus_mume|Lycium_bosciifolium|Lycium_ferocissimum|Antirrhinum_graniticum|Lycium_ruthenicum|Eschscholzia_californica_subsp._californica|Zea_mays|Lycium_hirsutum|Aegilops_t…	Multiple_species_CHECK	A0A6S6QP03_9SOLN	BCJ78484.1|PF02458;Transferase;1|BCJ78484|PF02458;Transferase;1|S.NEOR-AAT10247|NA|S|PF00445;Ribonuclease_T2;1|S|PF00046;Homeodomain;1|S|PF00266;Aminotran_5;1|S|NA|S|PF08100;Dimerisation;1;PF00891;Methyltransf_2;1|S|PF05050;Methyltransf_21;1
166	Functional divergence of principal alcohol o-acyltransferase for biosynthesis of volatile acetate esters among tomato wild species (Solanum Sect. Lycopersicon)	10.1016/j.plantsci.2020.110612	Solanum neorickii	4070|Solanaceae	33090|Viridiplantae	1	S.neor-AAT10247	alcohol o-acyltransferase	1	BCJ78484.1	NA		NA	1	benzyl alcohol ; Acetyl-CoA		1	1	pass	1	PMID:33180703	A0A6S6QP03_9SOLN|K4AVI8_SOLLC|B6E0Y5_SOLLC|Q5I7G3_PRUAR|D3YM45_PRUAR|A8MSF1_ARATH|B9A9N2_PRUYE|B9A9N1_PRUYE|Q9SXP1_MALDO|Q8VWZ9_MALDO|G9BX75_MALDO|Q9MB59_MALDO|G9BX78_MALDO|Q40282_MALDO|Q40274_MALDO|Q93XI8_MALDO|Q9MB89_MALDO|S4S363_MALDO|O22474_MALDO|O22475_MALDO|Q42370_MALDO|Q9S7K5_SOLCH|B1P2G4_9ROSA|Q0GA69_PYRCO|A9YTI9_PRUDU|D2YYH4_PRUDU|Q8W188_PRUDU|Q8VZY8_PRUDU|Q8L558_PRUDU|Q6WFA2_PRUDU|B8QEV…	A0A6S6QP03|K4AVI8|B6E0Y5|Q5I7G3|D3YM45|A8MSF1|B9A9N2|B9A9N1|Q9SXP1|Q8VWZ9|G9BX75|Q9MB59|G9BX78|Q40282|Q40274|Q93XI8|Q9MB89|S4S363|O22474|O22475|Q42370|Q9S7K5|B1P2G4|Q0GA69|A9YTI9|D2YYH4|Q8W188|Q8VZY8|Q8L558|Q6WFA2|B8QEV8|Q1XH01|D2E346|Q8L3P9|Q8L486|Q8L4Q3|Q0GE09|Q9ZP46|D2DY30|B1NP04|Q9ZP45|B1NP08|A0A109XGT3|A0A0X9MT20|A0A0X9P454|A0A125QX56|A0A120HDF2|A0A0X9NV53|A0A109PNS5|A0A0X9MQ18|A0A109PNR5|A0…	|XP_004229063.1|XP_004229063|NP_001234072.1|NP_001234072|XP_010315847.1|XP_010315847|NP_001078802.1|NP_001078802|XP_021800842.1|XP_021800842|NP_001315669.1|NP_001315669|NP_001151392.1|NP_001151392|NP_973971.1|NP_973971	|XM_004229015.1|XM_004229015|NM_001247143.1|NM_001247143|XM_010317545.2|XM_010317545|NM_001085333.1|NM_001085333|XM_021945150.1|XM_021945150|NM_001328740.1|NM_001328740|NM_001157920.1|NM_001157920|NM_202242.2|NM_202242	Solanum_neorickii|Solanum_lycopersicum|Prunus_armeniaca|Arabidopsis_thaliana|Prunus_yedoensis|Malus_domestica|Solanum_chacoense|Prunus_pseudocerasus|Pyrus_communis|Prunus_dulcis|Malus_sieversii|Prunus_avium|Lycium_carolinianum|Prunus_mume|Lycium_bosciifolium|Lycium_ferocissimum|Antirrhinum_graniticum|Lycium_ruthenicum|Eschscholzia_californica_subsp._californica|Zea_mays|Lycium_hirsutum|Aegilops_t…	Multiple_species_CHECK	A0A6S6QP03_9SOLN	BCJ78484.1|PF02458;Transferase;1|BCJ78484|PF02458;Transferase;1|S.NEOR-AAT10247|NA|S|PF00445;Ribonuclease_T2;1|S|PF00046;Homeodomain;1|S|PF00266;Aminotran_5;1|S|NA|S|PF08100;Dimerisation;1;PF00891;Methyltransf_2;1|S|PF05050;Methyltransf_21;1
167	Functional divergence of principal alcohol o-acyltransferase for biosynthesis of volatile acetate esters among tomato wild species (Solanum Sect. Lycopersicon)	10.1016/j.plantsci.2020.110612	Solanum pimpinellifolium	4070|Solanaceae	33090|Viridiplantae	1	S.pimp-AAT11589	alcohol o-acyltransferase	1	BCJ78481.1	NA		NA	1	1-hexanol ; Acetyl-CoA	corresponding acetate esters	1	1	pass	1	PMID:33180703	A0A6S6QJP7_SOLPI|K4AVI8_SOLLC|B6E0Y5_SOLLC|Q5I7G3_PRUAR|D3YM45_PRUAR|A8MSF1_ARATH|B9A9N2_PRUYE|B9A9N1_PRUYE|Q9SXP1_MALDO|Q8VWZ9_MALDO|G9BX75_MALDO|Q9MB59_MALDO|G9BX78_MALDO|Q40282_MALDO|Q40274_MALDO|Q93XI8_MALDO|Q9MB89_MALDO|S4S363_MALDO|O22474_MALDO|O22475_MALDO|Q42370_MALDO|Q9S7K5_SOLCH|B1P2G4_9ROSA|Q0GA69_PYRCO|A9YTI9_PRUDU|D2YYH4_PRUDU|Q8W188_PRUDU|Q8VZY8_PRUDU|Q8L558_PRUDU|Q6WFA2_PRUDU|B8QEV…	A0A6S6QJP7|K4AVI8|B6E0Y5|Q5I7G3|D3YM45|A8MSF1|B9A9N2|B9A9N1|Q9SXP1|Q8VWZ9|G9BX75|Q9MB59|G9BX78|Q40282|Q40274|Q93XI8|Q9MB89|S4S363|O22474|O22475|Q42370|Q9S7K5|B1P2G4|Q0GA69|A9YTI9|D2YYH4|Q8W188|Q8VZY8|Q8L558|Q6WFA2|B8QEV8|Q1XH01|D2E346|Q8L3P9|Q8L486|Q8L4Q3|Q0GE09|Q9ZP46|D2DY30|B1NP04|Q9ZP45|B1NP08|A0A109XGT3|A0A0X9MT20|A0A0X9P454|A0A125QX56|A0A120HDF2|A0A0X9NV53|A0A109PNS5|A0A0X9MQ18|A0A109PNR5|A0…	|XP_004229063.1|XP_004229063|NP_001234072.1|NP_001234072|XP_010315847.1|XP_010315847|NP_001078802.1|NP_001078802|XP_021800842.1|XP_021800842|NP_001315669.1|NP_001315669|NP_001151392.1|NP_001151392|NP_973971.1|NP_973971	|XM_004229015.1|XM_004229015|NM_001247143.1|NM_001247143|XM_010317545.2|XM_010317545|NM_001085333.1|NM_001085333|XM_021945150.1|XM_021945150|NM_001328740.1|NM_001328740|NM_001157920.1|NM_001157920|NM_202242.2|NM_202242	Solanum_pimpinellifolium|Solanum_lycopersicum|Prunus_armeniaca|Arabidopsis_thaliana|Prunus_yedoensis|Malus_domestica|Solanum_chacoense|Prunus_pseudocerasus|Pyrus_communis|Prunus_dulcis|Malus_sieversii|Prunus_avium|Lycium_carolinianum|Prunus_mume|Lycium_bosciifolium|Lycium_ferocissimum|Antirrhinum_graniticum|Lycium_ruthenicum|Eschscholzia_californica_subsp._californica|Zea_mays|Lycium_hirsutum|Aeg…	Multiple_species_CHECK	A0A6S6QJP7_SOLPI	BCJ78481.1|PF02458;Transferase;1|BCJ78481|PF02458;Transferase;1|S.PIMP-AAT11589|NA|S|PF00445;Ribonuclease_T2;1|S|PF00046;Homeodomain;1|S|PF00266;Aminotran_5;1|S|NA|S|PF08100;Dimerisation;1;PF00891;Methyltransf_2;1|S|PF05050;Methyltransf_21;1
168	Functional divergence of principal alcohol o-acyltransferase for biosynthesis of volatile acetate esters among tomato wild species (Solanum Sect. Lycopersicon)	10.1016/j.plantsci.2020.110612	Solanum pimpinellifolium	4070|Solanaceae	33090|Viridiplantae	1	S.pimp-AAT11589	alcohol o-acyltransferase	1	BCJ78481.1	NA		NA	1	1-propanol ; Acetyl-CoA		1	1	pass	1	PMID:33180703	A0A6S6QJP7_SOLPI|K4AVI8_SOLLC|B6E0Y5_SOLLC|Q5I7G3_PRUAR|D3YM45_PRUAR|A8MSF1_ARATH|B9A9N2_PRUYE|B9A9N1_PRUYE|Q9SXP1_MALDO|Q8VWZ9_MALDO|G9BX75_MALDO|Q9MB59_MALDO|G9BX78_MALDO|Q40282_MALDO|Q40274_MALDO|Q93XI8_MALDO|Q9MB89_MALDO|S4S363_MALDO|O22474_MALDO|O22475_MALDO|Q42370_MALDO|Q9S7K5_SOLCH|B1P2G4_9ROSA|Q0GA69_PYRCO|A9YTI9_PRUDU|D2YYH4_PRUDU|Q8W188_PRUDU|Q8VZY8_PRUDU|Q8L558_PRUDU|Q6WFA2_PRUDU|B8QEV…	A0A6S6QJP7|K4AVI8|B6E0Y5|Q5I7G3|D3YM45|A8MSF1|B9A9N2|B9A9N1|Q9SXP1|Q8VWZ9|G9BX75|Q9MB59|G9BX78|Q40282|Q40274|Q93XI8|Q9MB89|S4S363|O22474|O22475|Q42370|Q9S7K5|B1P2G4|Q0GA69|A9YTI9|D2YYH4|Q8W188|Q8VZY8|Q8L558|Q6WFA2|B8QEV8|Q1XH01|D2E346|Q8L3P9|Q8L486|Q8L4Q3|Q0GE09|Q9ZP46|D2DY30|B1NP04|Q9ZP45|B1NP08|A0A109XGT3|A0A0X9MT20|A0A0X9P454|A0A125QX56|A0A120HDF2|A0A0X9NV53|A0A109PNS5|A0A0X9MQ18|A0A109PNR5|A0…	|XP_004229063.1|XP_004229063|NP_001234072.1|NP_001234072|XP_010315847.1|XP_010315847|NP_001078802.1|NP_001078802|XP_021800842.1|XP_021800842|NP_001315669.1|NP_001315669|NP_001151392.1|NP_001151392|NP_973971.1|NP_973971	|XM_004229015.1|XM_004229015|NM_001247143.1|NM_001247143|XM_010317545.2|XM_010317545|NM_001085333.1|NM_001085333|XM_021945150.1|XM_021945150|NM_001328740.1|NM_001328740|NM_001157920.1|NM_001157920|NM_202242.2|NM_202242	Solanum_pimpinellifolium|Solanum_lycopersicum|Prunus_armeniaca|Arabidopsis_thaliana|Prunus_yedoensis|Malus_domestica|Solanum_chacoense|Prunus_pseudocerasus|Pyrus_communis|Prunus_dulcis|Malus_sieversii|Prunus_avium|Lycium_carolinianum|Prunus_mume|Lycium_bosciifolium|Lycium_ferocissimum|Antirrhinum_graniticum|Lycium_ruthenicum|Eschscholzia_californica_subsp._californica|Zea_mays|Lycium_hirsutum|Aeg…	Multiple_species_CHECK	A0A6S6QJP7_SOLPI	BCJ78481.1|PF02458;Transferase;1|BCJ78481|PF02458;Transferase;1|S.PIMP-AAT11589|NA|S|PF00445;Ribonuclease_T2;1|S|PF00046;Homeodomain;1|S|PF00266;Aminotran_5;1|S|NA|S|PF08100;Dimerisation;1;PF00891;Methyltransf_2;1|S|PF05050;Methyltransf_21;1
169	Functional divergence of principal alcohol o-acyltransferase for biosynthesis of volatile acetate esters among tomato wild species (Solanum Sect. Lycopersicon)	10.1016/j.plantsci.2020.110612	Solanum pimpinellifolium	4070|Solanaceae	33090|Viridiplantae	1	S.pimp-AAT11589	alcohol o-acyltransferase	1	BCJ78481.1	NA		NA	1	1-butanol ; Acetyl-CoA		1	1	pass	1	PMID:33180703	A0A6S6QJP7_SOLPI|K4AVI8_SOLLC|B6E0Y5_SOLLC|Q5I7G3_PRUAR|D3YM45_PRUAR|A8MSF1_ARATH|B9A9N2_PRUYE|B9A9N1_PRUYE|Q9SXP1_MALDO|Q8VWZ9_MALDO|G9BX75_MALDO|Q9MB59_MALDO|G9BX78_MALDO|Q40282_MALDO|Q40274_MALDO|Q93XI8_MALDO|Q9MB89_MALDO|S4S363_MALDO|O22474_MALDO|O22475_MALDO|Q42370_MALDO|Q9S7K5_SOLCH|B1P2G4_9ROSA|Q0GA69_PYRCO|A9YTI9_PRUDU|D2YYH4_PRUDU|Q8W188_PRUDU|Q8VZY8_PRUDU|Q8L558_PRUDU|Q6WFA2_PRUDU|B8QEV…	A0A6S6QJP7|K4AVI8|B6E0Y5|Q5I7G3|D3YM45|A8MSF1|B9A9N2|B9A9N1|Q9SXP1|Q8VWZ9|G9BX75|Q9MB59|G9BX78|Q40282|Q40274|Q93XI8|Q9MB89|S4S363|O22474|O22475|Q42370|Q9S7K5|B1P2G4|Q0GA69|A9YTI9|D2YYH4|Q8W188|Q8VZY8|Q8L558|Q6WFA2|B8QEV8|Q1XH01|D2E346|Q8L3P9|Q8L486|Q8L4Q3|Q0GE09|Q9ZP46|D2DY30|B1NP04|Q9ZP45|B1NP08|A0A109XGT3|A0A0X9MT20|A0A0X9P454|A0A125QX56|A0A120HDF2|A0A0X9NV53|A0A109PNS5|A0A0X9MQ18|A0A109PNR5|A0…	|XP_004229063.1|XP_004229063|NP_001234072.1|NP_001234072|XP_010315847.1|XP_010315847|NP_001078802.1|NP_001078802|XP_021800842.1|XP_021800842|NP_001315669.1|NP_001315669|NP_001151392.1|NP_001151392|NP_973971.1|NP_973971	|XM_004229015.1|XM_004229015|NM_001247143.1|NM_001247143|XM_010317545.2|XM_010317545|NM_001085333.1|NM_001085333|XM_021945150.1|XM_021945150|NM_001328740.1|NM_001328740|NM_001157920.1|NM_001157920|NM_202242.2|NM_202242	Solanum_pimpinellifolium|Solanum_lycopersicum|Prunus_armeniaca|Arabidopsis_thaliana|Prunus_yedoensis|Malus_domestica|Solanum_chacoense|Prunus_pseudocerasus|Pyrus_communis|Prunus_dulcis|Malus_sieversii|Prunus_avium|Lycium_carolinianum|Prunus_mume|Lycium_bosciifolium|Lycium_ferocissimum|Antirrhinum_graniticum|Lycium_ruthenicum|Eschscholzia_californica_subsp._californica|Zea_mays|Lycium_hirsutum|Aeg…	Multiple_species_CHECK	A0A6S6QJP7_SOLPI	BCJ78481.1|PF02458;Transferase;1|BCJ78481|PF02458;Transferase;1|S.PIMP-AAT11589|NA|S|PF00445;Ribonuclease_T2;1|S|PF00046;Homeodomain;1|S|PF00266;Aminotran_5;1|S|NA|S|PF08100;Dimerisation;1;PF00891;Methyltransf_2;1|S|PF05050;Methyltransf_21;1
170	Functional divergence of principal alcohol o-acyltransferase for biosynthesis of volatile acetate esters among tomato wild species (Solanum Sect. Lycopersicon)	10.1016/j.plantsci.2020.110612	Solanum pimpinellifolium	4070|Solanaceae	33090|Viridiplantae	1	S.pimp-AAT11589	alcohol o-acyltransferase	1	BCJ78481.1	NA		NA	1	isobutanol ; Acetyl-CoA		1	1	pass	1	PMID:33180703	A0A6S6QJP7_SOLPI|K4AVI8_SOLLC|B6E0Y5_SOLLC|Q5I7G3_PRUAR|D3YM45_PRUAR|A8MSF1_ARATH|B9A9N2_PRUYE|B9A9N1_PRUYE|Q9SXP1_MALDO|Q8VWZ9_MALDO|G9BX75_MALDO|Q9MB59_MALDO|G9BX78_MALDO|Q40282_MALDO|Q40274_MALDO|Q93XI8_MALDO|Q9MB89_MALDO|S4S363_MALDO|O22474_MALDO|O22475_MALDO|Q42370_MALDO|Q9S7K5_SOLCH|B1P2G4_9ROSA|Q0GA69_PYRCO|A9YTI9_PRUDU|D2YYH4_PRUDU|Q8W188_PRUDU|Q8VZY8_PRUDU|Q8L558_PRUDU|Q6WFA2_PRUDU|B8QEV…	A0A6S6QJP7|K4AVI8|B6E0Y5|Q5I7G3|D3YM45|A8MSF1|B9A9N2|B9A9N1|Q9SXP1|Q8VWZ9|G9BX75|Q9MB59|G9BX78|Q40282|Q40274|Q93XI8|Q9MB89|S4S363|O22474|O22475|Q42370|Q9S7K5|B1P2G4|Q0GA69|A9YTI9|D2YYH4|Q8W188|Q8VZY8|Q8L558|Q6WFA2|B8QEV8|Q1XH01|D2E346|Q8L3P9|Q8L486|Q8L4Q3|Q0GE09|Q9ZP46|D2DY30|B1NP04|Q9ZP45|B1NP08|A0A109XGT3|A0A0X9MT20|A0A0X9P454|A0A125QX56|A0A120HDF2|A0A0X9NV53|A0A109PNS5|A0A0X9MQ18|A0A109PNR5|A0…	|XP_004229063.1|XP_004229063|NP_001234072.1|NP_001234072|XP_010315847.1|XP_010315847|NP_001078802.1|NP_001078802|XP_021800842.1|XP_021800842|NP_001315669.1|NP_001315669|NP_001151392.1|NP_001151392|NP_973971.1|NP_973971	|XM_004229015.1|XM_004229015|NM_001247143.1|NM_001247143|XM_010317545.2|XM_010317545|NM_001085333.1|NM_001085333|XM_021945150.1|XM_021945150|NM_001328740.1|NM_001328740|NM_001157920.1|NM_001157920|NM_202242.2|NM_202242	Solanum_pimpinellifolium|Solanum_lycopersicum|Prunus_armeniaca|Arabidopsis_thaliana|Prunus_yedoensis|Malus_domestica|Solanum_chacoense|Prunus_pseudocerasus|Pyrus_communis|Prunus_dulcis|Malus_sieversii|Prunus_avium|Lycium_carolinianum|Prunus_mume|Lycium_bosciifolium|Lycium_ferocissimum|Antirrhinum_graniticum|Lycium_ruthenicum|Eschscholzia_californica_subsp._californica|Zea_mays|Lycium_hirsutum|Aeg…	Multiple_species_CHECK	A0A6S6QJP7_SOLPI	BCJ78481.1|PF02458;Transferase;1|BCJ78481|PF02458;Transferase;1|S.PIMP-AAT11589|NA|S|PF00445;Ribonuclease_T2;1|S|PF00046;Homeodomain;1|S|PF00266;Aminotran_5;1|S|NA|S|PF08100;Dimerisation;1;PF00891;Methyltransf_2;1|S|PF05050;Methyltransf_21;1
171	Functional divergence of principal alcohol o-acyltransferase for biosynthesis of volatile acetate esters among tomato wild species (Solanum Sect. Lycopersicon)	10.1016/j.plantsci.2020.110612	Solanum pimpinellifolium	4070|Solanaceae	33090|Viridiplantae	1	S.pimp-AAT11589	alcohol o-acyltransferase	1	BCJ78481.1	NA		NA	1	2-methyl-1-butanol ; Acetyl-CoA		1	1	pass	1	PMID:33180703	A0A6S6QJP7_SOLPI|K4AVI8_SOLLC|B6E0Y5_SOLLC|Q5I7G3_PRUAR|D3YM45_PRUAR|A8MSF1_ARATH|B9A9N2_PRUYE|B9A9N1_PRUYE|Q9SXP1_MALDO|Q8VWZ9_MALDO|G9BX75_MALDO|Q9MB59_MALDO|G9BX78_MALDO|Q40282_MALDO|Q40274_MALDO|Q93XI8_MALDO|Q9MB89_MALDO|S4S363_MALDO|O22474_MALDO|O22475_MALDO|Q42370_MALDO|Q9S7K5_SOLCH|B1P2G4_9ROSA|Q0GA69_PYRCO|A9YTI9_PRUDU|D2YYH4_PRUDU|Q8W188_PRUDU|Q8VZY8_PRUDU|Q8L558_PRUDU|Q6WFA2_PRUDU|B8QEV…	A0A6S6QJP7|K4AVI8|B6E0Y5|Q5I7G3|D3YM45|A8MSF1|B9A9N2|B9A9N1|Q9SXP1|Q8VWZ9|G9BX75|Q9MB59|G9BX78|Q40282|Q40274|Q93XI8|Q9MB89|S4S363|O22474|O22475|Q42370|Q9S7K5|B1P2G4|Q0GA69|A9YTI9|D2YYH4|Q8W188|Q8VZY8|Q8L558|Q6WFA2|B8QEV8|Q1XH01|D2E346|Q8L3P9|Q8L486|Q8L4Q3|Q0GE09|Q9ZP46|D2DY30|B1NP04|Q9ZP45|B1NP08|A0A109XGT3|A0A0X9MT20|A0A0X9P454|A0A125QX56|A0A120HDF2|A0A0X9NV53|A0A109PNS5|A0A0X9MQ18|A0A109PNR5|A0…	|XP_004229063.1|XP_004229063|NP_001234072.1|NP_001234072|XP_010315847.1|XP_010315847|NP_001078802.1|NP_001078802|XP_021800842.1|XP_021800842|NP_001315669.1|NP_001315669|NP_001151392.1|NP_001151392|NP_973971.1|NP_973971	|XM_004229015.1|XM_004229015|NM_001247143.1|NM_001247143|XM_010317545.2|XM_010317545|NM_001085333.1|NM_001085333|XM_021945150.1|XM_021945150|NM_001328740.1|NM_001328740|NM_001157920.1|NM_001157920|NM_202242.2|NM_202242	Solanum_pimpinellifolium|Solanum_lycopersicum|Prunus_armeniaca|Arabidopsis_thaliana|Prunus_yedoensis|Malus_domestica|Solanum_chacoense|Prunus_pseudocerasus|Pyrus_communis|Prunus_dulcis|Malus_sieversii|Prunus_avium|Lycium_carolinianum|Prunus_mume|Lycium_bosciifolium|Lycium_ferocissimum|Antirrhinum_graniticum|Lycium_ruthenicum|Eschscholzia_californica_subsp._californica|Zea_mays|Lycium_hirsutum|Aeg…	Multiple_species_CHECK	A0A6S6QJP7_SOLPI	BCJ78481.1|PF02458;Transferase;1|BCJ78481|PF02458;Transferase;1|S.PIMP-AAT11589|NA|S|PF00445;Ribonuclease_T2;1|S|PF00046;Homeodomain;1|S|PF00266;Aminotran_5;1|S|NA|S|PF08100;Dimerisation;1;PF00891;Methyltransf_2;1|S|PF05050;Methyltransf_21;1
172	Functional divergence of principal alcohol o-acyltransferase for biosynthesis of volatile acetate esters among tomato wild species (Solanum Sect. Lycopersicon)	10.1016/j.plantsci.2020.110612	Solanum pimpinellifolium	4070|Solanaceae	33090|Viridiplantae	1	S.pimp-AAT11589	alcohol o-acyltransferase	1	BCJ78481.1	NA		NA	1	3-methyl-1-butanol ; Acetyl-CoA		1	1	pass	1	PMID:33180703	A0A6S6QJP7_SOLPI|K4AVI8_SOLLC|B6E0Y5_SOLLC|Q5I7G3_PRUAR|D3YM45_PRUAR|A8MSF1_ARATH|B9A9N2_PRUYE|B9A9N1_PRUYE|Q9SXP1_MALDO|Q8VWZ9_MALDO|G9BX75_MALDO|Q9MB59_MALDO|G9BX78_MALDO|Q40282_MALDO|Q40274_MALDO|Q93XI8_MALDO|Q9MB89_MALDO|S4S363_MALDO|O22474_MALDO|O22475_MALDO|Q42370_MALDO|Q9S7K5_SOLCH|B1P2G4_9ROSA|Q0GA69_PYRCO|A9YTI9_PRUDU|D2YYH4_PRUDU|Q8W188_PRUDU|Q8VZY8_PRUDU|Q8L558_PRUDU|Q6WFA2_PRUDU|B8QEV…	A0A6S6QJP7|K4AVI8|B6E0Y5|Q5I7G3|D3YM45|A8MSF1|B9A9N2|B9A9N1|Q9SXP1|Q8VWZ9|G9BX75|Q9MB59|G9BX78|Q40282|Q40274|Q93XI8|Q9MB89|S4S363|O22474|O22475|Q42370|Q9S7K5|B1P2G4|Q0GA69|A9YTI9|D2YYH4|Q8W188|Q8VZY8|Q8L558|Q6WFA2|B8QEV8|Q1XH01|D2E346|Q8L3P9|Q8L486|Q8L4Q3|Q0GE09|Q9ZP46|D2DY30|B1NP04|Q9ZP45|B1NP08|A0A109XGT3|A0A0X9MT20|A0A0X9P454|A0A125QX56|A0A120HDF2|A0A0X9NV53|A0A109PNS5|A0A0X9MQ18|A0A109PNR5|A0…	|XP_004229063.1|XP_004229063|NP_001234072.1|NP_001234072|XP_010315847.1|XP_010315847|NP_001078802.1|NP_001078802|XP_021800842.1|XP_021800842|NP_001315669.1|NP_001315669|NP_001151392.1|NP_001151392|NP_973971.1|NP_973971	|XM_004229015.1|XM_004229015|NM_001247143.1|NM_001247143|XM_010317545.2|XM_010317545|NM_001085333.1|NM_001085333|XM_021945150.1|XM_021945150|NM_001328740.1|NM_001328740|NM_001157920.1|NM_001157920|NM_202242.2|NM_202242	Solanum_pimpinellifolium|Solanum_lycopersicum|Prunus_armeniaca|Arabidopsis_thaliana|Prunus_yedoensis|Malus_domestica|Solanum_chacoense|Prunus_pseudocerasus|Pyrus_communis|Prunus_dulcis|Malus_sieversii|Prunus_avium|Lycium_carolinianum|Prunus_mume|Lycium_bosciifolium|Lycium_ferocissimum|Antirrhinum_graniticum|Lycium_ruthenicum|Eschscholzia_californica_subsp._californica|Zea_mays|Lycium_hirsutum|Aeg…	Multiple_species_CHECK	A0A6S6QJP7_SOLPI	BCJ78481.1|PF02458;Transferase;1|BCJ78481|PF02458;Transferase;1|S.PIMP-AAT11589|NA|S|PF00445;Ribonuclease_T2;1|S|PF00046;Homeodomain;1|S|PF00266;Aminotran_5;1|S|NA|S|PF08100;Dimerisation;1;PF00891;Methyltransf_2;1|S|PF05050;Methyltransf_21;1
173	Functional divergence of principal alcohol o-acyltransferase for biosynthesis of volatile acetate esters among tomato wild species (Solanum Sect. Lycopersicon)	10.1016/j.plantsci.2020.110612	Solanum pimpinellifolium	4070|Solanaceae	33090|Viridiplantae	1	S.pimp-AAT11589	alcohol o-acyltransferase	1	BCJ78481.1	NA		NA	1	cis-3-hexen-1-ol ; Acetyl-CoA		1	1	pass	1	PMID:33180703	A0A6S6QJP7_SOLPI|K4AVI8_SOLLC|B6E0Y5_SOLLC|Q5I7G3_PRUAR|D3YM45_PRUAR|A8MSF1_ARATH|B9A9N2_PRUYE|B9A9N1_PRUYE|Q9SXP1_MALDO|Q8VWZ9_MALDO|G9BX75_MALDO|Q9MB59_MALDO|G9BX78_MALDO|Q40282_MALDO|Q40274_MALDO|Q93XI8_MALDO|Q9MB89_MALDO|S4S363_MALDO|O22474_MALDO|O22475_MALDO|Q42370_MALDO|Q9S7K5_SOLCH|B1P2G4_9ROSA|Q0GA69_PYRCO|A9YTI9_PRUDU|D2YYH4_PRUDU|Q8W188_PRUDU|Q8VZY8_PRUDU|Q8L558_PRUDU|Q6WFA2_PRUDU|B8QEV…	A0A6S6QJP7|K4AVI8|B6E0Y5|Q5I7G3|D3YM45|A8MSF1|B9A9N2|B9A9N1|Q9SXP1|Q8VWZ9|G9BX75|Q9MB59|G9BX78|Q40282|Q40274|Q93XI8|Q9MB89|S4S363|O22474|O22475|Q42370|Q9S7K5|B1P2G4|Q0GA69|A9YTI9|D2YYH4|Q8W188|Q8VZY8|Q8L558|Q6WFA2|B8QEV8|Q1XH01|D2E346|Q8L3P9|Q8L486|Q8L4Q3|Q0GE09|Q9ZP46|D2DY30|B1NP04|Q9ZP45|B1NP08|A0A109XGT3|A0A0X9MT20|A0A0X9P454|A0A125QX56|A0A120HDF2|A0A0X9NV53|A0A109PNS5|A0A0X9MQ18|A0A109PNR5|A0…	|XP_004229063.1|XP_004229063|NP_001234072.1|NP_001234072|XP_010315847.1|XP_010315847|NP_001078802.1|NP_001078802|XP_021800842.1|XP_021800842|NP_001315669.1|NP_001315669|NP_001151392.1|NP_001151392|NP_973971.1|NP_973971	|XM_004229015.1|XM_004229015|NM_001247143.1|NM_001247143|XM_010317545.2|XM_010317545|NM_001085333.1|NM_001085333|XM_021945150.1|XM_021945150|NM_001328740.1|NM_001328740|NM_001157920.1|NM_001157920|NM_202242.2|NM_202242	Solanum_pimpinellifolium|Solanum_lycopersicum|Prunus_armeniaca|Arabidopsis_thaliana|Prunus_yedoensis|Malus_domestica|Solanum_chacoense|Prunus_pseudocerasus|Pyrus_communis|Prunus_dulcis|Malus_sieversii|Prunus_avium|Lycium_carolinianum|Prunus_mume|Lycium_bosciifolium|Lycium_ferocissimum|Antirrhinum_graniticum|Lycium_ruthenicum|Eschscholzia_californica_subsp._californica|Zea_mays|Lycium_hirsutum|Aeg…	Multiple_species_CHECK	A0A6S6QJP7_SOLPI	BCJ78481.1|PF02458;Transferase;1|BCJ78481|PF02458;Transferase;1|S.PIMP-AAT11589|NA|S|PF00445;Ribonuclease_T2;1|S|PF00046;Homeodomain;1|S|PF00266;Aminotran_5;1|S|NA|S|PF08100;Dimerisation;1;PF00891;Methyltransf_2;1|S|PF05050;Methyltransf_21;1
174	Functional divergence of principal alcohol o-acyltransferase for biosynthesis of volatile acetate esters among tomato wild species (Solanum Sect. Lycopersicon)	10.1016/j.plantsci.2020.110612	Solanum pimpinellifolium	4070|Solanaceae	33090|Viridiplantae	1	S.pimp-AAT11589	alcohol o-acyltransferase	1	BCJ78481.1	NA		NA	1	benzyl alcohol ; Acetyl-CoA		1	1	pass	1	PMID:33180703	A0A6S6QJP7_SOLPI|K4AVI8_SOLLC|B6E0Y5_SOLLC|Q5I7G3_PRUAR|D3YM45_PRUAR|A8MSF1_ARATH|B9A9N2_PRUYE|B9A9N1_PRUYE|Q9SXP1_MALDO|Q8VWZ9_MALDO|G9BX75_MALDO|Q9MB59_MALDO|G9BX78_MALDO|Q40282_MALDO|Q40274_MALDO|Q93XI8_MALDO|Q9MB89_MALDO|S4S363_MALDO|O22474_MALDO|O22475_MALDO|Q42370_MALDO|Q9S7K5_SOLCH|B1P2G4_9ROSA|Q0GA69_PYRCO|A9YTI9_PRUDU|D2YYH4_PRUDU|Q8W188_PRUDU|Q8VZY8_PRUDU|Q8L558_PRUDU|Q6WFA2_PRUDU|B8QEV…	A0A6S6QJP7|K4AVI8|B6E0Y5|Q5I7G3|D3YM45|A8MSF1|B9A9N2|B9A9N1|Q9SXP1|Q8VWZ9|G9BX75|Q9MB59|G9BX78|Q40282|Q40274|Q93XI8|Q9MB89|S4S363|O22474|O22475|Q42370|Q9S7K5|B1P2G4|Q0GA69|A9YTI9|D2YYH4|Q8W188|Q8VZY8|Q8L558|Q6WFA2|B8QEV8|Q1XH01|D2E346|Q8L3P9|Q8L486|Q8L4Q3|Q0GE09|Q9ZP46|D2DY30|B1NP04|Q9ZP45|B1NP08|A0A109XGT3|A0A0X9MT20|A0A0X9P454|A0A125QX56|A0A120HDF2|A0A0X9NV53|A0A109PNS5|A0A0X9MQ18|A0A109PNR5|A0…	|XP_004229063.1|XP_004229063|NP_001234072.1|NP_001234072|XP_010315847.1|XP_010315847|NP_001078802.1|NP_001078802|XP_021800842.1|XP_021800842|NP_001315669.1|NP_001315669|NP_001151392.1|NP_001151392|NP_973971.1|NP_973971	|XM_004229015.1|XM_004229015|NM_001247143.1|NM_001247143|XM_010317545.2|XM_010317545|NM_001085333.1|NM_001085333|XM_021945150.1|XM_021945150|NM_001328740.1|NM_001328740|NM_001157920.1|NM_001157920|NM_202242.2|NM_202242	Solanum_pimpinellifolium|Solanum_lycopersicum|Prunus_armeniaca|Arabidopsis_thaliana|Prunus_yedoensis|Malus_domestica|Solanum_chacoense|Prunus_pseudocerasus|Pyrus_communis|Prunus_dulcis|Malus_sieversii|Prunus_avium|Lycium_carolinianum|Prunus_mume|Lycium_bosciifolium|Lycium_ferocissimum|Antirrhinum_graniticum|Lycium_ruthenicum|Eschscholzia_californica_subsp._californica|Zea_mays|Lycium_hirsutum|Aeg…	Multiple_species_CHECK	A0A6S6QJP7_SOLPI	BCJ78481.1|PF02458;Transferase;1|BCJ78481|PF02458;Transferase;1|S.PIMP-AAT11589|NA|S|PF00445;Ribonuclease_T2;1|S|PF00046;Homeodomain;1|S|PF00266;Aminotran_5;1|S|NA|S|PF08100;Dimerisation;1;PF00891;Methyltransf_2;1|S|PF05050;Methyltransf_21;1
175	Functional divergence of principal alcohol o-acyltransferase for biosynthesis of volatile acetate esters among tomato wild species (Solanum Sect. Lycopersicon)	10.1016/j.plantsci.2020.110612	Solanum cheesmaniae	4070|Solanaceae	33090|Viridiplantae	1	S.chee-AAT10422	alcohol o-acyltransferase	1	BCJ78482.1	NA		NA	1	1-propanol ; Acetyl-CoA	2-methylbutyl acetate	1	1	pass	1	PMID:33180703	A0A6S6QQG6_SOLCE|K4AVI8_SOLLC|B6E0Y5_SOLLC|Q5I7G3_PRUAR|D3YM45_PRUAR|A8MSF1_ARATH|B9A9N2_PRUYE|B9A9N1_PRUYE|Q9SXP1_MALDO|Q8VWZ9_MALDO|G9BX75_MALDO|Q9MB59_MALDO|G9BX78_MALDO|Q40282_MALDO|Q40274_MALDO|Q93XI8_MALDO|Q9MB89_MALDO|S4S363_MALDO|O22474_MALDO|O22475_MALDO|Q42370_MALDO|Q9S7K5_SOLCH|B1P2G4_9ROSA|Q0GA69_PYRCO|A9YTI9_PRUDU|D2YYH4_PRUDU|Q8W188_PRUDU|Q8VZY8_PRUDU|Q8L558_PRUDU|Q6WFA2_PRUDU|B8QEV…	A0A6S6QQG6|K4AVI8|B6E0Y5|Q5I7G3|D3YM45|A8MSF1|B9A9N2|B9A9N1|Q9SXP1|Q8VWZ9|G9BX75|Q9MB59|G9BX78|Q40282|Q40274|Q93XI8|Q9MB89|S4S363|O22474|O22475|Q42370|Q9S7K5|B1P2G4|Q0GA69|A9YTI9|D2YYH4|Q8W188|Q8VZY8|Q8L558|Q6WFA2|B8QEV8|Q1XH01|D2E346|Q8L3P9|Q8L486|Q8L4Q3|Q0GE09|Q9ZP46|D2DY30|B1NP04|Q9ZP45|B1NP08|A0A109XGT3|A0A0X9MT20|A0A0X9P454|A0A125QX56|A0A120HDF2|A0A0X9NV53|A0A109PNS5|A0A0X9MQ18|A0A109PNR5|A0…	|XP_004229063.1|XP_004229063|NP_001234072.1|NP_001234072|XP_010315847.1|XP_010315847|NP_001078802.1|NP_001078802|XP_021800842.1|XP_021800842|NP_001315669.1|NP_001315669|NP_001151392.1|NP_001151392|NP_973971.1|NP_973971	|XM_004229015.1|XM_004229015|NM_001247143.1|NM_001247143|XM_010317545.2|XM_010317545|NM_001085333.1|NM_001085333|XM_021945150.1|XM_021945150|NM_001328740.1|NM_001328740|NM_001157920.1|NM_001157920|NM_202242.2|NM_202242	Solanum_cheesmaniae|Solanum_lycopersicum|Prunus_armeniaca|Arabidopsis_thaliana|Prunus_yedoensis|Malus_domestica|Solanum_chacoense|Prunus_pseudocerasus|Pyrus_communis|Prunus_dulcis|Malus_sieversii|Prunus_avium|Lycium_carolinianum|Prunus_mume|Lycium_bosciifolium|Lycium_ferocissimum|Antirrhinum_graniticum|Lycium_ruthenicum|Eschscholzia_californica_subsp._californica|Zea_mays|Lycium_hirsutum|Aegilops…	Multiple_species_CHECK	A0A6S6QQG6_SOLCE	BCJ78482.1|PF02458;Transferase;1|BCJ78482|PF02458;Transferase;1|S.CHEE-AAT10422|NA|S|PF00445;Ribonuclease_T2;1|S|PF00046;Homeodomain;1|S|PF00266;Aminotran_5;1|S|NA|S|PF08100;Dimerisation;1;PF00891;Methyltransf_2;1|S|PF05050;Methyltransf_21;1
176	Functional divergence of principal alcohol o-acyltransferase for biosynthesis of volatile acetate esters among tomato wild species (Solanum Sect. Lycopersicon)	10.1016/j.plantsci.2020.110612	Solanum cheesmaniae	4070|Solanaceae	33090|Viridiplantae	1	S.chee-AAT10422	alcohol o-acyltransferase	1	BCJ78482.1	NA		NA	1	1-butanol ; Acetyl-CoA		1	1	pass	1	PMID:33180703	A0A6S6QQG6_SOLCE|K4AVI8_SOLLC|B6E0Y5_SOLLC|Q5I7G3_PRUAR|D3YM45_PRUAR|A8MSF1_ARATH|B9A9N2_PRUYE|B9A9N1_PRUYE|Q9SXP1_MALDO|Q8VWZ9_MALDO|G9BX75_MALDO|Q9MB59_MALDO|G9BX78_MALDO|Q40282_MALDO|Q40274_MALDO|Q93XI8_MALDO|Q9MB89_MALDO|S4S363_MALDO|O22474_MALDO|O22475_MALDO|Q42370_MALDO|Q9S7K5_SOLCH|B1P2G4_9ROSA|Q0GA69_PYRCO|A9YTI9_PRUDU|D2YYH4_PRUDU|Q8W188_PRUDU|Q8VZY8_PRUDU|Q8L558_PRUDU|Q6WFA2_PRUDU|B8QEV…	A0A6S6QQG6|K4AVI8|B6E0Y5|Q5I7G3|D3YM45|A8MSF1|B9A9N2|B9A9N1|Q9SXP1|Q8VWZ9|G9BX75|Q9MB59|G9BX78|Q40282|Q40274|Q93XI8|Q9MB89|S4S363|O22474|O22475|Q42370|Q9S7K5|B1P2G4|Q0GA69|A9YTI9|D2YYH4|Q8W188|Q8VZY8|Q8L558|Q6WFA2|B8QEV8|Q1XH01|D2E346|Q8L3P9|Q8L486|Q8L4Q3|Q0GE09|Q9ZP46|D2DY30|B1NP04|Q9ZP45|B1NP08|A0A109XGT3|A0A0X9MT20|A0A0X9P454|A0A125QX56|A0A120HDF2|A0A0X9NV53|A0A109PNS5|A0A0X9MQ18|A0A109PNR5|A0…	|XP_004229063.1|XP_004229063|NP_001234072.1|NP_001234072|XP_010315847.1|XP_010315847|NP_001078802.1|NP_001078802|XP_021800842.1|XP_021800842|NP_001315669.1|NP_001315669|NP_001151392.1|NP_001151392|NP_973971.1|NP_973971	|XM_004229015.1|XM_004229015|NM_001247143.1|NM_001247143|XM_010317545.2|XM_010317545|NM_001085333.1|NM_001085333|XM_021945150.1|XM_021945150|NM_001328740.1|NM_001328740|NM_001157920.1|NM_001157920|NM_202242.2|NM_202242	Solanum_cheesmaniae|Solanum_lycopersicum|Prunus_armeniaca|Arabidopsis_thaliana|Prunus_yedoensis|Malus_domestica|Solanum_chacoense|Prunus_pseudocerasus|Pyrus_communis|Prunus_dulcis|Malus_sieversii|Prunus_avium|Lycium_carolinianum|Prunus_mume|Lycium_bosciifolium|Lycium_ferocissimum|Antirrhinum_graniticum|Lycium_ruthenicum|Eschscholzia_californica_subsp._californica|Zea_mays|Lycium_hirsutum|Aegilops…	Multiple_species_CHECK	A0A6S6QQG6_SOLCE	BCJ78482.1|PF02458;Transferase;1|BCJ78482|PF02458;Transferase;1|S.CHEE-AAT10422|NA|S|PF00445;Ribonuclease_T2;1|S|PF00046;Homeodomain;1|S|PF00266;Aminotran_5;1|S|NA|S|PF08100;Dimerisation;1;PF00891;Methyltransf_2;1|S|PF05050;Methyltransf_21;1
177	Functional divergence of principal alcohol o-acyltransferase for biosynthesis of volatile acetate esters among tomato wild species (Solanum Sect. Lycopersicon)	10.1016/j.plantsci.2020.110612	Solanum cheesmaniae	4070|Solanaceae	33090|Viridiplantae	1	S.chee-AAT10422	alcohol o-acyltransferase	1	BCJ78482.1	NA		NA	1	isobutanol ; Acetyl-CoA		1	1	pass	1	PMID:33180703	A0A6S6QQG6_SOLCE|K4AVI8_SOLLC|B6E0Y5_SOLLC|Q5I7G3_PRUAR|D3YM45_PRUAR|A8MSF1_ARATH|B9A9N2_PRUYE|B9A9N1_PRUYE|Q9SXP1_MALDO|Q8VWZ9_MALDO|G9BX75_MALDO|Q9MB59_MALDO|G9BX78_MALDO|Q40282_MALDO|Q40274_MALDO|Q93XI8_MALDO|Q9MB89_MALDO|S4S363_MALDO|O22474_MALDO|O22475_MALDO|Q42370_MALDO|Q9S7K5_SOLCH|B1P2G4_9ROSA|Q0GA69_PYRCO|A9YTI9_PRUDU|D2YYH4_PRUDU|Q8W188_PRUDU|Q8VZY8_PRUDU|Q8L558_PRUDU|Q6WFA2_PRUDU|B8QEV…	A0A6S6QQG6|K4AVI8|B6E0Y5|Q5I7G3|D3YM45|A8MSF1|B9A9N2|B9A9N1|Q9SXP1|Q8VWZ9|G9BX75|Q9MB59|G9BX78|Q40282|Q40274|Q93XI8|Q9MB89|S4S363|O22474|O22475|Q42370|Q9S7K5|B1P2G4|Q0GA69|A9YTI9|D2YYH4|Q8W188|Q8VZY8|Q8L558|Q6WFA2|B8QEV8|Q1XH01|D2E346|Q8L3P9|Q8L486|Q8L4Q3|Q0GE09|Q9ZP46|D2DY30|B1NP04|Q9ZP45|B1NP08|A0A109XGT3|A0A0X9MT20|A0A0X9P454|A0A125QX56|A0A120HDF2|A0A0X9NV53|A0A109PNS5|A0A0X9MQ18|A0A109PNR5|A0…	|XP_004229063.1|XP_004229063|NP_001234072.1|NP_001234072|XP_010315847.1|XP_010315847|NP_001078802.1|NP_001078802|XP_021800842.1|XP_021800842|NP_001315669.1|NP_001315669|NP_001151392.1|NP_001151392|NP_973971.1|NP_973971	|XM_004229015.1|XM_004229015|NM_001247143.1|NM_001247143|XM_010317545.2|XM_010317545|NM_001085333.1|NM_001085333|XM_021945150.1|XM_021945150|NM_001328740.1|NM_001328740|NM_001157920.1|NM_001157920|NM_202242.2|NM_202242	Solanum_cheesmaniae|Solanum_lycopersicum|Prunus_armeniaca|Arabidopsis_thaliana|Prunus_yedoensis|Malus_domestica|Solanum_chacoense|Prunus_pseudocerasus|Pyrus_communis|Prunus_dulcis|Malus_sieversii|Prunus_avium|Lycium_carolinianum|Prunus_mume|Lycium_bosciifolium|Lycium_ferocissimum|Antirrhinum_graniticum|Lycium_ruthenicum|Eschscholzia_californica_subsp._californica|Zea_mays|Lycium_hirsutum|Aegilops…	Multiple_species_CHECK	A0A6S6QQG6_SOLCE	BCJ78482.1|PF02458;Transferase;1|BCJ78482|PF02458;Transferase;1|S.CHEE-AAT10422|NA|S|PF00445;Ribonuclease_T2;1|S|PF00046;Homeodomain;1|S|PF00266;Aminotran_5;1|S|NA|S|PF08100;Dimerisation;1;PF00891;Methyltransf_2;1|S|PF05050;Methyltransf_21;1
178	Functional divergence of principal alcohol o-acyltransferase for biosynthesis of volatile acetate esters among tomato wild species (Solanum Sect. Lycopersicon)	10.1016/j.plantsci.2020.110612	Solanum cheesmaniae	4070|Solanaceae	33090|Viridiplantae	1	S.chee-AAT10422	alcohol o-acyltransferase	1	BCJ78482.1	NA		NA	1	2-methyl-1-butanol ; Acetyl-CoA		1	1	pass	1	PMID:33180703	A0A6S6QQG6_SOLCE|K4AVI8_SOLLC|B6E0Y5_SOLLC|Q5I7G3_PRUAR|D3YM45_PRUAR|A8MSF1_ARATH|B9A9N2_PRUYE|B9A9N1_PRUYE|Q9SXP1_MALDO|Q8VWZ9_MALDO|G9BX75_MALDO|Q9MB59_MALDO|G9BX78_MALDO|Q40282_MALDO|Q40274_MALDO|Q93XI8_MALDO|Q9MB89_MALDO|S4S363_MALDO|O22474_MALDO|O22475_MALDO|Q42370_MALDO|Q9S7K5_SOLCH|B1P2G4_9ROSA|Q0GA69_PYRCO|A9YTI9_PRUDU|D2YYH4_PRUDU|Q8W188_PRUDU|Q8VZY8_PRUDU|Q8L558_PRUDU|Q6WFA2_PRUDU|B8QEV…	A0A6S6QQG6|K4AVI8|B6E0Y5|Q5I7G3|D3YM45|A8MSF1|B9A9N2|B9A9N1|Q9SXP1|Q8VWZ9|G9BX75|Q9MB59|G9BX78|Q40282|Q40274|Q93XI8|Q9MB89|S4S363|O22474|O22475|Q42370|Q9S7K5|B1P2G4|Q0GA69|A9YTI9|D2YYH4|Q8W188|Q8VZY8|Q8L558|Q6WFA2|B8QEV8|Q1XH01|D2E346|Q8L3P9|Q8L486|Q8L4Q3|Q0GE09|Q9ZP46|D2DY30|B1NP04|Q9ZP45|B1NP08|A0A109XGT3|A0A0X9MT20|A0A0X9P454|A0A125QX56|A0A120HDF2|A0A0X9NV53|A0A109PNS5|A0A0X9MQ18|A0A109PNR5|A0…	|XP_004229063.1|XP_004229063|NP_001234072.1|NP_001234072|XP_010315847.1|XP_010315847|NP_001078802.1|NP_001078802|XP_021800842.1|XP_021800842|NP_001315669.1|NP_001315669|NP_001151392.1|NP_001151392|NP_973971.1|NP_973971	|XM_004229015.1|XM_004229015|NM_001247143.1|NM_001247143|XM_010317545.2|XM_010317545|NM_001085333.1|NM_001085333|XM_021945150.1|XM_021945150|NM_001328740.1|NM_001328740|NM_001157920.1|NM_001157920|NM_202242.2|NM_202242	Solanum_cheesmaniae|Solanum_lycopersicum|Prunus_armeniaca|Arabidopsis_thaliana|Prunus_yedoensis|Malus_domestica|Solanum_chacoense|Prunus_pseudocerasus|Pyrus_communis|Prunus_dulcis|Malus_sieversii|Prunus_avium|Lycium_carolinianum|Prunus_mume|Lycium_bosciifolium|Lycium_ferocissimum|Antirrhinum_graniticum|Lycium_ruthenicum|Eschscholzia_californica_subsp._californica|Zea_mays|Lycium_hirsutum|Aegilops…	Multiple_species_CHECK	A0A6S6QQG6_SOLCE	BCJ78482.1|PF02458;Transferase;1|BCJ78482|PF02458;Transferase;1|S.CHEE-AAT10422|NA|S|PF00445;Ribonuclease_T2;1|S|PF00046;Homeodomain;1|S|PF00266;Aminotran_5;1|S|NA|S|PF08100;Dimerisation;1;PF00891;Methyltransf_2;1|S|PF05050;Methyltransf_21;1
179	Functional divergence of principal alcohol o-acyltransferase for biosynthesis of volatile acetate esters among tomato wild species (Solanum Sect. Lycopersicon)	10.1016/j.plantsci.2020.110612	Solanum cheesmaniae	4070|Solanaceae	33090|Viridiplantae	1	S.chee-AAT10422	alcohol o-acyltransferase	1	BCJ78482.1	NA		NA	1	3-methyl-1-butanol ; Acetyl-CoA		1	1	pass	1	PMID:33180703	A0A6S6QQG6_SOLCE|K4AVI8_SOLLC|B6E0Y5_SOLLC|Q5I7G3_PRUAR|D3YM45_PRUAR|A8MSF1_ARATH|B9A9N2_PRUYE|B9A9N1_PRUYE|Q9SXP1_MALDO|Q8VWZ9_MALDO|G9BX75_MALDO|Q9MB59_MALDO|G9BX78_MALDO|Q40282_MALDO|Q40274_MALDO|Q93XI8_MALDO|Q9MB89_MALDO|S4S363_MALDO|O22474_MALDO|O22475_MALDO|Q42370_MALDO|Q9S7K5_SOLCH|B1P2G4_9ROSA|Q0GA69_PYRCO|A9YTI9_PRUDU|D2YYH4_PRUDU|Q8W188_PRUDU|Q8VZY8_PRUDU|Q8L558_PRUDU|Q6WFA2_PRUDU|B8QEV…	A0A6S6QQG6|K4AVI8|B6E0Y5|Q5I7G3|D3YM45|A8MSF1|B9A9N2|B9A9N1|Q9SXP1|Q8VWZ9|G9BX75|Q9MB59|G9BX78|Q40282|Q40274|Q93XI8|Q9MB89|S4S363|O22474|O22475|Q42370|Q9S7K5|B1P2G4|Q0GA69|A9YTI9|D2YYH4|Q8W188|Q8VZY8|Q8L558|Q6WFA2|B8QEV8|Q1XH01|D2E346|Q8L3P9|Q8L486|Q8L4Q3|Q0GE09|Q9ZP46|D2DY30|B1NP04|Q9ZP45|B1NP08|A0A109XGT3|A0A0X9MT20|A0A0X9P454|A0A125QX56|A0A120HDF2|A0A0X9NV53|A0A109PNS5|A0A0X9MQ18|A0A109PNR5|A0…	|XP_004229063.1|XP_004229063|NP_001234072.1|NP_001234072|XP_010315847.1|XP_010315847|NP_001078802.1|NP_001078802|XP_021800842.1|XP_021800842|NP_001315669.1|NP_001315669|NP_001151392.1|NP_001151392|NP_973971.1|NP_973971	|XM_004229015.1|XM_004229015|NM_001247143.1|NM_001247143|XM_010317545.2|XM_010317545|NM_001085333.1|NM_001085333|XM_021945150.1|XM_021945150|NM_001328740.1|NM_001328740|NM_001157920.1|NM_001157920|NM_202242.2|NM_202242	Solanum_cheesmaniae|Solanum_lycopersicum|Prunus_armeniaca|Arabidopsis_thaliana|Prunus_yedoensis|Malus_domestica|Solanum_chacoense|Prunus_pseudocerasus|Pyrus_communis|Prunus_dulcis|Malus_sieversii|Prunus_avium|Lycium_carolinianum|Prunus_mume|Lycium_bosciifolium|Lycium_ferocissimum|Antirrhinum_graniticum|Lycium_ruthenicum|Eschscholzia_californica_subsp._californica|Zea_mays|Lycium_hirsutum|Aegilops…	Multiple_species_CHECK	A0A6S6QQG6_SOLCE	BCJ78482.1|PF02458;Transferase;1|BCJ78482|PF02458;Transferase;1|S.CHEE-AAT10422|NA|S|PF00445;Ribonuclease_T2;1|S|PF00046;Homeodomain;1|S|PF00266;Aminotran_5;1|S|NA|S|PF08100;Dimerisation;1;PF00891;Methyltransf_2;1|S|PF05050;Methyltransf_21;1
180	Functional divergence of principal alcohol o-acyltransferase for biosynthesis of volatile acetate esters among tomato wild species (Solanum Sect. Lycopersicon)	10.1016/j.plantsci.2020.110612	Solanum cheesmaniae	4070|Solanaceae	33090|Viridiplantae	1	S.chee-AAT10422	alcohol o-acyltransferase	1	BCJ78482.1	NA		NA	1	cis-3-hexen-1-ol ; Acetyl-CoA		1	1	pass	1	PMID:33180703	A0A6S6QQG6_SOLCE|K4AVI8_SOLLC|B6E0Y5_SOLLC|Q5I7G3_PRUAR|D3YM45_PRUAR|A8MSF1_ARATH|B9A9N2_PRUYE|B9A9N1_PRUYE|Q9SXP1_MALDO|Q8VWZ9_MALDO|G9BX75_MALDO|Q9MB59_MALDO|G9BX78_MALDO|Q40282_MALDO|Q40274_MALDO|Q93XI8_MALDO|Q9MB89_MALDO|S4S363_MALDO|O22474_MALDO|O22475_MALDO|Q42370_MALDO|Q9S7K5_SOLCH|B1P2G4_9ROSA|Q0GA69_PYRCO|A9YTI9_PRUDU|D2YYH4_PRUDU|Q8W188_PRUDU|Q8VZY8_PRUDU|Q8L558_PRUDU|Q6WFA2_PRUDU|B8QEV…	A0A6S6QQG6|K4AVI8|B6E0Y5|Q5I7G3|D3YM45|A8MSF1|B9A9N2|B9A9N1|Q9SXP1|Q8VWZ9|G9BX75|Q9MB59|G9BX78|Q40282|Q40274|Q93XI8|Q9MB89|S4S363|O22474|O22475|Q42370|Q9S7K5|B1P2G4|Q0GA69|A9YTI9|D2YYH4|Q8W188|Q8VZY8|Q8L558|Q6WFA2|B8QEV8|Q1XH01|D2E346|Q8L3P9|Q8L486|Q8L4Q3|Q0GE09|Q9ZP46|D2DY30|B1NP04|Q9ZP45|B1NP08|A0A109XGT3|A0A0X9MT20|A0A0X9P454|A0A125QX56|A0A120HDF2|A0A0X9NV53|A0A109PNS5|A0A0X9MQ18|A0A109PNR5|A0…	|XP_004229063.1|XP_004229063|NP_001234072.1|NP_001234072|XP_010315847.1|XP_010315847|NP_001078802.1|NP_001078802|XP_021800842.1|XP_021800842|NP_001315669.1|NP_001315669|NP_001151392.1|NP_001151392|NP_973971.1|NP_973971	|XM_004229015.1|XM_004229015|NM_001247143.1|NM_001247143|XM_010317545.2|XM_010317545|NM_001085333.1|NM_001085333|XM_021945150.1|XM_021945150|NM_001328740.1|NM_001328740|NM_001157920.1|NM_001157920|NM_202242.2|NM_202242	Solanum_cheesmaniae|Solanum_lycopersicum|Prunus_armeniaca|Arabidopsis_thaliana|Prunus_yedoensis|Malus_domestica|Solanum_chacoense|Prunus_pseudocerasus|Pyrus_communis|Prunus_dulcis|Malus_sieversii|Prunus_avium|Lycium_carolinianum|Prunus_mume|Lycium_bosciifolium|Lycium_ferocissimum|Antirrhinum_graniticum|Lycium_ruthenicum|Eschscholzia_californica_subsp._californica|Zea_mays|Lycium_hirsutum|Aegilops…	Multiple_species_CHECK	A0A6S6QQG6_SOLCE	BCJ78482.1|PF02458;Transferase;1|BCJ78482|PF02458;Transferase;1|S.CHEE-AAT10422|NA|S|PF00445;Ribonuclease_T2;1|S|PF00046;Homeodomain;1|S|PF00266;Aminotran_5;1|S|NA|S|PF08100;Dimerisation;1;PF00891;Methyltransf_2;1|S|PF05050;Methyltransf_21;1
181	Functional divergence of principal alcohol o-acyltransferase for biosynthesis of volatile acetate esters among tomato wild species (Solanum Sect. Lycopersicon)	10.1016/j.plantsci.2020.110612	Solanum cheesmaniae	4070|Solanaceae	33090|Viridiplantae	1	S.chee-AAT10422	alcohol o-acyltransferase	1	BCJ78482.1	NA		NA	1	benzyl alcohol ; Acetyl-CoA		1	1	pass	1	PMID:33180703	A0A6S6QQG6_SOLCE|K4AVI8_SOLLC|B6E0Y5_SOLLC|Q5I7G3_PRUAR|D3YM45_PRUAR|A8MSF1_ARATH|B9A9N2_PRUYE|B9A9N1_PRUYE|Q9SXP1_MALDO|Q8VWZ9_MALDO|G9BX75_MALDO|Q9MB59_MALDO|G9BX78_MALDO|Q40282_MALDO|Q40274_MALDO|Q93XI8_MALDO|Q9MB89_MALDO|S4S363_MALDO|O22474_MALDO|O22475_MALDO|Q42370_MALDO|Q9S7K5_SOLCH|B1P2G4_9ROSA|Q0GA69_PYRCO|A9YTI9_PRUDU|D2YYH4_PRUDU|Q8W188_PRUDU|Q8VZY8_PRUDU|Q8L558_PRUDU|Q6WFA2_PRUDU|B8QEV…	A0A6S6QQG6|K4AVI8|B6E0Y5|Q5I7G3|D3YM45|A8MSF1|B9A9N2|B9A9N1|Q9SXP1|Q8VWZ9|G9BX75|Q9MB59|G9BX78|Q40282|Q40274|Q93XI8|Q9MB89|S4S363|O22474|O22475|Q42370|Q9S7K5|B1P2G4|Q0GA69|A9YTI9|D2YYH4|Q8W188|Q8VZY8|Q8L558|Q6WFA2|B8QEV8|Q1XH01|D2E346|Q8L3P9|Q8L486|Q8L4Q3|Q0GE09|Q9ZP46|D2DY30|B1NP04|Q9ZP45|B1NP08|A0A109XGT3|A0A0X9MT20|A0A0X9P454|A0A125QX56|A0A120HDF2|A0A0X9NV53|A0A109PNS5|A0A0X9MQ18|A0A109PNR5|A0…	|XP_004229063.1|XP_004229063|NP_001234072.1|NP_001234072|XP_010315847.1|XP_010315847|NP_001078802.1|NP_001078802|XP_021800842.1|XP_021800842|NP_001315669.1|NP_001315669|NP_001151392.1|NP_001151392|NP_973971.1|NP_973971	|XM_004229015.1|XM_004229015|NM_001247143.1|NM_001247143|XM_010317545.2|XM_010317545|NM_001085333.1|NM_001085333|XM_021945150.1|XM_021945150|NM_001328740.1|NM_001328740|NM_001157920.1|NM_001157920|NM_202242.2|NM_202242	Solanum_cheesmaniae|Solanum_lycopersicum|Prunus_armeniaca|Arabidopsis_thaliana|Prunus_yedoensis|Malus_domestica|Solanum_chacoense|Prunus_pseudocerasus|Pyrus_communis|Prunus_dulcis|Malus_sieversii|Prunus_avium|Lycium_carolinianum|Prunus_mume|Lycium_bosciifolium|Lycium_ferocissimum|Antirrhinum_graniticum|Lycium_ruthenicum|Eschscholzia_californica_subsp._californica|Zea_mays|Lycium_hirsutum|Aegilops…	Multiple_species_CHECK	A0A6S6QQG6_SOLCE	BCJ78482.1|PF02458;Transferase;1|BCJ78482|PF02458;Transferase;1|S.CHEE-AAT10422|NA|S|PF00445;Ribonuclease_T2;1|S|PF00046;Homeodomain;1|S|PF00266;Aminotran_5;1|S|NA|S|PF08100;Dimerisation;1;PF00891;Methyltransf_2;1|S|PF05050;Methyltransf_21;1
182	Functional divergence of principal alcohol o-acyltransferase for biosynthesis of volatile acetate esters among tomato wild species (Solanum Sect. Lycopersicon)	10.1016/j.plantsci.2020.110612	Solanum chmielewskii	4070|Solanaceae	33090|Viridiplantae	1	S.chmi-AAT11306	alcohol o-acyltransferase	1	BCJ78485.1	NA		NA	1	1-propanol ; Acetyl-CoA	corresponding acetate esters	1	1	pass	1	PMID:33180703	A0A6S6QDC5_9SOLN|K4AVI8_SOLLC|B6E0Y5_SOLLC|Q5I7G3_PRUAR|D3YM45_PRUAR|A8MSF1_ARATH|B9A9N2_PRUYE|B9A9N1_PRUYE|Q9SXP1_MALDO|Q8VWZ9_MALDO|G9BX75_MALDO|Q9MB59_MALDO|G9BX78_MALDO|Q40282_MALDO|Q40274_MALDO|Q93XI8_MALDO|Q9MB89_MALDO|S4S363_MALDO|O22474_MALDO|O22475_MALDO|Q42370_MALDO|Q9S7K5_SOLCH|B1P2G4_9ROSA|Q0GA69_PYRCO|A9YTI9_PRUDU|D2YYH4_PRUDU|Q8W188_PRUDU|Q8VZY8_PRUDU|Q8L558_PRUDU|Q6WFA2_PRUDU|B8QEV…	A0A6S6QDC5|K4AVI8|B6E0Y5|Q5I7G3|D3YM45|A8MSF1|B9A9N2|B9A9N1|Q9SXP1|Q8VWZ9|G9BX75|Q9MB59|G9BX78|Q40282|Q40274|Q93XI8|Q9MB89|S4S363|O22474|O22475|Q42370|Q9S7K5|B1P2G4|Q0GA69|A9YTI9|D2YYH4|Q8W188|Q8VZY8|Q8L558|Q6WFA2|B8QEV8|Q1XH01|D2E346|Q8L3P9|Q8L486|Q8L4Q3|Q0GE09|Q9ZP46|D2DY30|B1NP04|Q9ZP45|B1NP08|A0A109XGT3|A0A0X9MT20|A0A0X9P454|A0A125QX56|A0A120HDF2|A0A0X9NV53|A0A109PNS5|A0A0X9MQ18|A0A109PNR5|A0…	|XP_004229063.1|XP_004229063|NP_001234072.1|NP_001234072|XP_010315847.1|XP_010315847|NP_001078802.1|NP_001078802|XP_021800842.1|XP_021800842|NP_001315669.1|NP_001315669|NP_001151392.1|NP_001151392|NP_973971.1|NP_973971	|XM_004229015.1|XM_004229015|NM_001247143.1|NM_001247143|XM_010317545.2|XM_010317545|NM_001085333.1|NM_001085333|XM_021945150.1|XM_021945150|NM_001328740.1|NM_001328740|NM_001157920.1|NM_001157920|NM_202242.2|NM_202242	Solanum_chmielewskii|Solanum_lycopersicum|Prunus_armeniaca|Arabidopsis_thaliana|Prunus_yedoensis|Malus_domestica|Solanum_chacoense|Prunus_pseudocerasus|Pyrus_communis|Prunus_dulcis|Malus_sieversii|Prunus_avium|Lycium_carolinianum|Prunus_mume|Lycium_bosciifolium|Lycium_ferocissimum|Antirrhinum_graniticum|Lycium_ruthenicum|Eschscholzia_californica_subsp._californica|Zea_mays|Lycium_hirsutum|Aegilop…	Multiple_species_CHECK	A0A6S6QDC5_9SOLN	BCJ78485.1|PF02458;Transferase;1|BCJ78485|PF02458;Transferase;1|S.CHMI-AAT11306|NA|S|PF00445;Ribonuclease_T2;1|S|PF00046;Homeodomain;1|S|PF00266;Aminotran_5;1|S|NA|S|PF08100;Dimerisation;1;PF00891;Methyltransf_2;1|S|PF05050;Methyltransf_21;1
183	Functional divergence of principal alcohol o-acyltransferase for biosynthesis of volatile acetate esters among tomato wild species (Solanum Sect. Lycopersicon)	10.1016/j.plantsci.2020.110612	Solanum chmielewskii	4070|Solanaceae	33090|Viridiplantae	1	S.chmi-AAT11306	alcohol o-acyltransferase	1	BCJ78485.1	NA		NA	1	1-butanol ; Acetyl-CoA		1	1	pass	1	PMID:33180703	A0A6S6QDC5_9SOLN|K4AVI8_SOLLC|B6E0Y5_SOLLC|Q5I7G3_PRUAR|D3YM45_PRUAR|A8MSF1_ARATH|B9A9N2_PRUYE|B9A9N1_PRUYE|Q9SXP1_MALDO|Q8VWZ9_MALDO|G9BX75_MALDO|Q9MB59_MALDO|G9BX78_MALDO|Q40282_MALDO|Q40274_MALDO|Q93XI8_MALDO|Q9MB89_MALDO|S4S363_MALDO|O22474_MALDO|O22475_MALDO|Q42370_MALDO|Q9S7K5_SOLCH|B1P2G4_9ROSA|Q0GA69_PYRCO|A9YTI9_PRUDU|D2YYH4_PRUDU|Q8W188_PRUDU|Q8VZY8_PRUDU|Q8L558_PRUDU|Q6WFA2_PRUDU|B8QEV…	A0A6S6QDC5|K4AVI8|B6E0Y5|Q5I7G3|D3YM45|A8MSF1|B9A9N2|B9A9N1|Q9SXP1|Q8VWZ9|G9BX75|Q9MB59|G9BX78|Q40282|Q40274|Q93XI8|Q9MB89|S4S363|O22474|O22475|Q42370|Q9S7K5|B1P2G4|Q0GA69|A9YTI9|D2YYH4|Q8W188|Q8VZY8|Q8L558|Q6WFA2|B8QEV8|Q1XH01|D2E346|Q8L3P9|Q8L486|Q8L4Q3|Q0GE09|Q9ZP46|D2DY30|B1NP04|Q9ZP45|B1NP08|A0A109XGT3|A0A0X9MT20|A0A0X9P454|A0A125QX56|A0A120HDF2|A0A0X9NV53|A0A109PNS5|A0A0X9MQ18|A0A109PNR5|A0…	|XP_004229063.1|XP_004229063|NP_001234072.1|NP_001234072|XP_010315847.1|XP_010315847|NP_001078802.1|NP_001078802|XP_021800842.1|XP_021800842|NP_001315669.1|NP_001315669|NP_001151392.1|NP_001151392|NP_973971.1|NP_973971	|XM_004229015.1|XM_004229015|NM_001247143.1|NM_001247143|XM_010317545.2|XM_010317545|NM_001085333.1|NM_001085333|XM_021945150.1|XM_021945150|NM_001328740.1|NM_001328740|NM_001157920.1|NM_001157920|NM_202242.2|NM_202242	Solanum_chmielewskii|Solanum_lycopersicum|Prunus_armeniaca|Arabidopsis_thaliana|Prunus_yedoensis|Malus_domestica|Solanum_chacoense|Prunus_pseudocerasus|Pyrus_communis|Prunus_dulcis|Malus_sieversii|Prunus_avium|Lycium_carolinianum|Prunus_mume|Lycium_bosciifolium|Lycium_ferocissimum|Antirrhinum_graniticum|Lycium_ruthenicum|Eschscholzia_californica_subsp._californica|Zea_mays|Lycium_hirsutum|Aegilop…	Multiple_species_CHECK	A0A6S6QDC5_9SOLN	BCJ78485.1|PF02458;Transferase;1|BCJ78485|PF02458;Transferase;1|S.CHMI-AAT11306|NA|S|PF00445;Ribonuclease_T2;1|S|PF00046;Homeodomain;1|S|PF00266;Aminotran_5;1|S|NA|S|PF08100;Dimerisation;1;PF00891;Methyltransf_2;1|S|PF05050;Methyltransf_21;1
184	Functional divergence of principal alcohol o-acyltransferase for biosynthesis of volatile acetate esters among tomato wild species (Solanum Sect. Lycopersicon)	10.1016/j.plantsci.2020.110612	Solanum chmielewskii	4070|Solanaceae	33090|Viridiplantae	1	S.chmi-AAT11306	alcohol o-acyltransferase	1	BCJ78485.1	NA		NA	1	isobutanol ; Acetyl-CoA		1	1	pass	1	PMID:33180703	A0A6S6QDC5_9SOLN|K4AVI8_SOLLC|B6E0Y5_SOLLC|Q5I7G3_PRUAR|D3YM45_PRUAR|A8MSF1_ARATH|B9A9N2_PRUYE|B9A9N1_PRUYE|Q9SXP1_MALDO|Q8VWZ9_MALDO|G9BX75_MALDO|Q9MB59_MALDO|G9BX78_MALDO|Q40282_MALDO|Q40274_MALDO|Q93XI8_MALDO|Q9MB89_MALDO|S4S363_MALDO|O22474_MALDO|O22475_MALDO|Q42370_MALDO|Q9S7K5_SOLCH|B1P2G4_9ROSA|Q0GA69_PYRCO|A9YTI9_PRUDU|D2YYH4_PRUDU|Q8W188_PRUDU|Q8VZY8_PRUDU|Q8L558_PRUDU|Q6WFA2_PRUDU|B8QEV…	A0A6S6QDC5|K4AVI8|B6E0Y5|Q5I7G3|D3YM45|A8MSF1|B9A9N2|B9A9N1|Q9SXP1|Q8VWZ9|G9BX75|Q9MB59|G9BX78|Q40282|Q40274|Q93XI8|Q9MB89|S4S363|O22474|O22475|Q42370|Q9S7K5|B1P2G4|Q0GA69|A9YTI9|D2YYH4|Q8W188|Q8VZY8|Q8L558|Q6WFA2|B8QEV8|Q1XH01|D2E346|Q8L3P9|Q8L486|Q8L4Q3|Q0GE09|Q9ZP46|D2DY30|B1NP04|Q9ZP45|B1NP08|A0A109XGT3|A0A0X9MT20|A0A0X9P454|A0A125QX56|A0A120HDF2|A0A0X9NV53|A0A109PNS5|A0A0X9MQ18|A0A109PNR5|A0…	|XP_004229063.1|XP_004229063|NP_001234072.1|NP_001234072|XP_010315847.1|XP_010315847|NP_001078802.1|NP_001078802|XP_021800842.1|XP_021800842|NP_001315669.1|NP_001315669|NP_001151392.1|NP_001151392|NP_973971.1|NP_973971	|XM_004229015.1|XM_004229015|NM_001247143.1|NM_001247143|XM_010317545.2|XM_010317545|NM_001085333.1|NM_001085333|XM_021945150.1|XM_021945150|NM_001328740.1|NM_001328740|NM_001157920.1|NM_001157920|NM_202242.2|NM_202242	Solanum_chmielewskii|Solanum_lycopersicum|Prunus_armeniaca|Arabidopsis_thaliana|Prunus_yedoensis|Malus_domestica|Solanum_chacoense|Prunus_pseudocerasus|Pyrus_communis|Prunus_dulcis|Malus_sieversii|Prunus_avium|Lycium_carolinianum|Prunus_mume|Lycium_bosciifolium|Lycium_ferocissimum|Antirrhinum_graniticum|Lycium_ruthenicum|Eschscholzia_californica_subsp._californica|Zea_mays|Lycium_hirsutum|Aegilop…	Multiple_species_CHECK	A0A6S6QDC5_9SOLN	BCJ78485.1|PF02458;Transferase;1|BCJ78485|PF02458;Transferase;1|S.CHMI-AAT11306|NA|S|PF00445;Ribonuclease_T2;1|S|PF00046;Homeodomain;1|S|PF00266;Aminotran_5;1|S|NA|S|PF08100;Dimerisation;1;PF00891;Methyltransf_2;1|S|PF05050;Methyltransf_21;1
185	Functional divergence of principal alcohol o-acyltransferase for biosynthesis of volatile acetate esters among tomato wild species (Solanum Sect. Lycopersicon)	10.1016/j.plantsci.2020.110612	Solanum chmielewskii	4070|Solanaceae	33090|Viridiplantae	1	S.chmi-AAT11306	alcohol o-acyltransferase	1	BCJ78485.1	NA		NA	1	2-methyl-1-butanol ; Acetyl-CoA		1	1	pass	1	PMID:33180703	A0A6S6QDC5_9SOLN|K4AVI8_SOLLC|B6E0Y5_SOLLC|Q5I7G3_PRUAR|D3YM45_PRUAR|A8MSF1_ARATH|B9A9N2_PRUYE|B9A9N1_PRUYE|Q9SXP1_MALDO|Q8VWZ9_MALDO|G9BX75_MALDO|Q9MB59_MALDO|G9BX78_MALDO|Q40282_MALDO|Q40274_MALDO|Q93XI8_MALDO|Q9MB89_MALDO|S4S363_MALDO|O22474_MALDO|O22475_MALDO|Q42370_MALDO|Q9S7K5_SOLCH|B1P2G4_9ROSA|Q0GA69_PYRCO|A9YTI9_PRUDU|D2YYH4_PRUDU|Q8W188_PRUDU|Q8VZY8_PRUDU|Q8L558_PRUDU|Q6WFA2_PRUDU|B8QEV…	A0A6S6QDC5|K4AVI8|B6E0Y5|Q5I7G3|D3YM45|A8MSF1|B9A9N2|B9A9N1|Q9SXP1|Q8VWZ9|G9BX75|Q9MB59|G9BX78|Q40282|Q40274|Q93XI8|Q9MB89|S4S363|O22474|O22475|Q42370|Q9S7K5|B1P2G4|Q0GA69|A9YTI9|D2YYH4|Q8W188|Q8VZY8|Q8L558|Q6WFA2|B8QEV8|Q1XH01|D2E346|Q8L3P9|Q8L486|Q8L4Q3|Q0GE09|Q9ZP46|D2DY30|B1NP04|Q9ZP45|B1NP08|A0A109XGT3|A0A0X9MT20|A0A0X9P454|A0A125QX56|A0A120HDF2|A0A0X9NV53|A0A109PNS5|A0A0X9MQ18|A0A109PNR5|A0…	|XP_004229063.1|XP_004229063|NP_001234072.1|NP_001234072|XP_010315847.1|XP_010315847|NP_001078802.1|NP_001078802|XP_021800842.1|XP_021800842|NP_001315669.1|NP_001315669|NP_001151392.1|NP_001151392|NP_973971.1|NP_973971	|XM_004229015.1|XM_004229015|NM_001247143.1|NM_001247143|XM_010317545.2|XM_010317545|NM_001085333.1|NM_001085333|XM_021945150.1|XM_021945150|NM_001328740.1|NM_001328740|NM_001157920.1|NM_001157920|NM_202242.2|NM_202242	Solanum_chmielewskii|Solanum_lycopersicum|Prunus_armeniaca|Arabidopsis_thaliana|Prunus_yedoensis|Malus_domestica|Solanum_chacoense|Prunus_pseudocerasus|Pyrus_communis|Prunus_dulcis|Malus_sieversii|Prunus_avium|Lycium_carolinianum|Prunus_mume|Lycium_bosciifolium|Lycium_ferocissimum|Antirrhinum_graniticum|Lycium_ruthenicum|Eschscholzia_californica_subsp._californica|Zea_mays|Lycium_hirsutum|Aegilop…	Multiple_species_CHECK	A0A6S6QDC5_9SOLN	BCJ78485.1|PF02458;Transferase;1|BCJ78485|PF02458;Transferase;1|S.CHMI-AAT11306|NA|S|PF00445;Ribonuclease_T2;1|S|PF00046;Homeodomain;1|S|PF00266;Aminotran_5;1|S|NA|S|PF08100;Dimerisation;1;PF00891;Methyltransf_2;1|S|PF05050;Methyltransf_21;1
186	Functional divergence of principal alcohol o-acyltransferase for biosynthesis of volatile acetate esters among tomato wild species (Solanum Sect. Lycopersicon)	10.1016/j.plantsci.2020.110612	Solanum chmielewskii	4070|Solanaceae	33090|Viridiplantae	1	S.chmi-AAT11306	alcohol o-acyltransferase	1	BCJ78485.1	NA		NA	1	3-methyl-1-butanol ; Acetyl-CoA		1	1	pass	1	PMID:33180703	A0A6S6QDC5_9SOLN|K4AVI8_SOLLC|B6E0Y5_SOLLC|Q5I7G3_PRUAR|D3YM45_PRUAR|A8MSF1_ARATH|B9A9N2_PRUYE|B9A9N1_PRUYE|Q9SXP1_MALDO|Q8VWZ9_MALDO|G9BX75_MALDO|Q9MB59_MALDO|G9BX78_MALDO|Q40282_MALDO|Q40274_MALDO|Q93XI8_MALDO|Q9MB89_MALDO|S4S363_MALDO|O22474_MALDO|O22475_MALDO|Q42370_MALDO|Q9S7K5_SOLCH|B1P2G4_9ROSA|Q0GA69_PYRCO|A9YTI9_PRUDU|D2YYH4_PRUDU|Q8W188_PRUDU|Q8VZY8_PRUDU|Q8L558_PRUDU|Q6WFA2_PRUDU|B8QEV…	A0A6S6QDC5|K4AVI8|B6E0Y5|Q5I7G3|D3YM45|A8MSF1|B9A9N2|B9A9N1|Q9SXP1|Q8VWZ9|G9BX75|Q9MB59|G9BX78|Q40282|Q40274|Q93XI8|Q9MB89|S4S363|O22474|O22475|Q42370|Q9S7K5|B1P2G4|Q0GA69|A9YTI9|D2YYH4|Q8W188|Q8VZY8|Q8L558|Q6WFA2|B8QEV8|Q1XH01|D2E346|Q8L3P9|Q8L486|Q8L4Q3|Q0GE09|Q9ZP46|D2DY30|B1NP04|Q9ZP45|B1NP08|A0A109XGT3|A0A0X9MT20|A0A0X9P454|A0A125QX56|A0A120HDF2|A0A0X9NV53|A0A109PNS5|A0A0X9MQ18|A0A109PNR5|A0…	|XP_004229063.1|XP_004229063|NP_001234072.1|NP_001234072|XP_010315847.1|XP_010315847|NP_001078802.1|NP_001078802|XP_021800842.1|XP_021800842|NP_001315669.1|NP_001315669|NP_001151392.1|NP_001151392|NP_973971.1|NP_973971	|XM_004229015.1|XM_004229015|NM_001247143.1|NM_001247143|XM_010317545.2|XM_010317545|NM_001085333.1|NM_001085333|XM_021945150.1|XM_021945150|NM_001328740.1|NM_001328740|NM_001157920.1|NM_001157920|NM_202242.2|NM_202242	Solanum_chmielewskii|Solanum_lycopersicum|Prunus_armeniaca|Arabidopsis_thaliana|Prunus_yedoensis|Malus_domestica|Solanum_chacoense|Prunus_pseudocerasus|Pyrus_communis|Prunus_dulcis|Malus_sieversii|Prunus_avium|Lycium_carolinianum|Prunus_mume|Lycium_bosciifolium|Lycium_ferocissimum|Antirrhinum_graniticum|Lycium_ruthenicum|Eschscholzia_californica_subsp._californica|Zea_mays|Lycium_hirsutum|Aegilop…	Multiple_species_CHECK	A0A6S6QDC5_9SOLN	BCJ78485.1|PF02458;Transferase;1|BCJ78485|PF02458;Transferase;1|S.CHMI-AAT11306|NA|S|PF00445;Ribonuclease_T2;1|S|PF00046;Homeodomain;1|S|PF00266;Aminotran_5;1|S|NA|S|PF08100;Dimerisation;1;PF00891;Methyltransf_2;1|S|PF05050;Methyltransf_21;1
187	Functional divergence of principal alcohol o-acyltransferase for biosynthesis of volatile acetate esters among tomato wild species (Solanum Sect. Lycopersicon)	10.1016/j.plantsci.2020.110612	Solanum chmielewskii	4070|Solanaceae	33090|Viridiplantae	1	S.chmi-AAT11306	alcohol o-acyltransferase	1	BCJ78485.1	NA		NA	1	cis-3-hexen-1-ol ; Acetyl-CoA		1	1	pass	1	PMID:33180703	A0A6S6QDC5_9SOLN|K4AVI8_SOLLC|B6E0Y5_SOLLC|Q5I7G3_PRUAR|D3YM45_PRUAR|A8MSF1_ARATH|B9A9N2_PRUYE|B9A9N1_PRUYE|Q9SXP1_MALDO|Q8VWZ9_MALDO|G9BX75_MALDO|Q9MB59_MALDO|G9BX78_MALDO|Q40282_MALDO|Q40274_MALDO|Q93XI8_MALDO|Q9MB89_MALDO|S4S363_MALDO|O22474_MALDO|O22475_MALDO|Q42370_MALDO|Q9S7K5_SOLCH|B1P2G4_9ROSA|Q0GA69_PYRCO|A9YTI9_PRUDU|D2YYH4_PRUDU|Q8W188_PRUDU|Q8VZY8_PRUDU|Q8L558_PRUDU|Q6WFA2_PRUDU|B8QEV…	A0A6S6QDC5|K4AVI8|B6E0Y5|Q5I7G3|D3YM45|A8MSF1|B9A9N2|B9A9N1|Q9SXP1|Q8VWZ9|G9BX75|Q9MB59|G9BX78|Q40282|Q40274|Q93XI8|Q9MB89|S4S363|O22474|O22475|Q42370|Q9S7K5|B1P2G4|Q0GA69|A9YTI9|D2YYH4|Q8W188|Q8VZY8|Q8L558|Q6WFA2|B8QEV8|Q1XH01|D2E346|Q8L3P9|Q8L486|Q8L4Q3|Q0GE09|Q9ZP46|D2DY30|B1NP04|Q9ZP45|B1NP08|A0A109XGT3|A0A0X9MT20|A0A0X9P454|A0A125QX56|A0A120HDF2|A0A0X9NV53|A0A109PNS5|A0A0X9MQ18|A0A109PNR5|A0…	|XP_004229063.1|XP_004229063|NP_001234072.1|NP_001234072|XP_010315847.1|XP_010315847|NP_001078802.1|NP_001078802|XP_021800842.1|XP_021800842|NP_001315669.1|NP_001315669|NP_001151392.1|NP_001151392|NP_973971.1|NP_973971	|XM_004229015.1|XM_004229015|NM_001247143.1|NM_001247143|XM_010317545.2|XM_010317545|NM_001085333.1|NM_001085333|XM_021945150.1|XM_021945150|NM_001328740.1|NM_001328740|NM_001157920.1|NM_001157920|NM_202242.2|NM_202242	Solanum_chmielewskii|Solanum_lycopersicum|Prunus_armeniaca|Arabidopsis_thaliana|Prunus_yedoensis|Malus_domestica|Solanum_chacoense|Prunus_pseudocerasus|Pyrus_communis|Prunus_dulcis|Malus_sieversii|Prunus_avium|Lycium_carolinianum|Prunus_mume|Lycium_bosciifolium|Lycium_ferocissimum|Antirrhinum_graniticum|Lycium_ruthenicum|Eschscholzia_californica_subsp._californica|Zea_mays|Lycium_hirsutum|Aegilop…	Multiple_species_CHECK	A0A6S6QDC5_9SOLN	BCJ78485.1|PF02458;Transferase;1|BCJ78485|PF02458;Transferase;1|S.CHMI-AAT11306|NA|S|PF00445;Ribonuclease_T2;1|S|PF00046;Homeodomain;1|S|PF00266;Aminotran_5;1|S|NA|S|PF08100;Dimerisation;1;PF00891;Methyltransf_2;1|S|PF05050;Methyltransf_21;1
188	Functional divergence of principal alcohol o-acyltransferase for biosynthesis of volatile acetate esters among tomato wild species (Solanum Sect. Lycopersicon)	10.1016/j.plantsci.2020.110612	Solanum chmielewskii	4070|Solanaceae	33090|Viridiplantae	1	S.chmi-AAT11306	alcohol o-acyltransferase	1	BCJ78485.1	NA		NA	1	benzyl alcohol ; Acetyl-CoA		1	1	pass	1	PMID:33180703	A0A6S6QDC5_9SOLN|K4AVI8_SOLLC|B6E0Y5_SOLLC|Q5I7G3_PRUAR|D3YM45_PRUAR|A8MSF1_ARATH|B9A9N2_PRUYE|B9A9N1_PRUYE|Q9SXP1_MALDO|Q8VWZ9_MALDO|G9BX75_MALDO|Q9MB59_MALDO|G9BX78_MALDO|Q40282_MALDO|Q40274_MALDO|Q93XI8_MALDO|Q9MB89_MALDO|S4S363_MALDO|O22474_MALDO|O22475_MALDO|Q42370_MALDO|Q9S7K5_SOLCH|B1P2G4_9ROSA|Q0GA69_PYRCO|A9YTI9_PRUDU|D2YYH4_PRUDU|Q8W188_PRUDU|Q8VZY8_PRUDU|Q8L558_PRUDU|Q6WFA2_PRUDU|B8QEV…	A0A6S6QDC5|K4AVI8|B6E0Y5|Q5I7G3|D3YM45|A8MSF1|B9A9N2|B9A9N1|Q9SXP1|Q8VWZ9|G9BX75|Q9MB59|G9BX78|Q40282|Q40274|Q93XI8|Q9MB89|S4S363|O22474|O22475|Q42370|Q9S7K5|B1P2G4|Q0GA69|A9YTI9|D2YYH4|Q8W188|Q8VZY8|Q8L558|Q6WFA2|B8QEV8|Q1XH01|D2E346|Q8L3P9|Q8L486|Q8L4Q3|Q0GE09|Q9ZP46|D2DY30|B1NP04|Q9ZP45|B1NP08|A0A109XGT3|A0A0X9MT20|A0A0X9P454|A0A125QX56|A0A120HDF2|A0A0X9NV53|A0A109PNS5|A0A0X9MQ18|A0A109PNR5|A0…	|XP_004229063.1|XP_004229063|NP_001234072.1|NP_001234072|XP_010315847.1|XP_010315847|NP_001078802.1|NP_001078802|XP_021800842.1|XP_021800842|NP_001315669.1|NP_001315669|NP_001151392.1|NP_001151392|NP_973971.1|NP_973971	|XM_004229015.1|XM_004229015|NM_001247143.1|NM_001247143|XM_010317545.2|XM_010317545|NM_001085333.1|NM_001085333|XM_021945150.1|XM_021945150|NM_001328740.1|NM_001328740|NM_001157920.1|NM_001157920|NM_202242.2|NM_202242	Solanum_chmielewskii|Solanum_lycopersicum|Prunus_armeniaca|Arabidopsis_thaliana|Prunus_yedoensis|Malus_domestica|Solanum_chacoense|Prunus_pseudocerasus|Pyrus_communis|Prunus_dulcis|Malus_sieversii|Prunus_avium|Lycium_carolinianum|Prunus_mume|Lycium_bosciifolium|Lycium_ferocissimum|Antirrhinum_graniticum|Lycium_ruthenicum|Eschscholzia_californica_subsp._californica|Zea_mays|Lycium_hirsutum|Aegilop…	Multiple_species_CHECK	A0A6S6QDC5_9SOLN	BCJ78485.1|PF02458;Transferase;1|BCJ78485|PF02458;Transferase;1|S.CHMI-AAT11306|NA|S|PF00445;Ribonuclease_T2;1|S|PF00046;Homeodomain;1|S|PF00266;Aminotran_5;1|S|NA|S|PF08100;Dimerisation;1;PF00891;Methyltransf_2;1|S|PF05050;Methyltransf_21;1
189	Functional divergence of principal alcohol o-acyltransferase for biosynthesis of volatile acetate esters among tomato wild species (Solanum Sect. Lycopersicon)	10.1016/j.plantsci.2020.110612	Solanum habrochaites	4070|Solanaceae	33090|Viridiplantae	1	S.habr-AAT11777	alcohol o-acyltransferase	1	BCJ78486.1	NA		NA	1	1-propanol ; Acetyl-CoA	corresponding acetate esters	1	1	pass	1	PMID:33180703	A0A6S6QG78_SOLHA|K4AVI8_SOLLC|B6E0Y5_SOLLC|Q5I7G3_PRUAR|D3YM45_PRUAR|A8MSF1_ARATH|B9A9N2_PRUYE|B9A9N1_PRUYE|Q9SXP1_MALDO|Q8VWZ9_MALDO|G9BX75_MALDO|Q9MB59_MALDO|G9BX78_MALDO|Q40282_MALDO|Q40274_MALDO|Q93XI8_MALDO|Q9MB89_MALDO|S4S363_MALDO|O22474_MALDO|O22475_MALDO|Q42370_MALDO|Q9S7K5_SOLCH|B1P2G4_9ROSA|Q0GA69_PYRCO|A9YTI9_PRUDU|D2YYH4_PRUDU|Q8W188_PRUDU|Q8VZY8_PRUDU|Q8L558_PRUDU|Q6WFA2_PRUDU|B8QEV…	A0A6S6QG78|K4AVI8|B6E0Y5|Q5I7G3|D3YM45|A8MSF1|B9A9N2|B9A9N1|Q9SXP1|Q8VWZ9|G9BX75|Q9MB59|G9BX78|Q40282|Q40274|Q93XI8|Q9MB89|S4S363|O22474|O22475|Q42370|Q9S7K5|B1P2G4|Q0GA69|A9YTI9|D2YYH4|Q8W188|Q8VZY8|Q8L558|Q6WFA2|B8QEV8|Q1XH01|D2E346|Q8L3P9|Q8L486|Q8L4Q3|Q0GE09|Q9ZP46|D2DY30|B1NP04|Q9ZP45|B1NP08|A0A109XGT3|A0A0X9MT20|A0A0X9P454|A0A125QX56|A0A120HDF2|A0A0X9NV53|A0A109PNS5|A0A0X9MQ18|A0A109PNR5|A0…	|XP_004229063.1|XP_004229063|NP_001234072.1|NP_001234072|XP_010315847.1|XP_010315847|NP_001078802.1|NP_001078802|XP_021800842.1|XP_021800842|NP_001315669.1|NP_001315669|NP_001151392.1|NP_001151392|NP_973971.1|NP_973971	|XM_004229015.1|XM_004229015|NM_001247143.1|NM_001247143|XM_010317545.2|XM_010317545|NM_001085333.1|NM_001085333|XM_021945150.1|XM_021945150|NM_001328740.1|NM_001328740|NM_001157920.1|NM_001157920|NM_202242.2|NM_202242	Solanum_habrochaites|Solanum_lycopersicum|Prunus_armeniaca|Arabidopsis_thaliana|Prunus_yedoensis|Malus_domestica|Solanum_chacoense|Prunus_pseudocerasus|Pyrus_communis|Prunus_dulcis|Malus_sieversii|Prunus_avium|Lycium_carolinianum|Prunus_mume|Lycium_bosciifolium|Lycium_ferocissimum|Antirrhinum_graniticum|Lycium_ruthenicum|Eschscholzia_californica_subsp._californica|Zea_mays|Lycium_hirsutum|Aegilop…	Multiple_species_CHECK	A0A6S6QG78_SOLHA	BCJ78486.1|PF02458;Transferase;1|BCJ78486|PF02458;Transferase;1|S.HABR-AAT11777|NA|S|PF00445;Ribonuclease_T2;1|S|PF00046;Homeodomain;1|S|PF00266;Aminotran_5;1|S|NA|S|PF08100;Dimerisation;1;PF00891;Methyltransf_2;1|S|PF05050;Methyltransf_21;1
190	Functional divergence of principal alcohol o-acyltransferase for biosynthesis of volatile acetate esters among tomato wild species (Solanum Sect. Lycopersicon)	10.1016/j.plantsci.2020.110612	Solanum habrochaites	4070|Solanaceae	33090|Viridiplantae	1	S.habr-AAT11777	alcohol o-acyltransferase	1	BCJ78486.1	NA		NA	1	1-butanol ; Acetyl-CoA		1	1	pass	1	PMID:33180703	A0A6S6QG78_SOLHA|K4AVI8_SOLLC|B6E0Y5_SOLLC|Q5I7G3_PRUAR|D3YM45_PRUAR|A8MSF1_ARATH|B9A9N2_PRUYE|B9A9N1_PRUYE|Q9SXP1_MALDO|Q8VWZ9_MALDO|G9BX75_MALDO|Q9MB59_MALDO|G9BX78_MALDO|Q40282_MALDO|Q40274_MALDO|Q93XI8_MALDO|Q9MB89_MALDO|S4S363_MALDO|O22474_MALDO|O22475_MALDO|Q42370_MALDO|Q9S7K5_SOLCH|B1P2G4_9ROSA|Q0GA69_PYRCO|A9YTI9_PRUDU|D2YYH4_PRUDU|Q8W188_PRUDU|Q8VZY8_PRUDU|Q8L558_PRUDU|Q6WFA2_PRUDU|B8QEV…	A0A6S6QG78|K4AVI8|B6E0Y5|Q5I7G3|D3YM45|A8MSF1|B9A9N2|B9A9N1|Q9SXP1|Q8VWZ9|G9BX75|Q9MB59|G9BX78|Q40282|Q40274|Q93XI8|Q9MB89|S4S363|O22474|O22475|Q42370|Q9S7K5|B1P2G4|Q0GA69|A9YTI9|D2YYH4|Q8W188|Q8VZY8|Q8L558|Q6WFA2|B8QEV8|Q1XH01|D2E346|Q8L3P9|Q8L486|Q8L4Q3|Q0GE09|Q9ZP46|D2DY30|B1NP04|Q9ZP45|B1NP08|A0A109XGT3|A0A0X9MT20|A0A0X9P454|A0A125QX56|A0A120HDF2|A0A0X9NV53|A0A109PNS5|A0A0X9MQ18|A0A109PNR5|A0…	|XP_004229063.1|XP_004229063|NP_001234072.1|NP_001234072|XP_010315847.1|XP_010315847|NP_001078802.1|NP_001078802|XP_021800842.1|XP_021800842|NP_001315669.1|NP_001315669|NP_001151392.1|NP_001151392|NP_973971.1|NP_973971	|XM_004229015.1|XM_004229015|NM_001247143.1|NM_001247143|XM_010317545.2|XM_010317545|NM_001085333.1|NM_001085333|XM_021945150.1|XM_021945150|NM_001328740.1|NM_001328740|NM_001157920.1|NM_001157920|NM_202242.2|NM_202242	Solanum_habrochaites|Solanum_lycopersicum|Prunus_armeniaca|Arabidopsis_thaliana|Prunus_yedoensis|Malus_domestica|Solanum_chacoense|Prunus_pseudocerasus|Pyrus_communis|Prunus_dulcis|Malus_sieversii|Prunus_avium|Lycium_carolinianum|Prunus_mume|Lycium_bosciifolium|Lycium_ferocissimum|Antirrhinum_graniticum|Lycium_ruthenicum|Eschscholzia_californica_subsp._californica|Zea_mays|Lycium_hirsutum|Aegilop…	Multiple_species_CHECK	A0A6S6QG78_SOLHA	BCJ78486.1|PF02458;Transferase;1|BCJ78486|PF02458;Transferase;1|S.HABR-AAT11777|NA|S|PF00445;Ribonuclease_T2;1|S|PF00046;Homeodomain;1|S|PF00266;Aminotran_5;1|S|NA|S|PF08100;Dimerisation;1;PF00891;Methyltransf_2;1|S|PF05050;Methyltransf_21;1
191	Functional divergence of principal alcohol o-acyltransferase for biosynthesis of volatile acetate esters among tomato wild species (Solanum Sect. Lycopersicon)	10.1016/j.plantsci.2020.110612	Solanum habrochaites	4070|Solanaceae	33090|Viridiplantae	1	S.habr-AAT11777	alcohol o-acyltransferase	1	BCJ78486.1	NA		NA	1	isobutanol ; Acetyl-CoA		1	1	pass	1	PMID:33180703	A0A6S6QG78_SOLHA|K4AVI8_SOLLC|B6E0Y5_SOLLC|Q5I7G3_PRUAR|D3YM45_PRUAR|A8MSF1_ARATH|B9A9N2_PRUYE|B9A9N1_PRUYE|Q9SXP1_MALDO|Q8VWZ9_MALDO|G9BX75_MALDO|Q9MB59_MALDO|G9BX78_MALDO|Q40282_MALDO|Q40274_MALDO|Q93XI8_MALDO|Q9MB89_MALDO|S4S363_MALDO|O22474_MALDO|O22475_MALDO|Q42370_MALDO|Q9S7K5_SOLCH|B1P2G4_9ROSA|Q0GA69_PYRCO|A9YTI9_PRUDU|D2YYH4_PRUDU|Q8W188_PRUDU|Q8VZY8_PRUDU|Q8L558_PRUDU|Q6WFA2_PRUDU|B8QEV…	A0A6S6QG78|K4AVI8|B6E0Y5|Q5I7G3|D3YM45|A8MSF1|B9A9N2|B9A9N1|Q9SXP1|Q8VWZ9|G9BX75|Q9MB59|G9BX78|Q40282|Q40274|Q93XI8|Q9MB89|S4S363|O22474|O22475|Q42370|Q9S7K5|B1P2G4|Q0GA69|A9YTI9|D2YYH4|Q8W188|Q8VZY8|Q8L558|Q6WFA2|B8QEV8|Q1XH01|D2E346|Q8L3P9|Q8L486|Q8L4Q3|Q0GE09|Q9ZP46|D2DY30|B1NP04|Q9ZP45|B1NP08|A0A109XGT3|A0A0X9MT20|A0A0X9P454|A0A125QX56|A0A120HDF2|A0A0X9NV53|A0A109PNS5|A0A0X9MQ18|A0A109PNR5|A0…	|XP_004229063.1|XP_004229063|NP_001234072.1|NP_001234072|XP_010315847.1|XP_010315847|NP_001078802.1|NP_001078802|XP_021800842.1|XP_021800842|NP_001315669.1|NP_001315669|NP_001151392.1|NP_001151392|NP_973971.1|NP_973971	|XM_004229015.1|XM_004229015|NM_001247143.1|NM_001247143|XM_010317545.2|XM_010317545|NM_001085333.1|NM_001085333|XM_021945150.1|XM_021945150|NM_001328740.1|NM_001328740|NM_001157920.1|NM_001157920|NM_202242.2|NM_202242	Solanum_habrochaites|Solanum_lycopersicum|Prunus_armeniaca|Arabidopsis_thaliana|Prunus_yedoensis|Malus_domestica|Solanum_chacoense|Prunus_pseudocerasus|Pyrus_communis|Prunus_dulcis|Malus_sieversii|Prunus_avium|Lycium_carolinianum|Prunus_mume|Lycium_bosciifolium|Lycium_ferocissimum|Antirrhinum_graniticum|Lycium_ruthenicum|Eschscholzia_californica_subsp._californica|Zea_mays|Lycium_hirsutum|Aegilop…	Multiple_species_CHECK	A0A6S6QG78_SOLHA	BCJ78486.1|PF02458;Transferase;1|BCJ78486|PF02458;Transferase;1|S.HABR-AAT11777|NA|S|PF00445;Ribonuclease_T2;1|S|PF00046;Homeodomain;1|S|PF00266;Aminotran_5;1|S|NA|S|PF08100;Dimerisation;1;PF00891;Methyltransf_2;1|S|PF05050;Methyltransf_21;1
192	Functional divergence of principal alcohol o-acyltransferase for biosynthesis of volatile acetate esters among tomato wild species (Solanum Sect. Lycopersicon)	10.1016/j.plantsci.2020.110612	Solanum habrochaites	4070|Solanaceae	33090|Viridiplantae	1	S.habr-AAT11777	alcohol o-acyltransferase	1	BCJ78486.1	NA		NA	1	2-methyl-1-butanol ; Acetyl-CoA		1	1	pass	1	PMID:33180703	A0A6S6QG78_SOLHA|K4AVI8_SOLLC|B6E0Y5_SOLLC|Q5I7G3_PRUAR|D3YM45_PRUAR|A8MSF1_ARATH|B9A9N2_PRUYE|B9A9N1_PRUYE|Q9SXP1_MALDO|Q8VWZ9_MALDO|G9BX75_MALDO|Q9MB59_MALDO|G9BX78_MALDO|Q40282_MALDO|Q40274_MALDO|Q93XI8_MALDO|Q9MB89_MALDO|S4S363_MALDO|O22474_MALDO|O22475_MALDO|Q42370_MALDO|Q9S7K5_SOLCH|B1P2G4_9ROSA|Q0GA69_PYRCO|A9YTI9_PRUDU|D2YYH4_PRUDU|Q8W188_PRUDU|Q8VZY8_PRUDU|Q8L558_PRUDU|Q6WFA2_PRUDU|B8QEV…	A0A6S6QG78|K4AVI8|B6E0Y5|Q5I7G3|D3YM45|A8MSF1|B9A9N2|B9A9N1|Q9SXP1|Q8VWZ9|G9BX75|Q9MB59|G9BX78|Q40282|Q40274|Q93XI8|Q9MB89|S4S363|O22474|O22475|Q42370|Q9S7K5|B1P2G4|Q0GA69|A9YTI9|D2YYH4|Q8W188|Q8VZY8|Q8L558|Q6WFA2|B8QEV8|Q1XH01|D2E346|Q8L3P9|Q8L486|Q8L4Q3|Q0GE09|Q9ZP46|D2DY30|B1NP04|Q9ZP45|B1NP08|A0A109XGT3|A0A0X9MT20|A0A0X9P454|A0A125QX56|A0A120HDF2|A0A0X9NV53|A0A109PNS5|A0A0X9MQ18|A0A109PNR5|A0…	|XP_004229063.1|XP_004229063|NP_001234072.1|NP_001234072|XP_010315847.1|XP_010315847|NP_001078802.1|NP_001078802|XP_021800842.1|XP_021800842|NP_001315669.1|NP_001315669|NP_001151392.1|NP_001151392|NP_973971.1|NP_973971	|XM_004229015.1|XM_004229015|NM_001247143.1|NM_001247143|XM_010317545.2|XM_010317545|NM_001085333.1|NM_001085333|XM_021945150.1|XM_021945150|NM_001328740.1|NM_001328740|NM_001157920.1|NM_001157920|NM_202242.2|NM_202242	Solanum_habrochaites|Solanum_lycopersicum|Prunus_armeniaca|Arabidopsis_thaliana|Prunus_yedoensis|Malus_domestica|Solanum_chacoense|Prunus_pseudocerasus|Pyrus_communis|Prunus_dulcis|Malus_sieversii|Prunus_avium|Lycium_carolinianum|Prunus_mume|Lycium_bosciifolium|Lycium_ferocissimum|Antirrhinum_graniticum|Lycium_ruthenicum|Eschscholzia_californica_subsp._californica|Zea_mays|Lycium_hirsutum|Aegilop…	Multiple_species_CHECK	A0A6S6QG78_SOLHA	BCJ78486.1|PF02458;Transferase;1|BCJ78486|PF02458;Transferase;1|S.HABR-AAT11777|NA|S|PF00445;Ribonuclease_T2;1|S|PF00046;Homeodomain;1|S|PF00266;Aminotran_5;1|S|NA|S|PF08100;Dimerisation;1;PF00891;Methyltransf_2;1|S|PF05050;Methyltransf_21;1
193	Functional divergence of principal alcohol o-acyltransferase for biosynthesis of volatile acetate esters among tomato wild species (Solanum Sect. Lycopersicon)	10.1016/j.plantsci.2020.110612	Solanum habrochaites	4070|Solanaceae	33090|Viridiplantae	1	S.habr-AAT11777	alcohol o-acyltransferase	1	BCJ78486.1	NA		NA	1	3-methyl-1-butanol ; Acetyl-CoA		1	1	pass	1	PMID:33180703	A0A6S6QG78_SOLHA|K4AVI8_SOLLC|B6E0Y5_SOLLC|Q5I7G3_PRUAR|D3YM45_PRUAR|A8MSF1_ARATH|B9A9N2_PRUYE|B9A9N1_PRUYE|Q9SXP1_MALDO|Q8VWZ9_MALDO|G9BX75_MALDO|Q9MB59_MALDO|G9BX78_MALDO|Q40282_MALDO|Q40274_MALDO|Q93XI8_MALDO|Q9MB89_MALDO|S4S363_MALDO|O22474_MALDO|O22475_MALDO|Q42370_MALDO|Q9S7K5_SOLCH|B1P2G4_9ROSA|Q0GA69_PYRCO|A9YTI9_PRUDU|D2YYH4_PRUDU|Q8W188_PRUDU|Q8VZY8_PRUDU|Q8L558_PRUDU|Q6WFA2_PRUDU|B8QEV…	A0A6S6QG78|K4AVI8|B6E0Y5|Q5I7G3|D3YM45|A8MSF1|B9A9N2|B9A9N1|Q9SXP1|Q8VWZ9|G9BX75|Q9MB59|G9BX78|Q40282|Q40274|Q93XI8|Q9MB89|S4S363|O22474|O22475|Q42370|Q9S7K5|B1P2G4|Q0GA69|A9YTI9|D2YYH4|Q8W188|Q8VZY8|Q8L558|Q6WFA2|B8QEV8|Q1XH01|D2E346|Q8L3P9|Q8L486|Q8L4Q3|Q0GE09|Q9ZP46|D2DY30|B1NP04|Q9ZP45|B1NP08|A0A109XGT3|A0A0X9MT20|A0A0X9P454|A0A125QX56|A0A120HDF2|A0A0X9NV53|A0A109PNS5|A0A0X9MQ18|A0A109PNR5|A0…	|XP_004229063.1|XP_004229063|NP_001234072.1|NP_001234072|XP_010315847.1|XP_010315847|NP_001078802.1|NP_001078802|XP_021800842.1|XP_021800842|NP_001315669.1|NP_001315669|NP_001151392.1|NP_001151392|NP_973971.1|NP_973971	|XM_004229015.1|XM_004229015|NM_001247143.1|NM_001247143|XM_010317545.2|XM_010317545|NM_001085333.1|NM_001085333|XM_021945150.1|XM_021945150|NM_001328740.1|NM_001328740|NM_001157920.1|NM_001157920|NM_202242.2|NM_202242	Solanum_habrochaites|Solanum_lycopersicum|Prunus_armeniaca|Arabidopsis_thaliana|Prunus_yedoensis|Malus_domestica|Solanum_chacoense|Prunus_pseudocerasus|Pyrus_communis|Prunus_dulcis|Malus_sieversii|Prunus_avium|Lycium_carolinianum|Prunus_mume|Lycium_bosciifolium|Lycium_ferocissimum|Antirrhinum_graniticum|Lycium_ruthenicum|Eschscholzia_californica_subsp._californica|Zea_mays|Lycium_hirsutum|Aegilop…	Multiple_species_CHECK	A0A6S6QG78_SOLHA	BCJ78486.1|PF02458;Transferase;1|BCJ78486|PF02458;Transferase;1|S.HABR-AAT11777|NA|S|PF00445;Ribonuclease_T2;1|S|PF00046;Homeodomain;1|S|PF00266;Aminotran_5;1|S|NA|S|PF08100;Dimerisation;1;PF00891;Methyltransf_2;1|S|PF05050;Methyltransf_21;1
194	Functional divergence of principal alcohol o-acyltransferase for biosynthesis of volatile acetate esters among tomato wild species (Solanum Sect. Lycopersicon)	10.1016/j.plantsci.2020.110612	Solanum habrochaites	4070|Solanaceae	33090|Viridiplantae	1	S.habr-AAT11777	alcohol o-acyltransferase	1	BCJ78486.1	NA		NA	1	cis-3-hexen-1-ol ; Acetyl-CoA		1	1	pass	1	PMID:33180703	A0A6S6QG78_SOLHA|K4AVI8_SOLLC|B6E0Y5_SOLLC|Q5I7G3_PRUAR|D3YM45_PRUAR|A8MSF1_ARATH|B9A9N2_PRUYE|B9A9N1_PRUYE|Q9SXP1_MALDO|Q8VWZ9_MALDO|G9BX75_MALDO|Q9MB59_MALDO|G9BX78_MALDO|Q40282_MALDO|Q40274_MALDO|Q93XI8_MALDO|Q9MB89_MALDO|S4S363_MALDO|O22474_MALDO|O22475_MALDO|Q42370_MALDO|Q9S7K5_SOLCH|B1P2G4_9ROSA|Q0GA69_PYRCO|A9YTI9_PRUDU|D2YYH4_PRUDU|Q8W188_PRUDU|Q8VZY8_PRUDU|Q8L558_PRUDU|Q6WFA2_PRUDU|B8QEV…	A0A6S6QG78|K4AVI8|B6E0Y5|Q5I7G3|D3YM45|A8MSF1|B9A9N2|B9A9N1|Q9SXP1|Q8VWZ9|G9BX75|Q9MB59|G9BX78|Q40282|Q40274|Q93XI8|Q9MB89|S4S363|O22474|O22475|Q42370|Q9S7K5|B1P2G4|Q0GA69|A9YTI9|D2YYH4|Q8W188|Q8VZY8|Q8L558|Q6WFA2|B8QEV8|Q1XH01|D2E346|Q8L3P9|Q8L486|Q8L4Q3|Q0GE09|Q9ZP46|D2DY30|B1NP04|Q9ZP45|B1NP08|A0A109XGT3|A0A0X9MT20|A0A0X9P454|A0A125QX56|A0A120HDF2|A0A0X9NV53|A0A109PNS5|A0A0X9MQ18|A0A109PNR5|A0…	|XP_004229063.1|XP_004229063|NP_001234072.1|NP_001234072|XP_010315847.1|XP_010315847|NP_001078802.1|NP_001078802|XP_021800842.1|XP_021800842|NP_001315669.1|NP_001315669|NP_001151392.1|NP_001151392|NP_973971.1|NP_973971	|XM_004229015.1|XM_004229015|NM_001247143.1|NM_001247143|XM_010317545.2|XM_010317545|NM_001085333.1|NM_001085333|XM_021945150.1|XM_021945150|NM_001328740.1|NM_001328740|NM_001157920.1|NM_001157920|NM_202242.2|NM_202242	Solanum_habrochaites|Solanum_lycopersicum|Prunus_armeniaca|Arabidopsis_thaliana|Prunus_yedoensis|Malus_domestica|Solanum_chacoense|Prunus_pseudocerasus|Pyrus_communis|Prunus_dulcis|Malus_sieversii|Prunus_avium|Lycium_carolinianum|Prunus_mume|Lycium_bosciifolium|Lycium_ferocissimum|Antirrhinum_graniticum|Lycium_ruthenicum|Eschscholzia_californica_subsp._californica|Zea_mays|Lycium_hirsutum|Aegilop…	Multiple_species_CHECK	A0A6S6QG78_SOLHA	BCJ78486.1|PF02458;Transferase;1|BCJ78486|PF02458;Transferase;1|S.HABR-AAT11777|NA|S|PF00445;Ribonuclease_T2;1|S|PF00046;Homeodomain;1|S|PF00266;Aminotran_5;1|S|NA|S|PF08100;Dimerisation;1;PF00891;Methyltransf_2;1|S|PF05050;Methyltransf_21;1
195	Functional divergence of principal alcohol o-acyltransferase for biosynthesis of volatile acetate esters among tomato wild species (Solanum Sect. Lycopersicon)	10.1016/j.plantsci.2020.110612	Solanum habrochaites	4070|Solanaceae	33090|Viridiplantae	1	S.habr-AAT11777	alcohol o-acyltransferase	1	BCJ78486.1	NA		NA	1	benzyl alcohol ; Acetyl-CoA		1	1	pass	1	PMID:33180703	A0A6S6QG78_SOLHA|K4AVI8_SOLLC|B6E0Y5_SOLLC|Q5I7G3_PRUAR|D3YM45_PRUAR|A8MSF1_ARATH|B9A9N2_PRUYE|B9A9N1_PRUYE|Q9SXP1_MALDO|Q8VWZ9_MALDO|G9BX75_MALDO|Q9MB59_MALDO|G9BX78_MALDO|Q40282_MALDO|Q40274_MALDO|Q93XI8_MALDO|Q9MB89_MALDO|S4S363_MALDO|O22474_MALDO|O22475_MALDO|Q42370_MALDO|Q9S7K5_SOLCH|B1P2G4_9ROSA|Q0GA69_PYRCO|A9YTI9_PRUDU|D2YYH4_PRUDU|Q8W188_PRUDU|Q8VZY8_PRUDU|Q8L558_PRUDU|Q6WFA2_PRUDU|B8QEV…	A0A6S6QG78|K4AVI8|B6E0Y5|Q5I7G3|D3YM45|A8MSF1|B9A9N2|B9A9N1|Q9SXP1|Q8VWZ9|G9BX75|Q9MB59|G9BX78|Q40282|Q40274|Q93XI8|Q9MB89|S4S363|O22474|O22475|Q42370|Q9S7K5|B1P2G4|Q0GA69|A9YTI9|D2YYH4|Q8W188|Q8VZY8|Q8L558|Q6WFA2|B8QEV8|Q1XH01|D2E346|Q8L3P9|Q8L486|Q8L4Q3|Q0GE09|Q9ZP46|D2DY30|B1NP04|Q9ZP45|B1NP08|A0A109XGT3|A0A0X9MT20|A0A0X9P454|A0A125QX56|A0A120HDF2|A0A0X9NV53|A0A109PNS5|A0A0X9MQ18|A0A109PNR5|A0…	|XP_004229063.1|XP_004229063|NP_001234072.1|NP_001234072|XP_010315847.1|XP_010315847|NP_001078802.1|NP_001078802|XP_021800842.1|XP_021800842|NP_001315669.1|NP_001315669|NP_001151392.1|NP_001151392|NP_973971.1|NP_973971	|XM_004229015.1|XM_004229015|NM_001247143.1|NM_001247143|XM_010317545.2|XM_010317545|NM_001085333.1|NM_001085333|XM_021945150.1|XM_021945150|NM_001328740.1|NM_001328740|NM_001157920.1|NM_001157920|NM_202242.2|NM_202242	Solanum_habrochaites|Solanum_lycopersicum|Prunus_armeniaca|Arabidopsis_thaliana|Prunus_yedoensis|Malus_domestica|Solanum_chacoense|Prunus_pseudocerasus|Pyrus_communis|Prunus_dulcis|Malus_sieversii|Prunus_avium|Lycium_carolinianum|Prunus_mume|Lycium_bosciifolium|Lycium_ferocissimum|Antirrhinum_graniticum|Lycium_ruthenicum|Eschscholzia_californica_subsp._californica|Zea_mays|Lycium_hirsutum|Aegilop…	Multiple_species_CHECK	A0A6S6QG78_SOLHA	BCJ78486.1|PF02458;Transferase;1|BCJ78486|PF02458;Transferase;1|S.HABR-AAT11777|NA|S|PF00445;Ribonuclease_T2;1|S|PF00046;Homeodomain;1|S|PF00266;Aminotran_5;1|S|NA|S|PF08100;Dimerisation;1;PF00891;Methyltransf_2;1|S|PF05050;Methyltransf_21;1
196	Functional divergence of principal alcohol o-acyltransferase for biosynthesis of volatile acetate esters among tomato wild species (Solanum Sect. Lycopersicon)	10.1016/j.plantsci.2020.110612	Solanum pennellii	4070|Solanaceae	33090|Viridiplantae	1	SpAAT12560	NA	1	BCJ78487.1	NA		NA	1	1-propanol ; Acetyl-CoA	acetate esters	1	1	pass	1	PMID:33180703	A0A6S6QMQ8_SOLPN	A0A6S6QMQ8			Solanum_pennellii	Same_species	Same_species	BCJ78487.1|PF02458;Transferase;1|BCJ78487|PF02458;Transferase;1|SPAAT12560|NA
197	Functional divergence of principal alcohol o-acyltransferase for biosynthesis of volatile acetate esters among tomato wild species (Solanum Sect. Lycopersicon)	10.1016/j.plantsci.2020.110612	Solanum pennellii	4070|Solanaceae	33090|Viridiplantae	1	SpAAT12560	NA	1	BCJ78487.1	NA		NA	1	1-butanol ; Acetyl-CoA		1	1	pass	1	PMID:33180703	A0A6S6QMQ8_SOLPN	A0A6S6QMQ8			Solanum_pennellii	Same_species	Same_species	BCJ78487.1|PF02458;Transferase;1|BCJ78487|PF02458;Transferase;1|SPAAT12560|NA
198	Functional divergence of principal alcohol o-acyltransferase for biosynthesis of volatile acetate esters among tomato wild species (Solanum Sect. Lycopersicon)	10.1016/j.plantsci.2020.110612	Solanum pennellii	4070|Solanaceae	33090|Viridiplantae	1	SpAAT12560	NA	1	BCJ78487.1	NA		NA	1	isobutanol ; Acetyl-CoA		1	1	pass	1	PMID:33180703	A0A6S6QMQ8_SOLPN	A0A6S6QMQ8			Solanum_pennellii	Same_species	Same_species	BCJ78487.1|PF02458;Transferase;1|BCJ78487|PF02458;Transferase;1|SPAAT12560|NA
199	Functional divergence of principal alcohol o-acyltransferase for biosynthesis of volatile acetate esters among tomato wild species (Solanum Sect. Lycopersicon)	10.1016/j.plantsci.2020.110612	Solanum pennellii	4070|Solanaceae	33090|Viridiplantae	1	SpAAT12560	NA	1	BCJ78487.1	NA		NA	1	2-methyl-1-butanol ; Acetyl-CoA		1	1	pass	1	PMID:33180703	A0A6S6QMQ8_SOLPN	A0A6S6QMQ8			Solanum_pennellii	Same_species	Same_species	BCJ78487.1|PF02458;Transferase;1|BCJ78487|PF02458;Transferase;1|SPAAT12560|NA
200	Functional divergence of principal alcohol o-acyltransferase for biosynthesis of volatile acetate esters among tomato wild species (Solanum Sect. Lycopersicon)	10.1016/j.plantsci.2020.110612	Solanum pennellii	4070|Solanaceae	33090|Viridiplantae	1	SpAAT12560	NA	1	BCJ78487.1	NA		NA	1	3-methyl-1-butanol ; Acetyl-CoA		1	1	pass	1	PMID:33180703	A0A6S6QMQ8_SOLPN	A0A6S6QMQ8			Solanum_pennellii	Same_species	Same_species	BCJ78487.1|PF02458;Transferase;1|BCJ78487|PF02458;Transferase;1|SPAAT12560|NA
201	Functional divergence of principal alcohol o-acyltransferase for biosynthesis of volatile acetate esters among tomato wild species (Solanum Sect. Lycopersicon)	10.1016/j.plantsci.2020.110612	Solanum pennellii	4070|Solanaceae	33090|Viridiplantae	1	SpAAT12560	NA	1	BCJ78487.1	NA		NA	1	cis-3-hexen-1-ol ; Acetyl-CoA		1	1	pass	1	PMID:33180703	A0A6S6QMQ8_SOLPN	A0A6S6QMQ8			Solanum_pennellii	Same_species	Same_species	BCJ78487.1|PF02458;Transferase;1|BCJ78487|PF02458;Transferase;1|SPAAT12560|NA
202	Functional divergence of principal alcohol o-acyltransferase for biosynthesis of volatile acetate esters among tomato wild species (Solanum Sect. Lycopersicon)	10.1016/j.plantsci.2020.110612	Solanum pennellii	4070|Solanaceae	33090|Viridiplantae	1	SpAAT12560	NA	1	BCJ78487.1	NA		NA	1	benzyl alcohol ; Acetyl-CoA		1	1	pass	1	PMID:33180703	A0A6S6QMQ8_SOLPN	A0A6S6QMQ8			Solanum_pennellii	Same_species	Same_species	BCJ78487.1|PF02458;Transferase;1|BCJ78487|PF02458;Transferase;1|SPAAT12560|NA
203	Isolation and functional characterization of hydroxycinnamoyltransferases from the liverworts Plagiochasma appendiculatum and Marchantia paleacea	10.1016/j.plaphy.2018.06.019	Marchantia paleacea	29585|Marchantiaceae	33090|Viridiplantae	1	MpHCT	Hydroxycinnamoyl-CoA shikimate/quinate hydroxycinnamoyl transferase	1	AXN55971.1	NA		NA	1	shikimate ; p-coumaroyl-CoA	Esters; Amides; p-coumaroylshikimate; caffeoylshikimate; feruloylshikimate; p-coumaroylquinate	1	1	pass	1	PMID:30691636	A0A346FEE5_MARPA	A0A346FEE5			Marchantia_paleacea	Same_species	Same_species	AXN55971.1|PF02458;Transferase;2|AXN55971|PF02458;Transferase;2|MPHCT|NA
204	Isolation and functional characterization of hydroxycinnamoyltransferases from the liverworts Plagiochasma appendiculatum and Marchantia paleacea	10.1016/j.plaphy.2018.06.019	Marchantia paleacea	29585|Marchantiaceae	33090|Viridiplantae	1	MpHCT	Hydroxycinnamoyl-CoA shikimate/quinate hydroxycinnamoyl transferase	1	AXN55971.1	NA		NA	1	shikimate ; caffeoyl-CoA		1	1	pass	1	PMID:30691636	A0A346FEE5_MARPA	A0A346FEE5			Marchantia_paleacea	Same_species	Same_species	AXN55971.1|PF02458;Transferase;2|AXN55971|PF02458;Transferase;2|MPHCT|NA
205	Isolation and functional characterization of hydroxycinnamoyltransferases from the liverworts Plagiochasma appendiculatum and Marchantia paleacea	10.1016/j.plaphy.2018.06.019	Marchantia paleacea	29585|Marchantiaceae	33090|Viridiplantae	1	MpHCT	Hydroxycinnamoyl-CoA shikimate/quinate hydroxycinnamoyl transferase	1	AXN55971.1	NA		NA	1	shikimate ; feruloyl-CoA		1	1	pass	1	PMID:30691636	A0A346FEE5_MARPA	A0A346FEE5			Marchantia_paleacea	Same_species	Same_species	AXN55971.1|PF02458;Transferase;2|AXN55971|PF02458;Transferase;2|MPHCT|NA
206	Isolation and functional characterization of hydroxycinnamoyltransferases from the liverworts Plagiochasma appendiculatum and Marchantia paleacea	10.1016/j.plaphy.2018.06.019	Marchantia paleacea	29585|Marchantiaceae	33090|Viridiplantae	1	MpHCT	Hydroxycinnamoyl-CoA shikimate/quinate hydroxycinnamoyl transferase	1	AXN55971.1	NA		NA	1	quinate ; p-coumaroyl-CoA		1	1	pass	1	PMID:30691636	A0A346FEE5_MARPA	A0A346FEE5			Marchantia_paleacea	Same_species	Same_species	AXN55971.1|PF02458;Transferase;2|AXN55971|PF02458;Transferase;2|MPHCT|NA
207	Isolation and functional characterization of hydroxycinnamoyltransferases from the liverworts Plagiochasma appendiculatum and Marchantia paleacea	10.1016/j.plaphy.2018.06.019	Plagiochasma appendiculatum	37393|Aytoniaceae	33090|Viridiplantae	1	PaHCT	Hydroxycinnamoyl-CoA shikimate/quinate hydroxycinnamoyl transferase	1	AXN55972.1	NA		NA	1	shikimate ; p-coumaroyl-CoA	p-coumaroylshikimate;caffeoylshikimate;feruloylshikimate; Esters; Amides; p-coumaroylquinate	1	1	pass	1	PMID:30691636	A0A346FEE6_9MARC	A0A346FEE6			Plagiochasma_appendiculatum	Same_species	Same_species	AXN55972.1|PF02458;Transferase;2|AXN55972|PF02458;Transferase;2|PAHCT|NA
208	Isolation and functional characterization of hydroxycinnamoyltransferases from the liverworts Plagiochasma appendiculatum and Marchantia paleacea	10.1016/j.plaphy.2018.06.019	Plagiochasma appendiculatum	37393|Aytoniaceae	33090|Viridiplantae	1	PaHCT	Hydroxycinnamoyl-CoA shikimate/quinate hydroxycinnamoyl transferase	1	AXN55972.1	NA		NA	1	shikimate ; caffeoyl-CoA		1	1	pass	1	PMID:30691636	A0A346FEE6_9MARC	A0A346FEE6			Plagiochasma_appendiculatum	Same_species	Same_species	AXN55972.1|PF02458;Transferase;2|AXN55972|PF02458;Transferase;2|PAHCT|NA
209	Isolation and functional characterization of hydroxycinnamoyltransferases from the liverworts Plagiochasma appendiculatum and Marchantia paleacea	10.1016/j.plaphy.2018.06.019	Plagiochasma appendiculatum	37393|Aytoniaceae	33090|Viridiplantae	1	PaHCT	Hydroxycinnamoyl-CoA shikimate/quinate hydroxycinnamoyl transferase	1	AXN55972.1	NA		NA	1	shikimate ; feruloyl-CoA		1	1	pass	1	PMID:30691636	A0A346FEE6_9MARC	A0A346FEE6			Plagiochasma_appendiculatum	Same_species	Same_species	AXN55972.1|PF02458;Transferase;2|AXN55972|PF02458;Transferase;2|PAHCT|NA
210	Isolation and functional characterization of hydroxycinnamoyltransferases from the liverworts Plagiochasma appendiculatum and Marchantia paleacea	10.1016/j.plaphy.2018.06.019	Plagiochasma appendiculatum	37393|Aytoniaceae	33090|Viridiplantae	1	PaHCT	Hydroxycinnamoyl-CoA shikimate/quinate hydroxycinnamoyl transferase	1	AXN55972.1	NA		NA	1	quinate ; p-coumaroyl-CoA		1	1	pass	1	PMID:30691636	A0A346FEE6_9MARC	A0A346FEE6			Plagiochasma_appendiculatum	Same_species	Same_species	AXN55972.1|PF02458;Transferase;2|AXN55972|PF02458;Transferase;2|PAHCT|NA
211	Isolation and functional characterization of hydroxycinnamoyltransferases from the liverworts Plagiochasma appendiculatum and Marchantia paleacea	10.1016/j.plaphy.2018.06.019	Selaginella moellendorffii	3245|Selaginellaceae	33090|Viridiplantae	1	SmHCT	Hydroxycinnamoyl-CoA shikimate/quinate hydroxycinnamoyl transferase	1	XP_002979061.1	NA		NA	1	shikimate ; p-coumaroyl-CoA		1	1	pass	1	PMID:30691636	D8S6Z1_SELML	D8S6Z1	XP_002979061.1|XP_002979061	XM_002979015.1|XM_002979015	Selaginella_moellendorffii	Same_species	Same_species	XP_002979061.1|PF02458;Transferase;1|XP_002979061|PF02458;Transferase;1|SMHCT|NA
212	Isolation and functional characterization of hydroxycinnamoyltransferases from the liverworts Plagiochasma appendiculatum and Marchantia paleacea	10.1016/j.plaphy.2018.06.019	Selaginella moellendorffii	3245|Selaginellaceae	33090|Viridiplantae	1	SmHCT	Hydroxycinnamoyl-CoA shikimate/quinate hydroxycinnamoyl transferase	1	XP_002979061.1	NA		NA	1	shikimate ; caffeoyl-CoA		1	1	pass	1	PMID:30691636	D8S6Z1_SELML	D8S6Z1	XP_002979061.1|XP_002979061	XM_002979015.1|XM_002979015	Selaginella_moellendorffii	Same_species	Same_species	XP_002979061.1|PF02458;Transferase;1|XP_002979061|PF02458;Transferase;1|SMHCT|NA
213	Isolation and functional characterization of hydroxycinnamoyltransferases from the liverworts Plagiochasma appendiculatum and Marchantia paleacea	10.1016/j.plaphy.2018.06.019	Selaginella moellendorffii	3245|Selaginellaceae	33090|Viridiplantae	1	SmHCT	Hydroxycinnamoyl-CoA shikimate/quinate hydroxycinnamoyl transferase	1	XP_002979061.1	NA		NA	1	shikimate ; feruloyl-CoA		1	1	pass	1	PMID:30691636	D8S6Z1_SELML	D8S6Z1	XP_002979061.1|XP_002979061	XM_002979015.1|XM_002979015	Selaginella_moellendorffii	Same_species	Same_species	XP_002979061.1|PF02458;Transferase;1|XP_002979061|PF02458;Transferase;1|SMHCT|NA
214	Isolation and functional characterization of hydroxycinnamoyltransferases from the liverworts Plagiochasma appendiculatum and Marchantia paleacea	10.1016/j.plaphy.2018.06.019	Selaginella moellendorffii	3245|Selaginellaceae	33090|Viridiplantae	1	SmHCT	Hydroxycinnamoyl-CoA shikimate/quinate hydroxycinnamoyl transferase	1	XP_002979061.1	NA		NA	1	quinate ; p-coumaroyl-CoA		1	1	pass	1	PMID:30691636	D8S6Z1_SELML	D8S6Z1	XP_002979061.1|XP_002979061	XM_002979015.1|XM_002979015	Selaginella_moellendorffii	Same_species	Same_species	XP_002979061.1|PF02458;Transferase;1|XP_002979061|PF02458;Transferase;1|SMHCT|NA
215	In vitro evaluation of hydroxycinnamoyl CoA:quinate hydroxycinnamoyl transferase expression and regulation in Taraxacum antungense in relation to 5-caffeoylquinic acid production	10.1016/j.phytochem.2019.02.014	Taraxacum antungense	4210|Asteraceae	33090|Viridiplantae	1	TaHQT2	hydroxycinnamoyl-CoA quinate hydroxycinnamoyl transferase 2	1	QBQ52948.1	NA		NA	1	quinate ; caffeoyl-CoA	5-caffeoylquinic acid; caffeoyl shikimate	1	1	pass	1	PMID:30897352	A0A482LP01_9ASTR	A0A482LP01			Taraxacum_antungense	Same_species	Same_species	QBQ52948.1|PF02458;Transferase;1|QBQ52948|PF02458;Transferase;1|TAHQT2|NA
216	In vitro evaluation of hydroxycinnamoyl CoA:quinate hydroxycinnamoyl transferase expression and regulation in Taraxacum antungense in relation to 5-caffeoylquinic acid production	10.1016/j.phytochem.2019.02.014	Taraxacum antungense	4210|Asteraceae	33090|Viridiplantae	1	TaHQT2	hydroxycinnamoyl-CoA quinate hydroxycinnamoyl transferase 2	1	QBQ52948.1	NA		NA	1	shikimate ; caffeoyl-CoA	5-caffeoylquinic acid; caffeoyl shikimate	1	1	pass	1	PMID:30897352	A0A482LP01_9ASTR	A0A482LP01			Taraxacum_antungense	Same_species	Same_species	QBQ52948.1|PF02458;Transferase;1|QBQ52948|PF02458;Transferase;1|TAHQT2|NA
217	In vitro evaluation of hydroxycinnamoyl CoA:quinate hydroxycinnamoyl transferase expression and regulation in Taraxacum antungense in relation to 5-caffeoylquinic acid production	10.1016/j.phytochem.2019.02.014	Taraxacum antungense	4210|Asteraceae	33090|Viridiplantae	1	TaHQT1	hydroxycinnamoyl-CoA quinate hydroxycinnamoyl transferase 1	1	QBQ52948.1	NA		NA	1	quinate ; caffeoyl-CoA	5-caffeoylquinic acid; caffeoyl shikimate	1	1	pass	1	PMID:30897352	A0A482LP01_9ASTR	A0A482LP01			Taraxacum_antungense	Same_species	Same_species	QBQ52948.1|PF02458;Transferase;1|QBQ52948|PF02458;Transferase;1|TAHQT1|NA
218	In vitro evaluation of hydroxycinnamoyl CoA:quinate hydroxycinnamoyl transferase expression and regulation in Taraxacum antungense in relation to 5-caffeoylquinic acid production	10.1016/j.phytochem.2019.02.014	Taraxacum antungense	4210|Asteraceae	33090|Viridiplantae	1	TaHQT1	hydroxycinnamoyl-CoA quinate hydroxycinnamoyl transferase 1	1	QBQ52948.1	NA		NA	1	shikimate ; caffeoyl-CoA	5-caffeoylquinic acid; caffeoyl shikimate	1	1	pass	1	PMID:30897352	A0A482LP01_9ASTR	A0A482LP01			Taraxacum_antungense	Same_species	Same_species	QBQ52948.1|PF02458;Transferase;1|QBQ52948|PF02458;Transferase;1|TAHQT1|NA
219	21-Hydroxypregnane 21-O-malonylation, a crucial step in cardenolide biosynthesis, can be achieved by substrate-promiscuous BAHD-type phenolic glucoside malonyltransferases from Arabidopsis thaliana and homolog proteins from Digitalis lanata	10.1016/j.phytochem.2021.112710	Digitalis lanata	216782|Digitalideae	33090|Viridiplantae	1	DlMaT1	Malonyltransferase	1	QUW17232.1	NA		NA	1	3-O-acetylketol ; malonyl-CoA	21-O-malonylated 3-O-acetylketol;21-O-malonylated 5Î²-pregnane-3Î²,21-diol-20-one;21-O-malonylated 5Î²-pregnan-21-ol-3,20-dione;21-O-malonylated 4-pregnen-21-ol-3,20-dione;21-O-malonylated 3-O-digitoxosylketol;Malonylated Kaempferol 3-O-glucoside;Malonylated Quercetin 3-O-glucoside	1	1	pass	1	PMID:33930670	NA	NA	NA	NA	NA	NA	No_ID	QUW17232.1|NA|QUW17232|NA|DLMAT1|NA
220	21-Hydroxypregnane 21-O-malonylation, a crucial step in cardenolide biosynthesis, can be achieved by substrate-promiscuous BAHD-type phenolic glucoside malonyltransferases from Arabidopsis thaliana and homolog proteins from Digitalis lanata	10.1016/j.phytochem.2021.112710	Digitalis lanata	216782|Digitalideae	33090|Viridiplantae	1	DlMaT1	Malonyltransferase	1	QUW17232.1	NA		NA	1	5Î²-pregnane-3Î²,21-diol-20-one ; malonyl-CoA		1	1	pass	1	PMID:33930670	NA	NA	NA	NA	NA	NA	No_ID	QUW17232.1|NA|QUW17232|NA|DLMAT1|NA
221	21-Hydroxypregnane 21-O-malonylation, a crucial step in cardenolide biosynthesis, can be achieved by substrate-promiscuous BAHD-type phenolic glucoside malonyltransferases from Arabidopsis thaliana and homolog proteins from Digitalis lanata	10.1016/j.phytochem.2021.112710	Digitalis lanata	216782|Digitalideae	33090|Viridiplantae	1	DlMaT1	Malonyltransferase	1	QUW17232.1	NA		NA	1	5Î²-pregnan-21-ol-3,20-dione ; malonyl-CoA		1	1	pass	1	PMID:33930670	NA	NA	NA	NA	NA	NA	No_ID	QUW17232.1|NA|QUW17232|NA|DLMAT1|NA
222	21-Hydroxypregnane 21-O-malonylation, a crucial step in cardenolide biosynthesis, can be achieved by substrate-promiscuous BAHD-type phenolic glucoside malonyltransferases from Arabidopsis thaliana and homolog proteins from Digitalis lanata	10.1016/j.phytochem.2021.112710	Digitalis lanata	216782|Digitalideae	33090|Viridiplantae	1	DlMaT1	Malonyltransferase	1	QUW17232.1	NA		NA	1	4-pregnen-21-ol-3,20-dione ; malonyl-CoA		1	1	pass	1	PMID:33930670	NA	NA	NA	NA	NA	NA	No_ID	QUW17232.1|NA|QUW17232|NA|DLMAT1|NA
223	21-Hydroxypregnane 21-O-malonylation, a crucial step in cardenolide biosynthesis, can be achieved by substrate-promiscuous BAHD-type phenolic glucoside malonyltransferases from Arabidopsis thaliana and homolog proteins from Digitalis lanata	10.1016/j.phytochem.2021.112710	Digitalis lanata	216782|Digitalideae	33090|Viridiplantae	1	DlMaT1	Malonyltransferase	1	QUW17232.1	NA		NA	1	3-O-digitoxosylketol ; malonyl-CoA		1	1	pass	1	PMID:33930670	NA	NA	NA	NA	NA	NA	No_ID	QUW17232.1|NA|QUW17232|NA|DLMAT1|NA
224	21-Hydroxypregnane 21-O-malonylation, a crucial step in cardenolide biosynthesis, can be achieved by substrate-promiscuous BAHD-type phenolic glucoside malonyltransferases from Arabidopsis thaliana and homolog proteins from Digitalis lanata	10.1016/j.phytochem.2021.112710	Digitalis lanata	216782|Digitalideae	33090|Viridiplantae	1	DlMaT1	Malonyltransferase	1	QUW17232.1	NA		NA	1	Kaempferol 3-O-glucoside ; malonyl-CoA		1	1	pass	1	PMID:33930670	NA	NA	NA	NA	NA	NA	No_ID	QUW17232.1|NA|QUW17232|NA|DLMAT1|NA
225	21-Hydroxypregnane 21-O-malonylation, a crucial step in cardenolide biosynthesis, can be achieved by substrate-promiscuous BAHD-type phenolic glucoside malonyltransferases from Arabidopsis thaliana and homolog proteins from Digitalis lanata	10.1016/j.phytochem.2021.112710	Digitalis lanata	216782|Digitalideae	33090|Viridiplantae	1	DlMaT1	Malonyltransferase	1	QUW17232.1	NA		NA	1	Quercetin 3-O-glucoside ; malonyl-CoA		1	1	pass	1	PMID:33930670	NA	NA	NA	NA	NA	NA	No_ID	QUW17232.1|NA|QUW17232|NA|DLMAT1|NA
226	21-Hydroxypregnane 21-O-malonylation, a crucial step in cardenolide biosynthesis, can be achieved by substrate-promiscuous BAHD-type phenolic glucoside malonyltransferases from Arabidopsis thaliana and homolog proteins from Digitalis lanata	10.1016/j.phytochem.2021.112710	Digitalis lanata	216782|Digitalideae	33090|Viridiplantae	1	DlMaT2	Malonyltransferase	1	QWS71079.1	NA		NA	1	3-O-acetylketol ; malonyl-CoA	21-O-malonylated 3-O-acetylketol;21-O-malonylated 5Î²-pregnane-3Î²,21-diol-20-one;21-O-malonylated 5Î²-pregnan-21-ol-3,20-dione;21-O-malonylated 4-pregnen-21-ol-3,20-dione;21-O-malonylated 3-O-digitoxosylketol;Malonylated Kaempferol 3-O-glucoside;Malonylated Quercetin 3-O-glucoside	1	1	pass	1	PMID:33930670	A0A8F2DDS6_DIGLA	A0A8F2DDS6			Digitalis_lanata	Same_species	Same_species	QWS71079.1|PF02458;Transferase;1|QWS71079|PF02458;Transferase;1|DLMAT2|NA
227	21-Hydroxypregnane 21-O-malonylation, a crucial step in cardenolide biosynthesis, can be achieved by substrate-promiscuous BAHD-type phenolic glucoside malonyltransferases from Arabidopsis thaliana and homolog proteins from Digitalis lanata	10.1016/j.phytochem.2021.112710	Digitalis lanata	216782|Digitalideae	33090|Viridiplantae	1	DlMaT2	Malonyltransferase	1	QWS71079.1	NA		NA	1	5Î²-pregnane-3Î²,21-diol-20-one ; malonyl-CoA		1	1	pass	1	PMID:33930670	A0A8F2DDS6_DIGLA	A0A8F2DDS6			Digitalis_lanata	Same_species	Same_species	QWS71079.1|PF02458;Transferase;1|QWS71079|PF02458;Transferase;1|DLMAT2|NA
228	21-Hydroxypregnane 21-O-malonylation, a crucial step in cardenolide biosynthesis, can be achieved by substrate-promiscuous BAHD-type phenolic glucoside malonyltransferases from Arabidopsis thaliana and homolog proteins from Digitalis lanata	10.1016/j.phytochem.2021.112710	Digitalis lanata	216782|Digitalideae	33090|Viridiplantae	1	DlMaT2	Malonyltransferase	1	QWS71079.1	NA		NA	1	5Î²-pregnan-21-ol-3,20-dione ; malonyl-CoA		1	1	pass	1	PMID:33930670	A0A8F2DDS6_DIGLA	A0A8F2DDS6			Digitalis_lanata	Same_species	Same_species	QWS71079.1|PF02458;Transferase;1|QWS71079|PF02458;Transferase;1|DLMAT2|NA
229	21-Hydroxypregnane 21-O-malonylation, a crucial step in cardenolide biosynthesis, can be achieved by substrate-promiscuous BAHD-type phenolic glucoside malonyltransferases from Arabidopsis thaliana and homolog proteins from Digitalis lanata	10.1016/j.phytochem.2021.112710	Digitalis lanata	216782|Digitalideae	33090|Viridiplantae	1	DlMaT2	Malonyltransferase	1	QWS71079.1	NA		NA	1	4-pregnen-21-ol-3,20-dione ; malonyl-CoA		1	1	pass	1	PMID:33930670	A0A8F2DDS6_DIGLA	A0A8F2DDS6			Digitalis_lanata	Same_species	Same_species	QWS71079.1|PF02458;Transferase;1|QWS71079|PF02458;Transferase;1|DLMAT2|NA
230	21-Hydroxypregnane 21-O-malonylation, a crucial step in cardenolide biosynthesis, can be achieved by substrate-promiscuous BAHD-type phenolic glucoside malonyltransferases from Arabidopsis thaliana and homolog proteins from Digitalis lanata	10.1016/j.phytochem.2021.112710	Digitalis lanata	216782|Digitalideae	33090|Viridiplantae	1	DlMaT2	Malonyltransferase	1	QWS71079.1	NA		NA	1	3-O-digitoxosylketol ; malonyl-CoA		1	1	pass	1	PMID:33930670	A0A8F2DDS6_DIGLA	A0A8F2DDS6			Digitalis_lanata	Same_species	Same_species	QWS71079.1|PF02458;Transferase;1|QWS71079|PF02458;Transferase;1|DLMAT2|NA
231	21-Hydroxypregnane 21-O-malonylation, a crucial step in cardenolide biosynthesis, can be achieved by substrate-promiscuous BAHD-type phenolic glucoside malonyltransferases from Arabidopsis thaliana and homolog proteins from Digitalis lanata	10.1016/j.phytochem.2021.112710	Digitalis lanata	216782|Digitalideae	33090|Viridiplantae	1	DlMaT2	Malonyltransferase	1	QWS71079.1	NA		NA	1	Kaempferol 3-O-glucoside ; malonyl-CoA		1	1	pass	1	PMID:33930670	A0A8F2DDS6_DIGLA	A0A8F2DDS6			Digitalis_lanata	Same_species	Same_species	QWS71079.1|PF02458;Transferase;1|QWS71079|PF02458;Transferase;1|DLMAT2|NA
232	21-Hydroxypregnane 21-O-malonylation, a crucial step in cardenolide biosynthesis, can be achieved by substrate-promiscuous BAHD-type phenolic glucoside malonyltransferases from Arabidopsis thaliana and homolog proteins from Digitalis lanata	10.1016/j.phytochem.2021.112710	Digitalis lanata	216782|Digitalideae	33090|Viridiplantae	1	DlMaT2	Malonyltransferase	1	QWS71079.1	NA		NA	1	Quercetin 3-O-glucoside ; malonyl-CoA		1	1	pass	1	PMID:33930670	A0A8F2DDS6_DIGLA	A0A8F2DDS6			Digitalis_lanata	Same_species	Same_species	QWS71079.1|PF02458;Transferase;1|QWS71079|PF02458;Transferase;1|DLMAT2|NA
233	21-Hydroxypregnane 21-O-malonylation, a crucial step in cardenolide biosynthesis, can be achieved by substrate-promiscuous BAHD-type phenolic glucoside malonyltransferases from Arabidopsis thaliana and homolog proteins from Digitalis lanata	10.1016/j.phytochem.2021.112710	Arabidopsis thaliana	3700|Brassicaceae	33090|Viridiplantae	1	AtPMaT1	phenolic glucoside malonyltransferase	1	NP_568561.4	NA	Q940Z5	NA	1	3-O-acetylketol ; malonyl-CoA		1	1	pass	1	PMID:33930670	A0A654G674_ARATH|PMAT1_ARATH	A0A654G674|Q940Z5|Q9FID3	NP_568561.4|NP_568561	NM_123267.6|NM_123267	Arabidopsis_thaliana	Same_species	Same_species	NP_568561.4|PF02458;Transferase;1|NP_568561.4|IPR023213;CAT-like_dom_sf;IPR051504;Plant_metabolite_acyltrans|NP_568561|PF02458;Transferase;1|NP_568561|IPR023213;CAT-like_dom_sf;IPR051504;Plant_metabolite_acyltrans|ATPMAT1|NA
234	21-Hydroxypregnane 21-O-malonylation, a crucial step in cardenolide biosynthesis, can be achieved by substrate-promiscuous BAHD-type phenolic glucoside malonyltransferases from Arabidopsis thaliana and homolog proteins from Digitalis lanata	10.1016/j.phytochem.2021.112710	Arabidopsis thaliana	3700|Brassicaceae	33090|Viridiplantae	1	AtPMaT1	phenolic glucoside malonyltransferase	1	NP_568561.4	NA	Q940Z5	NA	1	5Î²-pregnane-3Î²,21-diol-20-one ; malonyl-CoA		1	1	pass	1	PMID:33930670	A0A654G674_ARATH|PMAT1_ARATH	A0A654G674|Q940Z5|Q9FID3	NP_568561.4|NP_568561	NM_123267.6|NM_123267	Arabidopsis_thaliana	Same_species	Same_species	NP_568561.4|PF02458;Transferase;1|NP_568561.4|IPR023213;CAT-like_dom_sf;IPR051504;Plant_metabolite_acyltrans|NP_568561|PF02458;Transferase;1|NP_568561|IPR023213;CAT-like_dom_sf;IPR051504;Plant_metabolite_acyltrans|ATPMAT1|NA
235	21-Hydroxypregnane 21-O-malonylation, a crucial step in cardenolide biosynthesis, can be achieved by substrate-promiscuous BAHD-type phenolic glucoside malonyltransferases from Arabidopsis thaliana and homolog proteins from Digitalis lanata	10.1016/j.phytochem.2021.112710	Arabidopsis thaliana	3700|Brassicaceae	33090|Viridiplantae	1	AtPMaT1	phenolic glucoside malonyltransferase	1	NP_568561.4	NA	Q940Z5	NA	1	5Î²-pregnan-21-ol-3,20-dione ; malonyl-CoA		1	1	pass	1	PMID:33930670	A0A654G674_ARATH|PMAT1_ARATH	A0A654G674|Q940Z5|Q9FID3	NP_568561.4|NP_568561	NM_123267.6|NM_123267	Arabidopsis_thaliana	Same_species	Same_species	NP_568561.4|PF02458;Transferase;1|NP_568561.4|IPR023213;CAT-like_dom_sf;IPR051504;Plant_metabolite_acyltrans|NP_568561|PF02458;Transferase;1|NP_568561|IPR023213;CAT-like_dom_sf;IPR051504;Plant_metabolite_acyltrans|ATPMAT1|NA
236	21-Hydroxypregnane 21-O-malonylation, a crucial step in cardenolide biosynthesis, can be achieved by substrate-promiscuous BAHD-type phenolic glucoside malonyltransferases from Arabidopsis thaliana and homolog proteins from Digitalis lanata	10.1016/j.phytochem.2021.112710	Arabidopsis thaliana	3700|Brassicaceae	33090|Viridiplantae	1	AtPMaT1	phenolic glucoside malonyltransferase	1	NP_568561.4	NA	Q940Z5	NA	1	4-pregnen-21-ol-3,20-dione ; malonyl-CoA		1	1	pass	1	PMID:33930670	A0A654G674_ARATH|PMAT1_ARATH	A0A654G674|Q940Z5|Q9FID3	NP_568561.4|NP_568561	NM_123267.6|NM_123267	Arabidopsis_thaliana	Same_species	Same_species	NP_568561.4|PF02458;Transferase;1|NP_568561.4|IPR023213;CAT-like_dom_sf;IPR051504;Plant_metabolite_acyltrans|NP_568561|PF02458;Transferase;1|NP_568561|IPR023213;CAT-like_dom_sf;IPR051504;Plant_metabolite_acyltrans|ATPMAT1|NA
237	21-Hydroxypregnane 21-O-malonylation, a crucial step in cardenolide biosynthesis, can be achieved by substrate-promiscuous BAHD-type phenolic glucoside malonyltransferases from Arabidopsis thaliana and homolog proteins from Digitalis lanata	10.1016/j.phytochem.2021.112710	Arabidopsis thaliana	3700|Brassicaceae	33090|Viridiplantae	1	AtPMaT1	phenolic glucoside malonyltransferase	1	NP_568561.4	NA	Q940Z5	NA	1	3-O-digitoxosylketol ; malonyl-CoA		1	1	pass	1	PMID:33930670	A0A654G674_ARATH|PMAT1_ARATH	A0A654G674|Q940Z5|Q9FID3	NP_568561.4|NP_568561	NM_123267.6|NM_123267	Arabidopsis_thaliana	Same_species	Same_species	NP_568561.4|PF02458;Transferase;1|NP_568561.4|IPR023213;CAT-like_dom_sf;IPR051504;Plant_metabolite_acyltrans|NP_568561|PF02458;Transferase;1|NP_568561|IPR023213;CAT-like_dom_sf;IPR051504;Plant_metabolite_acyltrans|ATPMAT1|NA
238	21-Hydroxypregnane 21-O-malonylation, a crucial step in cardenolide biosynthesis, can be achieved by substrate-promiscuous BAHD-type phenolic glucoside malonyltransferases from Arabidopsis thaliana and homolog proteins from Digitalis lanata	10.1016/j.phytochem.2021.112710	Arabidopsis thaliana	3700|Brassicaceae	33090|Viridiplantae	1	AtPMaT1	phenolic glucoside malonyltransferase	1	NP_568561.4	NA	Q940Z5	NA	1	Kaempferol 3-O-glucoside ; malonyl-CoA		1	1	pass	1	PMID:33930670	A0A654G674_ARATH|PMAT1_ARATH	A0A654G674|Q940Z5|Q9FID3	NP_568561.4|NP_568561	NM_123267.6|NM_123267	Arabidopsis_thaliana	Same_species	Same_species	NP_568561.4|PF02458;Transferase;1|NP_568561.4|IPR023213;CAT-like_dom_sf;IPR051504;Plant_metabolite_acyltrans|NP_568561|PF02458;Transferase;1|NP_568561|IPR023213;CAT-like_dom_sf;IPR051504;Plant_metabolite_acyltrans|ATPMAT1|NA
239	21-Hydroxypregnane 21-O-malonylation, a crucial step in cardenolide biosynthesis, can be achieved by substrate-promiscuous BAHD-type phenolic glucoside malonyltransferases from Arabidopsis thaliana and homolog proteins from Digitalis lanata	10.1016/j.phytochem.2021.112710	Arabidopsis thaliana	3700|Brassicaceae	33090|Viridiplantae	1	AtPMaT2	phenolic glucoside malonyltransferase	1	NA	NA	Q9LRQ8	NA	0	Quercetin 3-O-glucoside ; malonyl-CoA		1	0	pass	1	PMID:33930670	NA	NA	NA	NA	NA	NA	No_ID	ATPMAT2|NA
240	21-Hydroxypregnane 21-O-malonylation, a crucial step in cardenolide biosynthesis, can be achieved by substrate-promiscuous BAHD-type phenolic glucoside malonyltransferases from Arabidopsis thaliana and homolog proteins from Digitalis lanata	10.1016/j.phytochem.2021.112710	Arabidopsis thaliana	3700|Brassicaceae	33090|Viridiplantae	1	AtPMaT2	phenolic glucoside malonyltransferase	1	NA	NA	Q9LRQ8	NA	0	3-O-acetylketol ; malonyl-CoA		1	0	pass	1	PMID:33930670	NA	NA	NA	NA	NA	NA	No_ID	ATPMAT2|NA
241	21-Hydroxypregnane 21-O-malonylation, a crucial step in cardenolide biosynthesis, can be achieved by substrate-promiscuous BAHD-type phenolic glucoside malonyltransferases from Arabidopsis thaliana and homolog proteins from Digitalis lanata	10.1016/j.phytochem.2021.112710	Arabidopsis thaliana	3700|Brassicaceae	33090|Viridiplantae	1	AtPMaT2	phenolic glucoside malonyltransferase	1	NA	NA	Q9LRQ8	NA	0	5Î²-pregnane-3Î²,21-diol-20-one ; malonyl-CoA		1	0	pass	1	PMID:33930670	NA	NA	NA	NA	NA	NA	No_ID	ATPMAT2|NA
242	21-Hydroxypregnane 21-O-malonylation, a crucial step in cardenolide biosynthesis, can be achieved by substrate-promiscuous BAHD-type phenolic glucoside malonyltransferases from Arabidopsis thaliana and homolog proteins from Digitalis lanata	10.1016/j.phytochem.2021.112710	Arabidopsis thaliana	3700|Brassicaceae	33090|Viridiplantae	1	AtPMaT2	phenolic glucoside malonyltransferase	1	NA	NA	Q9LRQ8	NA	0	5Î²-pregnan-21-ol-3,20-dione ; malonyl-CoA		1	0	pass	1	PMID:33930670	NA	NA	NA	NA	NA	NA	No_ID	ATPMAT2|NA
243	21-Hydroxypregnane 21-O-malonylation, a crucial step in cardenolide biosynthesis, can be achieved by substrate-promiscuous BAHD-type phenolic glucoside malonyltransferases from Arabidopsis thaliana and homolog proteins from Digitalis lanata	10.1016/j.phytochem.2021.112710	Arabidopsis thaliana	3700|Brassicaceae	33090|Viridiplantae	1	AtPMaT2	phenolic glucoside malonyltransferase	1	NA	NA	Q9LRQ8	NA	0	4-pregnen-21-ol-3,20-dione ; malonyl-CoA		1	0	pass	1	PMID:33930670	NA	NA	NA	NA	NA	NA	No_ID	ATPMAT2|NA
244	21-Hydroxypregnane 21-O-malonylation, a crucial step in cardenolide biosynthesis, can be achieved by substrate-promiscuous BAHD-type phenolic glucoside malonyltransferases from Arabidopsis thaliana and homolog proteins from Digitalis lanata	10.1016/j.phytochem.2021.112710	Arabidopsis thaliana	3700|Brassicaceae	33090|Viridiplantae	1	AtPMaT2	phenolic glucoside malonyltransferase	1	NA	NA	Q9LRQ8	NA	0	3-O-digitoxosylketol ; malonyl-CoA		1	0	pass	1	PMID:33930670	NA	NA	NA	NA	NA	NA	No_ID	ATPMAT2|NA
245	21-Hydroxypregnane 21-O-malonylation, a crucial step in cardenolide biosynthesis, can be achieved by substrate-promiscuous BAHD-type phenolic glucoside malonyltransferases from Arabidopsis thaliana and homolog proteins from Digitalis lanata	10.1016/j.phytochem.2021.112710	Arabidopsis thaliana	3700|Brassicaceae	33090|Viridiplantae	1	AtPMaT2	phenolic glucoside malonyltransferase	1	NA	NA	Q9LRQ8	NA	0	Phenyl glucoside ; malonyl-CoA		1	0	pass	1	PMID:33930670	NA	NA	NA	NA	NA	NA	No_ID	ATPMAT2|NA
246	The acyltransferase PMAT1 malonylates brassinolide glucoside	10.1016/j.jbc.2021.100424	Arabidopsis thaliana	3700|Brassicaceae	33090|Viridiplantae	1	At5MAT	phenolic glucoside malonyl-transferase	1	NA	NA	Q9LJB4	At3g29590	1	epiBL-23-O-Glc ; malonyl-CoA	BL-23-O-MalGlc	1	1	pass	1	PMID:33600798	5MAT_ARATH	Q9LJB4	NP_189600.1|NP_189600	NM_113880.2|NM_113880	Arabidopsis_thaliana	Same_species	Same_species	AT3G29590|NA|AT5MAT|NA
247	The acyltransferase PMAT1 malonylates brassinolide glucoside	10.1016/j.jbc.2021.100424	Arabidopsis thaliana	3700|Brassicaceae	33090|Viridiplantae	1	PMAT1	phenolic glucoside malonyl-transferase	1	NA	NA	Q940Z5	At5g39050	1	epiBL-23-O-Glc ; malonyl-CoA	BL-23-O-MalGlc	1	1	pass	1	PMID:33600798	PMAT1_ARATH|A0A371F513_MUCPR	Q940Z5|Q9FID3|A0A371F513	NP_568561.4|NP_568561|	NM_123267.6|NM_123267|	Arabidopsis_thaliana|Mucuna_pruriens	Multiple_species_CHECK	PMAT1_ARATH	AT5G39050|NA|PMAT1|PF02458;Transferase;1|PMAT1|IPR023213;CAT-like_dom_sf;IPR051504;Plant_metabolite_acyltrans
248	Distinct substrate specificities and unusual substrate flexibilities of two hydroxycinnamoyltransferases, rosmarinic acid synthase and hydroxycinnamoyl-CoA:shikimate hydroxycinnamoyl-transferase, from Coleus blumei Benth	10.1007/s00425-011-1367-2	Coleus blumei	4136|Lamiaceae	33090|Viridiplantae	1	CbRAS	hydroxycinnamoyl-CoA:hydroxyphenyllactate hydroxycinnamoyltransferase/rosmarinic acid synthase	1	NA	NA	A0PDV5	NA	0	4-hydroxyphenyllactate (pHPL) ; Cinnamoyl-CoA	ester	1	0	pass	1	PMID:21318289	NA	NA	NA	NA	NA	NA	No_ID	CBRAS|NA
249	Distinct substrate specificities and unusual substrate flexibilities of two hydroxycinnamoyltransferases, rosmarinic acid synthase and hydroxycinnamoyl-CoA:shikimate hydroxycinnamoyl-transferase, from Coleus blumei Benth	10.1007/s00425-011-1367-2	Coleus blumei	4136|Lamiaceae	33090|Viridiplantae	1	CbRAS	hydroxycinnamoyl-CoA:hydroxyphenyllactate hydroxycinnamoyltransferase/rosmarinic acid synthase	1	NA	NA	A0PDV5	NA	0	3,4-dihydroxyphenyl-lactate (DHPL) ; Cinnamoyl-CoA	amide	1	0	pass	1	PMID:21318289	NA	NA	NA	NA	NA	NA	No_ID	CBRAS|NA
250	Distinct substrate specificities and unusual substrate flexibilities of two hydroxycinnamoyltransferases, rosmarinic acid synthase and hydroxycinnamoyl-CoA:shikimate hydroxycinnamoyl-transferase, from Coleus blumei Benth	10.1007/s00425-011-1367-2	Coleus blumei	4136|Lamiaceae	33090|Viridiplantae	1	CbRAS	hydroxycinnamoyl-CoA:hydroxyphenyllactate hydroxycinnamoyltransferase/rosmarinic acid synthase	1	NA	NA	A0PDV5	NA	0	Phenyllactate ; Cinnamoyl-CoA		1	0	pass	1	PMID:21318289	NA	NA	NA	NA	NA	NA	No_ID	CBRAS|NA
251	Distinct substrate specificities and unusual substrate flexibilities of two hydroxycinnamoyltransferases, rosmarinic acid synthase and hydroxycinnamoyl-CoA:shikimate hydroxycinnamoyl-transferase, from Coleus blumei Benth	10.1007/s00425-011-1367-2	Coleus blumei	4136|Lamiaceae	33090|Viridiplantae	1	CbRAS	hydroxycinnamoyl-CoA:hydroxyphenyllactate hydroxycinnamoyltransferase/rosmarinic acid synthase	1	NA	NA	A0PDV5	NA	0	Phenylalanine ; Cinnamoyl-CoA		1	0	pass	1	PMID:21318289	NA	NA	NA	NA	NA	NA	No_ID	CBRAS|NA
252	Distinct substrate specificities and unusual substrate flexibilities of two hydroxycinnamoyltransferases, rosmarinic acid synthase and hydroxycinnamoyl-CoA:shikimate hydroxycinnamoyl-transferase, from Coleus blumei Benth	10.1007/s00425-011-1367-2	Coleus blumei	4136|Lamiaceae	33090|Viridiplantae	1	CbRAS	hydroxycinnamoyl-CoA:hydroxyphenyllactate hydroxycinnamoyltransferase/rosmarinic acid synthase	1	NA	NA	A0PDV5	NA	0	Tyrosine ; Cinnamoyl-CoA		1	0	pass	1	PMID:21318289	NA	NA	NA	NA	NA	NA	No_ID	CBRAS|NA
253	Distinct substrate specificities and unusual substrate flexibilities of two hydroxycinnamoyltransferases, rosmarinic acid synthase and hydroxycinnamoyl-CoA:shikimate hydroxycinnamoyl-transferase, from Coleus blumei Benth	10.1007/s00425-011-1367-2	Coleus blumei	4136|Lamiaceae	33090|Viridiplantae	1	CbRAS	hydroxycinnamoyl-CoA:hydroxyphenyllactate hydroxycinnamoyltransferase/rosmarinic acid synthase	1	NA	NA	A0PDV5	NA	0	DOPA ; Cinnamoyl-CoA		1	0	pass	1	PMID:21318289	NA	NA	NA	NA	NA	NA	No_ID	CBRAS|NA
254	Distinct substrate specificities and unusual substrate flexibilities of two hydroxycinnamoyltransferases, rosmarinic acid synthase and hydroxycinnamoyl-CoA:shikimate hydroxycinnamoyl-transferase, from Coleus blumei Benth	10.1007/s00425-011-1367-2	Coleus blumei	4136|Lamiaceae	33090|Viridiplantae	1	CbRAS	hydroxycinnamoyl-CoA:hydroxyphenyllactate hydroxycinnamoyltransferase/rosmarinic acid synthase	1	NA	NA	A0PDV5	NA	0	4-hydroxyphenyllactate (pHPL) ; 4-Coumaroyl-CoA		1	0	pass	1	PMID:21318289	NA	NA	NA	NA	NA	NA	No_ID	CBRAS|NA
255	Distinct substrate specificities and unusual substrate flexibilities of two hydroxycinnamoyltransferases, rosmarinic acid synthase and hydroxycinnamoyl-CoA:shikimate hydroxycinnamoyl-transferase, from Coleus blumei Benth	10.1007/s00425-011-1367-2	Coleus blumei	4136|Lamiaceae	33090|Viridiplantae	1	CbRAS	hydroxycinnamoyl-CoA:hydroxyphenyllactate hydroxycinnamoyltransferase/rosmarinic acid synthase	1	NA	NA	A0PDV5	NA	0	3,4-dihydroxyphenyl-lactate (DHPL) ; 4-Coumaroyl-CoA		1	0	pass	1	PMID:21318289	NA	NA	NA	NA	NA	NA	No_ID	CBRAS|NA
256	Distinct substrate specificities and unusual substrate flexibilities of two hydroxycinnamoyltransferases, rosmarinic acid synthase and hydroxycinnamoyl-CoA:shikimate hydroxycinnamoyl-transferase, from Coleus blumei Benth	10.1007/s00425-011-1367-2	Coleus blumei	4136|Lamiaceae	33090|Viridiplantae	1	CbRAS	hydroxycinnamoyl-CoA:hydroxyphenyllactate hydroxycinnamoyltransferase/rosmarinic acid synthase	1	NA	NA	A0PDV5	NA	0	Phenyllactate ; 4-Coumaroyl-CoA		1	0	pass	1	PMID:21318289	NA	NA	NA	NA	NA	NA	No_ID	CBRAS|NA
257	Distinct substrate specificities and unusual substrate flexibilities of two hydroxycinnamoyltransferases, rosmarinic acid synthase and hydroxycinnamoyl-CoA:shikimate hydroxycinnamoyl-transferase, from Coleus blumei Benth	10.1007/s00425-011-1367-2	Coleus blumei	4136|Lamiaceae	33090|Viridiplantae	1	CbRAS	hydroxycinnamoyl-CoA:hydroxyphenyllactate hydroxycinnamoyltransferase/rosmarinic acid synthase	1	NA	NA	A0PDV5	NA	0	Phenylalanine ; 4-Coumaroyl-CoA		1	0	pass	1	PMID:21318289	NA	NA	NA	NA	NA	NA	No_ID	CBRAS|NA
258	Distinct substrate specificities and unusual substrate flexibilities of two hydroxycinnamoyltransferases, rosmarinic acid synthase and hydroxycinnamoyl-CoA:shikimate hydroxycinnamoyl-transferase, from Coleus blumei Benth	10.1007/s00425-011-1367-2	Coleus blumei	4136|Lamiaceae	33090|Viridiplantae	1	CbRAS	hydroxycinnamoyl-CoA:hydroxyphenyllactate hydroxycinnamoyltransferase/rosmarinic acid synthase	1	NA	NA	A0PDV5	NA	0	Tyrosine ; 4-Coumaroyl-CoA		1	0	pass	1	PMID:21318289	NA	NA	NA	NA	NA	NA	No_ID	CBRAS|NA
259	Distinct substrate specificities and unusual substrate flexibilities of two hydroxycinnamoyltransferases, rosmarinic acid synthase and hydroxycinnamoyl-CoA:shikimate hydroxycinnamoyl-transferase, from Coleus blumei Benth	10.1007/s00425-011-1367-2	Coleus blumei	4136|Lamiaceae	33090|Viridiplantae	1	CbRAS	hydroxycinnamoyl-CoA:hydroxyphenyllactate hydroxycinnamoyltransferase/rosmarinic acid synthase	1	NA	NA	A0PDV5	NA	0	DOPA ; 4-Coumaroyl-CoA		1	0	pass	1	PMID:21318289	NA	NA	NA	NA	NA	NA	No_ID	CBRAS|NA
260	Distinct substrate specificities and unusual substrate flexibilities of two hydroxycinnamoyltransferases, rosmarinic acid synthase and hydroxycinnamoyl-CoA:shikimate hydroxycinnamoyl-transferase, from Coleus blumei Benth	10.1007/s00425-011-1367-2	Coleus blumei	4136|Lamiaceae	33090|Viridiplantae	1	CbRAS	hydroxycinnamoyl-CoA:hydroxyphenyllactate hydroxycinnamoyltransferase/rosmarinic acid synthase	1	NA	NA	A0PDV5	NA	0	4-hydroxyphenyllactate (pHPL) ; caffeoyl-CoA		1	0	pass	1	PMID:21318289	NA	NA	NA	NA	NA	NA	No_ID	CBRAS|NA
261	Distinct substrate specificities and unusual substrate flexibilities of two hydroxycinnamoyltransferases, rosmarinic acid synthase and hydroxycinnamoyl-CoA:shikimate hydroxycinnamoyl-transferase, from Coleus blumei Benth	10.1007/s00425-011-1367-2	Coleus blumei	4136|Lamiaceae	33090|Viridiplantae	1	CbRAS	hydroxycinnamoyl-CoA:hydroxyphenyllactate hydroxycinnamoyltransferase/rosmarinic acid synthase	1	NA	NA	A0PDV5	NA	0	3,4-dihydroxyphenyl-lactate (DHPL) ; caffeoyl-CoA		1	0	pass	1	PMID:21318289	NA	NA	NA	NA	NA	NA	No_ID	CBRAS|NA
262	Distinct substrate specificities and unusual substrate flexibilities of two hydroxycinnamoyltransferases, rosmarinic acid synthase and hydroxycinnamoyl-CoA:shikimate hydroxycinnamoyl-transferase, from Coleus blumei Benth	10.1007/s00425-011-1367-2	Coleus blumei	4136|Lamiaceae	33090|Viridiplantae	1	CbRAS	hydroxycinnamoyl-CoA:hydroxyphenyllactate hydroxycinnamoyltransferase/rosmarinic acid synthase	1	NA	NA	A0PDV5	NA	0	Phenyllactate ; caffeoyl-CoA		1	0	pass	1	PMID:21318289	NA	NA	NA	NA	NA	NA	No_ID	CBRAS|NA
263	Distinct substrate specificities and unusual substrate flexibilities of two hydroxycinnamoyltransferases, rosmarinic acid synthase and hydroxycinnamoyl-CoA:shikimate hydroxycinnamoyl-transferase, from Coleus blumei Benth	10.1007/s00425-011-1367-2	Coleus blumei	4136|Lamiaceae	33090|Viridiplantae	1	CbRAS	hydroxycinnamoyl-CoA:hydroxyphenyllactate hydroxycinnamoyltransferase/rosmarinic acid synthase	1	NA	NA	A0PDV5	NA	0	Phenylalanine ; caffeoyl-CoA		1	0	pass	1	PMID:21318289	NA	NA	NA	NA	NA	NA	No_ID	CBRAS|NA
264	Distinct substrate specificities and unusual substrate flexibilities of two hydroxycinnamoyltransferases, rosmarinic acid synthase and hydroxycinnamoyl-CoA:shikimate hydroxycinnamoyl-transferase, from Coleus blumei Benth	10.1007/s00425-011-1367-2	Coleus blumei	4136|Lamiaceae	33090|Viridiplantae	1	CbRAS	hydroxycinnamoyl-CoA:hydroxyphenyllactate hydroxycinnamoyltransferase/rosmarinic acid synthase	1	NA	NA	A0PDV5	NA	0	Tyrosine ; caffeoyl-CoA		1	0	pass	1	PMID:21318289	NA	NA	NA	NA	NA	NA	No_ID	CBRAS|NA
265	Distinct substrate specificities and unusual substrate flexibilities of two hydroxycinnamoyltransferases, rosmarinic acid synthase and hydroxycinnamoyl-CoA:shikimate hydroxycinnamoyl-transferase, from Coleus blumei Benth	10.1007/s00425-011-1367-2	Coleus blumei	4136|Lamiaceae	33090|Viridiplantae	1	CbRAS	hydroxycinnamoyl-CoA:hydroxyphenyllactate hydroxycinnamoyltransferase/rosmarinic acid synthase	1	NA	NA	A0PDV5	NA	0	DOPA ; caffeoyl-CoA		1	0	pass	1	PMID:21318289	NA	NA	NA	NA	NA	NA	No_ID	CBRAS|NA
266	Distinct substrate specificities and unusual substrate flexibilities of two hydroxycinnamoyltransferases, rosmarinic acid synthase and hydroxycinnamoyl-CoA:shikimate hydroxycinnamoyl-transferase, from Coleus blumei Benth	10.1007/s00425-011-1367-2	Coleus blumei	4136|Lamiaceae	33090|Viridiplantae	1	CbRAS	hydroxycinnamoyl-CoA:hydroxyphenyllactate hydroxycinnamoyltransferase/rosmarinic acid synthase	1	NA	NA	A0PDV5	NA	0	4-hydroxyphenyllactate (pHPL) ; feruloyl-CoA		1	0	pass	1	PMID:21318289	NA	NA	NA	NA	NA	NA	No_ID	CBRAS|NA
267	Distinct substrate specificities and unusual substrate flexibilities of two hydroxycinnamoyltransferases, rosmarinic acid synthase and hydroxycinnamoyl-CoA:shikimate hydroxycinnamoyl-transferase, from Coleus blumei Benth	10.1007/s00425-011-1367-2	Coleus blumei	4136|Lamiaceae	33090|Viridiplantae	1	CbRAS	hydroxycinnamoyl-CoA:hydroxyphenyllactate hydroxycinnamoyltransferase/rosmarinic acid synthase	1	NA	NA	A0PDV5	NA	0	3,4-dihydroxyphenyl-lactate (DHPL) ; feruloyl-CoA		1	0	pass	1	PMID:21318289	NA	NA	NA	NA	NA	NA	No_ID	CBRAS|NA
268	Distinct substrate specificities and unusual substrate flexibilities of two hydroxycinnamoyltransferases, rosmarinic acid synthase and hydroxycinnamoyl-CoA:shikimate hydroxycinnamoyl-transferase, from Coleus blumei Benth	10.1007/s00425-011-1367-2	Coleus blumei	4136|Lamiaceae	33090|Viridiplantae	1	CbRAS	hydroxycinnamoyl-CoA:hydroxyphenyllactate hydroxycinnamoyltransferase/rosmarinic acid synthase	1	NA	NA	A0PDV5	NA	0	Phenyllactate ; feruloyl-CoA		1	0	pass	1	PMID:21318289	NA	NA	NA	NA	NA	NA	No_ID	CBRAS|NA
269	Distinct substrate specificities and unusual substrate flexibilities of two hydroxycinnamoyltransferases, rosmarinic acid synthase and hydroxycinnamoyl-CoA:shikimate hydroxycinnamoyl-transferase, from Coleus blumei Benth	10.1007/s00425-011-1367-2	Coleus blumei	4136|Lamiaceae	33090|Viridiplantae	1	CbHST	hydroxycinnamoyl-CoA:shikimate hydroxycinnamoyltransferase	1	NA	NA		NA	0	shikimate ; Cinnamoyl-CoA	ester	1	0	pass	1	PMID:21318289	NA	NA	NA	NA	NA	NA	No_ID	CBHST|NA
270	Distinct substrate specificities and unusual substrate flexibilities of two hydroxycinnamoyltransferases, rosmarinic acid synthase and hydroxycinnamoyl-CoA:shikimate hydroxycinnamoyl-transferase, from Coleus blumei Benth	10.1007/s00425-011-1367-2	Coleus blumei	4136|Lamiaceae	33090|Viridiplantae	1	CbHST	hydroxycinnamoyl-CoA:shikimate hydroxycinnamoyltransferase	1	NA	NA		NA	0	3-hydroxyanthranilate ; Cinnamoyl-CoA	ester	1	0	pass	1	PMID:21318289	NA	NA	NA	NA	NA	NA	No_ID	CBHST|NA
271	Distinct substrate specificities and unusual substrate flexibilities of two hydroxycinnamoyltransferases, rosmarinic acid synthase and hydroxycinnamoyl-CoA:shikimate hydroxycinnamoyl-transferase, from Coleus blumei Benth	10.1007/s00425-011-1367-2	Coleus blumei	4136|Lamiaceae	33090|Viridiplantae	1	CbHST	hydroxycinnamoyl-CoA:shikimate hydroxycinnamoyltransferase	1	NA	NA		NA	0	3-aminobenzoate ; Cinnamoyl-CoA	amide	1	0	pass	1	PMID:21318289	NA	NA	NA	NA	NA	NA	No_ID	CBHST|NA
272	Distinct substrate specificities and unusual substrate flexibilities of two hydroxycinnamoyltransferases, rosmarinic acid synthase and hydroxycinnamoyl-CoA:shikimate hydroxycinnamoyl-transferase, from Coleus blumei Benth	10.1007/s00425-011-1367-2	Coleus blumei	4136|Lamiaceae	33090|Viridiplantae	1	CbHST	hydroxycinnamoyl-CoA:shikimate hydroxycinnamoyltransferase	1	NA	NA		NA	0	3-hydroxybenzoate ; Cinnamoyl-CoA		1	0	pass	1	PMID:21318289	NA	NA	NA	NA	NA	NA	No_ID	CBHST|NA
273	Distinct substrate specificities and unusual substrate flexibilities of two hydroxycinnamoyltransferases, rosmarinic acid synthase and hydroxycinnamoyl-CoA:shikimate hydroxycinnamoyl-transferase, from Coleus blumei Benth	10.1007/s00425-011-1367-2	Coleus blumei	4136|Lamiaceae	33090|Viridiplantae	1	CbHST	hydroxycinnamoyl-CoA:shikimate hydroxycinnamoyltransferase	1	NA	NA		NA	0	2,3-dihydroxybenzoate ; Cinnamoyl-CoA		1	0	pass	1	PMID:21318289	NA	NA	NA	NA	NA	NA	No_ID	CBHST|NA
274	Distinct substrate specificities and unusual substrate flexibilities of two hydroxycinnamoyltransferases, rosmarinic acid synthase and hydroxycinnamoyl-CoA:shikimate hydroxycinnamoyl-transferase, from Coleus blumei Benth	10.1007/s00425-011-1367-2	Coleus blumei	4136|Lamiaceae	33090|Viridiplantae	1	CbHST	hydroxycinnamoyl-CoA:shikimate hydroxycinnamoyltransferase	1	NA	NA		NA	0	shikimate ; 4-Coumaroyl-CoA		1	0	pass	1	PMID:21318289	NA	NA	NA	NA	NA	NA	No_ID	CBHST|NA
275	Distinct substrate specificities and unusual substrate flexibilities of two hydroxycinnamoyltransferases, rosmarinic acid synthase and hydroxycinnamoyl-CoA:shikimate hydroxycinnamoyl-transferase, from Coleus blumei Benth	10.1007/s00425-011-1367-2	Coleus blumei	4136|Lamiaceae	33090|Viridiplantae	1	CbHST	hydroxycinnamoyl-CoA:shikimate hydroxycinnamoyltransferase	1	NA	NA		NA	0	3-hydroxyanthranilate ; 4-Coumaroyl-CoA		1	0	pass	1	PMID:21318289	NA	NA	NA	NA	NA	NA	No_ID	CBHST|NA
276	Distinct substrate specificities and unusual substrate flexibilities of two hydroxycinnamoyltransferases, rosmarinic acid synthase and hydroxycinnamoyl-CoA:shikimate hydroxycinnamoyl-transferase, from Coleus blumei Benth	10.1007/s00425-011-1367-2	Coleus blumei	4136|Lamiaceae	33090|Viridiplantae	1	CbHST	hydroxycinnamoyl-CoA:shikimate hydroxycinnamoyltransferase	1	NA	NA		NA	0	3-aminobenzoate ; 4-Coumaroyl-CoA		1	0	pass	1	PMID:21318289	NA	NA	NA	NA	NA	NA	No_ID	CBHST|NA
277	Distinct substrate specificities and unusual substrate flexibilities of two hydroxycinnamoyltransferases, rosmarinic acid synthase and hydroxycinnamoyl-CoA:shikimate hydroxycinnamoyl-transferase, from Coleus blumei Benth	10.1007/s00425-011-1367-2	Coleus blumei	4136|Lamiaceae	33090|Viridiplantae	1	CbHST	hydroxycinnamoyl-CoA:shikimate hydroxycinnamoyltransferase	1	NA	NA		NA	0	3-hydroxybenzoate ; 4-Coumaroyl-CoA		1	0	pass	1	PMID:21318289	NA	NA	NA	NA	NA	NA	No_ID	CBHST|NA
278	Distinct substrate specificities and unusual substrate flexibilities of two hydroxycinnamoyltransferases, rosmarinic acid synthase and hydroxycinnamoyl-CoA:shikimate hydroxycinnamoyl-transferase, from Coleus blumei Benth	10.1007/s00425-011-1367-2	Coleus blumei	4136|Lamiaceae	33090|Viridiplantae	1	CbHST	hydroxycinnamoyl-CoA:shikimate hydroxycinnamoyltransferase	1	NA	NA		NA	0	2,3-dihydroxybenzoate ; 4-Coumaroyl-CoA		1	0	pass	1	PMID:21318289	NA	NA	NA	NA	NA	NA	No_ID	CBHST|NA
279	Distinct substrate specificities and unusual substrate flexibilities of two hydroxycinnamoyltransferases, rosmarinic acid synthase and hydroxycinnamoyl-CoA:shikimate hydroxycinnamoyl-transferase, from Coleus blumei Benth	10.1007/s00425-011-1367-2	Coleus blumei	4136|Lamiaceae	33090|Viridiplantae	1	CbHST	hydroxycinnamoyl-CoA:shikimate hydroxycinnamoyltransferase	1	NA	NA		NA	0	shikimate ; caffeoyl-CoA		1	0	pass	1	PMID:21318289	NA	NA	NA	NA	NA	NA	No_ID	CBHST|NA
280	Distinct substrate specificities and unusual substrate flexibilities of two hydroxycinnamoyltransferases, rosmarinic acid synthase and hydroxycinnamoyl-CoA:shikimate hydroxycinnamoyl-transferase, from Coleus blumei Benth	10.1007/s00425-011-1367-2	Coleus blumei	4136|Lamiaceae	33090|Viridiplantae	1	CbHST	hydroxycinnamoyl-CoA:shikimate hydroxycinnamoyltransferase	1	NA	NA		NA	0	3-hydroxyanthranilate ; caffeoyl-CoA		1	0	pass	1	PMID:21318289	NA	NA	NA	NA	NA	NA	No_ID	CBHST|NA
281	Distinct substrate specificities and unusual substrate flexibilities of two hydroxycinnamoyltransferases, rosmarinic acid synthase and hydroxycinnamoyl-CoA:shikimate hydroxycinnamoyl-transferase, from Coleus blumei Benth	10.1007/s00425-011-1367-2	Coleus blumei	4136|Lamiaceae	33090|Viridiplantae	1	CbHST	hydroxycinnamoyl-CoA:shikimate hydroxycinnamoyltransferase	1	NA	NA		NA	0	3-aminobenzoate ; caffeoyl-CoA		1	0	pass	1	PMID:21318289	NA	NA	NA	NA	NA	NA	No_ID	CBHST|NA
282	Distinct substrate specificities and unusual substrate flexibilities of two hydroxycinnamoyltransferases, rosmarinic acid synthase and hydroxycinnamoyl-CoA:shikimate hydroxycinnamoyl-transferase, from Coleus blumei Benth	10.1007/s00425-011-1367-2	Coleus blumei	4136|Lamiaceae	33090|Viridiplantae	1	CbHST	hydroxycinnamoyl-CoA:shikimate hydroxycinnamoyltransferase	1	NA	NA		NA	0	3-hydroxybenzoate ; caffeoyl-CoA		1	0	pass	1	PMID:21318289	NA	NA	NA	NA	NA	NA	No_ID	CBHST|NA
283	Distinct substrate specificities and unusual substrate flexibilities of two hydroxycinnamoyltransferases, rosmarinic acid synthase and hydroxycinnamoyl-CoA:shikimate hydroxycinnamoyl-transferase, from Coleus blumei Benth	10.1007/s00425-011-1367-2	Coleus blumei	4136|Lamiaceae	33090|Viridiplantae	1	CbHST	hydroxycinnamoyl-CoA:shikimate hydroxycinnamoyltransferase	1	NA	NA		NA	0	2,3-dihydroxybenzoate ; caffeoyl-CoA		1	0	pass	1	PMID:21318289	NA	NA	NA	NA	NA	NA	No_ID	CBHST|NA
284	Distinct substrate specificities and unusual substrate flexibilities of two hydroxycinnamoyltransferases, rosmarinic acid synthase and hydroxycinnamoyl-CoA:shikimate hydroxycinnamoyl-transferase, from Coleus blumei Benth	10.1007/s00425-011-1367-2	Coleus blumei	4136|Lamiaceae	33090|Viridiplantae	1	CbHST	hydroxycinnamoyl-CoA:shikimate hydroxycinnamoyltransferase	1	NA	NA		NA	0	shikimate ; Sinapoyl-CoA		1	0	pass	1	PMID:21318289	NA	NA	NA	NA	NA	NA	No_ID	CBHST|NA
285	Distinct substrate specificities and unusual substrate flexibilities of two hydroxycinnamoyltransferases, rosmarinic acid synthase and hydroxycinnamoyl-CoA:shikimate hydroxycinnamoyl-transferase, from Coleus blumei Benth	10.1007/s00425-011-1367-2	Coleus blumei	4136|Lamiaceae	33090|Viridiplantae	1	CbHST	hydroxycinnamoyl-CoA:shikimate hydroxycinnamoyltransferase	1	NA	NA		NA	0	3-hydroxyanthranilate ; Sinapoyl-CoA		1	0	pass	1	PMID:21318289	NA	NA	NA	NA	NA	NA	No_ID	CBHST|NA
286	Enzymic feruloylation of arabinoxylan-trisaccharide by feruloyl-CoA:arabinoxylan-trisaccharide O-hydroxycinnamoyl transferase from Oryza sativa	10.1007/s004250000490	Oryza sativa	4479|Poaceae	33090|Viridiplantae	1	FTase	feruloyl-CoA:arabinoxylan-trisaccharide O-hydroxycinnamoyl transferase	1	NA	NA		NA	0	arabinoxylan-trisaccharide ; feruloyl-CoA	feruloyl arabinoxylan-trisaccharide (Fer-AXX)	1	0	pass	1	PMID:11289614	NA	NA	NA	NA	NA	NA	No_ID	FTASE|NA
287	Enzymic feruloylation of arabinoxylan-trisaccharide by feruloyl-CoA:arabinoxylan-trisaccharide O-hydroxycinnamoyl transferase from Oryza sativa	10.1007/s004250050604	Papaver somniferum	3465|Papaveraceae	33090|Viridiplantae	1	THT	hydroxycinnamoyl-CoA: tyramine N-(hydroxycinnamoyl)transferase	1	NA	NA		NA	1	tyramine ; feruloyl-CoA	N-feruloyltyramine	1	1	pass	1	PMID:10467029	Q5D8C0_CAPAN	Q5D8C0	NP_001311493.1|NP_001311493	NM_001324564.1|NM_001324564	Capsicum_annuum	Different_species_CHECK	Different_species	THT|PF00583;Acetyltransf_1;1
288	Enzymic feruloylation of arabinoxylan-trisaccharide by feruloyl-CoA:arabinoxylan-trisaccharide O-hydroxycinnamoyl transferase from Oryza sativa	10.1007/s004250050604	Papaver somniferum	3465|Papaveraceae	33090|Viridiplantae	1	THT	hydroxycinnamoyl-CoA: tyramine N-(hydroxycinnamoyl)transferase	1	NA	NA		NA	1	dopamine ; feruloyl-CoA	NA	1	1	pass	1	PMID:10467029	Q5D8C0_CAPAN	Q5D8C0	NP_001311493.1|NP_001311493	NM_001324564.1|NM_001324564	Capsicum_annuum	Different_species_CHECK	Different_species	THT|PF00583;Acetyltransf_1;1
289	Enzymic feruloylation of arabinoxylan-trisaccharide by feruloyl-CoA:arabinoxylan-trisaccharide O-hydroxycinnamoyl transferase from Oryza sativa	10.1007/s004250050604	Papaver somniferum	3465|Papaveraceae	33090|Viridiplantae	1	THT	hydroxycinnamoyl-CoA: tyramine N-(hydroxycinnamoyl)transferase	1	NA	NA		NA	1	tyramine ; coumaroyl-CoA	NA	1	1	pass	1	PMID:10467029	Q5D8C0_CAPAN	Q5D8C0	NP_001311493.1|NP_001311493	NM_001324564.1|NM_001324564	Capsicum_annuum	Different_species_CHECK	Different_species	THT|PF00583;Acetyltransf_1;1
290	Enzymic feruloylation of arabinoxylan-trisaccharide by feruloyl-CoA:arabinoxylan-trisaccharide O-hydroxycinnamoyl transferase from Oryza sativa	10.1007/s004250050604	Papaver somniferum	3465|Papaveraceae	33090|Viridiplantae	1	THT	hydroxycinnamoyl-CoA: tyramine N-(hydroxycinnamoyl)transferase	1	NA	NA		NA	1	tyramine ; cinnamoyl-CoA	NA	1	1	pass	1	PMID:10467029	Q5D8C0_CAPAN	Q5D8C0	NP_001311493.1|NP_001311493	NM_001324564.1|NM_001324564	Capsicum_annuum	Different_species_CHECK	Different_species	THT|PF00583;Acetyltransf_1;1
291	Enzymic feruloylation of arabinoxylan-trisaccharide by feruloyl-CoA:arabinoxylan-trisaccharide O-hydroxycinnamoyl transferase from Oryza sativa	10.1007/s004250050604	Papaver somniferum	3465|Papaveraceae	33090|Viridiplantae	1	THT	hydroxycinnamoyl-CoA: tyramine N-(hydroxycinnamoyl)transferase	1	NA	NA		NA	1	tyramine ; sinapoyl-CoA	NA	1	1	pass	1	PMID:10467029	Q5D8C0_CAPAN	Q5D8C0	NP_001311493.1|NP_001311493	NM_001324564.1|NM_001324564	Capsicum_annuum	Different_species_CHECK	Different_species	THT|PF00583;Acetyltransf_1;1
292	Enzymic feruloylation of arabinoxylan-trisaccharide by feruloyl-CoA:arabinoxylan-trisaccharide O-hydroxycinnamoyl transferase from Oryza sativa	10.1007/s004250050604	Papaver somniferum	3465|Papaveraceae	33090|Viridiplantae	1	THT	hydroxycinnamoyl-CoA: tyramine N-(hydroxycinnamoyl)transferase	1	NA	NA		NA	1	tyramine ; caffeoyl-CoA	NA	1	1	pass	1	PMID:10467029	Q5D8C0_CAPAN	Q5D8C0	NP_001311493.1|NP_001311493	NM_001324564.1|NM_001324564	Capsicum_annuum	Different_species_CHECK	Different_species	THT|PF00583;Acetyltransf_1;1
293	Further characterization and regulation of malonyl-coenzyme A: flavonoid glucoside malonyltransferases from parsley cell suspension cultures	10.1016/0003-9861(83)90286-2	Petroselinum hortense	4037|Apiaceae	33090|Viridiplantae	1	MAT-7	Malonyl-CoA:flavone/flavonol 7-O-glucoside malonyltransferase	1	NA	NA		NA	0	4-Nitrophenyl glucoside ; malonyl-CoA		1	0	pass	1	PMID:6639051	NA	NA	NA	NA	NA	NA	No_ID	MAT-7|NA
294	Further characterization and regulation of malonyl-coenzyme A: flavonoid glucoside malonyltransferases from parsley cell suspension cultures	10.1016/0003-9861(83)90286-2	Petroselinum hortense	4037|Apiaceae	33090|Viridiplantae	1	MAT-7	Malonyl-CoA:flavone/flavonol 7-O-glucoside malonyltransferase	1	NA	NA		NA	0	4-Methylumbelliferyl glucoside ; malonyl-CoA		1	0	pass	1	PMID:6639051	NA	NA	NA	NA	NA	NA	No_ID	MAT-7|NA
295	Further characterization and regulation of malonyl-coenzyme A: flavonoid glucoside malonyltransferases from parsley cell suspension cultures	10.1016/0003-9861(83)90286-2	Petroselinum hortense	4037|Apiaceae	33090|Viridiplantae	1	MAT-7	Malonyl-CoA:flavone/flavonol 7-O-glucoside malonyltransferase	1	NA	NA		NA	0	Dhurrin ; malonyl-CoA		1	0	pass	1	PMID:6639051	NA	NA	NA	NA	NA	NA	No_ID	MAT-7|NA
296	Further characterization and regulation of malonyl-coenzyme A: flavonoid glucoside malonyltransferases from parsley cell suspension cultures	10.1016/0003-9861(83)90286-2	Petroselinum hortense	4037|Apiaceae	33090|Viridiplantae	1	MAT-7	Malonyl-CoA:flavone/flavonol 7-O-glucoside malonyltransferase	1	NA	NA		NA	0	2-Coumaric acid glucoside ; malonyl-CoA		1	0	pass	1	PMID:6639051	NA	NA	NA	NA	NA	NA	No_ID	MAT-7|NA
297	Further characterization and regulation of malonyl-coenzyme A: flavonoid glucoside malonyltransferases from parsley cell suspension cultures	10.1016/0003-9861(83)90286-2	Petroselinum hortense	4037|Apiaceae	33090|Viridiplantae	1	MAT-7	Malonyl-CoA:flavone/flavonol 7-O-glucoside malonyltransferase	1	NA	NA		NA	0	4-Hydroxy-2,5-dichlorophenoxyacetic acid glucoside ; malonyl-CoA		1	0	pass	1	PMID:6639051	NA	NA	NA	NA	NA	NA	No_ID	MAT-7|NA
298	Further characterization and regulation of malonyl-coenzyme A: flavonoid glucoside malonyltransferases from parsley cell suspension cultures	10.1016/0003-9861(83)90286-2	Petroselinum hortense	4037|Apiaceae	33090|Viridiplantae	1	MAT-7	Malonyl-CoA:flavone/flavonol 7-O-glucoside malonyltransferase	1	NA	NA		NA	0	Coniferin ; malonyl-CoA		1	0	pass	1	PMID:6639051	NA	NA	NA	NA	NA	NA	No_ID	MAT-7|NA
299	Further characterization and regulation of malonyl-coenzyme A: flavonoid glucoside malonyltransferases from parsley cell suspension cultures	10.1016/0003-9861(83)90286-2	Petroselinum hortense	4037|Apiaceae	33090|Viridiplantae	1	MAT-7	Malonyl-CoA:flavone/flavonol 7-O-glucoside malonyltransferase	1	NA	NA		NA	0	apigenin 7-0-glucoside ; malonyl-CoA		1	0	pass	1	PMID:6639051	NA	NA	NA	NA	NA	NA	No_ID	MAT-7|NA
300	Further characterization and regulation of malonyl-coenzyme A: flavonoid glucoside malonyltransferases from parsley cell suspension cultures	10.1016/0003-9861(84)90204-2	Vigna radiata	3803|Fabaceae	33090|Viridiplantae	1	ACC malonyltransferase	1-aminocyclopropane-1-carboxylate malonyltransferase	1	NA	NA		NA	0	1-amino-2-ethylcyclopropane-1-carboxylic acid ; malonyl-CoA	malonylated AEC conjugates	1	0	pass	1	PMID:6517594	NA	NA	NA	NA	NA	NA	No_ID	ACCMALONYLTRANSFERASE|NA
301	Further characterization and regulation of malonyl-coenzyme A: flavonoid glucoside malonyltransferases from parsley cell suspension cultures	10.1016/0003-9861(84)90204-2	Vigna radiata	3803|Fabaceae	33090|Viridiplantae	1	ACC malonyltransferase	1-aminocyclopropane-1-carboxylate malonyltransferase	1	NA	NA		NA	0	1-aminocyclopropane-1-carboxylic acid (ACC) ; malonyl-CoA	N-malonyl-ACC	1	0	pass	1	PMID:6517594	NA	NA	NA	NA	NA	NA	No_ID	ACCMALONYLTRANSFERASE|NA
302	Further characterization and regulation of malonyl-coenzyme A: flavonoid glucoside malonyltransferases from parsley cell suspension cultures	10.1016/0003-9861(84)90204-2	Vigna radiata	3803|Fabaceae	33090|Viridiplantae	1	ACC malonyltransferase	1-aminocyclopropane-1-carboxylate malonyltransferase	1	NA	NA		NA	0	D-amino acids ; malonyl-CoA	N-malonyl-D-amino acids	1	0	pass	1	PMID:6517594	NA	NA	NA	NA	NA	NA	No_ID	ACCMALONYLTRANSFERASE|NA
303	Malonyl-coenzyme A:isoflavone 7-O-glucoside-6"-O-malonyltransferase from roots of chick pea (Cicer arietinum L.)	10.1016/0003-9861(84)90298-4	Cicer arietinum	3803|Fabaceae	33090|Viridiplantae	1	NA	malonyl-CoA:isoflavone 7-O-glucoside-6"-O-malonyltransferase	1	NA	NA		NA	0	biochanin A 7-O-glucoside ; malonyl-CoA	biochanin A 7-O-glucoside-6"-O-malonyl ester; formononetin 7-O-glucoside-6"-O-malonyl ester; malonylated derivatives of substrates	1	0	pass	1	PMID:6497385	NA	NA	NA	NA	NA	NA	No_ID	NA
304	Malonyl-coenzyme A:isoflavone 7-O-glucoside-6"-O-malonyltransferase from roots of chick pea (Cicer arietinum L.)	10.1016/0003-9861(84)90298-4	Cicer arietinum	3803|Fabaceae	33090|Viridiplantae	1	NA	malonyl-CoA:isoflavone 7-O-glucoside-6"-O-malonyltransferase	1	NA	NA		NA	0	formononetin 7-O-glucoside ; malonyl-CoA		1	0	pass	1	PMID:6497385	NA	NA	NA	NA	NA	NA	No_ID	NA
305	Malonyl-coenzyme A:isoflavone 7-O-glucoside-6"-O-malonyltransferase from roots of chick pea (Cicer arietinum L.)	10.1016/0003-9861(84)90298-4	Cicer arietinum	3803|Fabaceae	33090|Viridiplantae	1	NA	malonyl-CoA:isoflavone 7-O-glucoside-6"-O-malonyltransferase	1	NA	NA		NA	0	genistein 7-O-glucoside ; malonyl-CoA		1	0	pass	1	PMID:6497385	NA	NA	NA	NA	NA	NA	No_ID	NA
306	Malonyl-coenzyme A:isoflavone 7-O-glucoside-6"-O-malonyltransferase from roots of chick pea (Cicer arietinum L.)	10.1016/0003-9861(84)90298-4	Cicer arietinum	3803|Fabaceae	33090|Viridiplantae	1	NA	malonyl-CoA:isoflavone 7-O-glucoside-6"-O-malonyltransferase	1	NA	NA		NA	0	pratensein 7-O-glucoside ; malonyl-CoA		1	0	pass	1	PMID:6497385	NA	NA	NA	NA	NA	NA	No_ID	NA
307	Malonyl-coenzyme A:isoflavone 7-O-glucoside-6"-O-malonyltransferase from roots of chick pea (Cicer arietinum L.)	10.1016/0003-9861(84)90298-4	Cicer arietinum	3803|Fabaceae	33090|Viridiplantae	1	NA	malonyl-CoA:isoflavone 7-O-glucoside-6"-O-malonyltransferase	1	NA	NA		NA	0	orobol 7-O-glucoside ; malonyl-CoA		1	0	pass	1	PMID:6497385	NA	NA	NA	NA	NA	NA	No_ID	NA
308	Malonyl-coenzyme A:isoflavone 7-O-glucoside-6"-O-malonyltransferase from roots of chick pea (Cicer arietinum L.)	10.1016/0003-9861(84)90298-4	Cicer arietinum	3803|Fabaceae	33090|Viridiplantae	1	NA	malonyl-CoA:isoflavone 7-O-glucoside-6"-O-malonyltransferase	1	NA	NA		NA	0	daidzein 7-Oglucoside ; malonyl-CoA		1	0	pass	1	PMID:6497385	NA	NA	NA	NA	NA	NA	No_ID	NA
309	Malonyl-coenzyme A:isoflavone 7-O-glucoside-6"-O-malonyltransferase from roots of chick pea (Cicer arietinum L.)	10.1016/0003-9861(84)90298-4	Cicer arietinum	3803|Fabaceae	33090|Viridiplantae	1	NA	malonyl-CoA:isoflavone 7-O-glucoside-6"-O-malonyltransferase	1	NA	NA		NA	0	maackiain 3-Oglucoside ; malonyl-CoA		1	0	pass	1	PMID:6497385	NA	NA	NA	NA	NA	NA	No_ID	NA
310	Malonyl-coenzyme A:isoflavone 7-O-glucoside-6"-O-malonyltransferase from roots of chick pea (Cicer arietinum L.)	10.1016/0003-9861(84)90298-4	Cicer arietinum	3803|Fabaceae	33090|Viridiplantae	1	NA	malonyl-CoA:isoflavone 7-O-glucoside-6"-O-malonyltransferase	1	NA	NA		NA	0	2â€™4â€™4â€™-trihydroxy-chalcone 4â€™-Oglucoside ; malonyl-CoA		1	0	pass	1	PMID:6497385	NA	NA	NA	NA	NA	NA	No_ID	NA
311	Malonyl-coenzyme A:isoflavone 7-O-glucoside-6"-O-malonyltransferase from roots of chick pea (Cicer arietinum L.)	10.1016/0003-9861(84)90298-4	Cicer arietinum	3803|Fabaceae	33090|Viridiplantae	1	NA	malonyl-CoA:isoflavone 7-O-glucoside-6"-O-malonyltransferase	1	NA	NA		NA	0	apigenin 7-O-glucoside ; malonyl-CoA		1	0	pass	1	PMID:6497385	NA	NA	NA	NA	NA	NA	No_ID	NA
312	Malonyl-coenzyme A:isoflavone 7-O-glucoside-6"-O-malonyltransferase from roots of chick pea (Cicer arietinum L.)	10.1016/0003-9861(84)90298-4	Cicer arietinum	3803|Fabaceae	33090|Viridiplantae	1	NA	malonyl-CoA:isoflavone 7-O-glucoside-6"-O-malonyltransferase	1	NA	NA		NA	0	luteolin 7-O-glucoside ; malonyl-CoA		1	0	pass	1	PMID:6497385	NA	NA	NA	NA	NA	NA	No_ID	NA
313	Malonyl-coenzyme A:isoflavone 7-O-glucoside-6"-O-malonyltransferase from roots of chick pea (Cicer arietinum L.)	10.1016/0003-9861(84)90298-4	Cicer arietinum	3803|Fabaceae	33090|Viridiplantae	1	NA	malonyl-CoA:isoflavone 7-O-glucoside-6"-O-malonyltransferase	1	NA	NA		NA	0	kaempferol 7-0-glucoside ; malonyl-CoA		1	0	pass	1	PMID:6497385	NA	NA	NA	NA	NA	NA	No_ID	NA
314	Malonyl-coenzyme A:isoflavone 7-O-glucoside-6"-O-malonyltransferase from roots of chick pea (Cicer arietinum L.)	10.1016/0003-9861(84)90298-4	Cicer arietinum	3803|Fabaceae	33090|Viridiplantae	1	NA	malonyl-CoA:isoflavone 7-O-glucoside-6"-O-malonyltransferase	1	NA	NA		NA	0	quercetin 7-0-glucoside ; malonyl-CoA		1	0	pass	1	PMID:6497385	NA	NA	NA	NA	NA	NA	No_ID	NA
315	Malonyl-coenzyme A:isoflavone 7-O-glucoside-6"-O-malonyltransferase from roots of chick pea (Cicer arietinum L.)	10.1016/0003-9861(84)90298-4	Cicer arietinum	3803|Fabaceae	33090|Viridiplantae	1	NA	malonyl-CoA:isoflavone 7-O-glucoside-6"-O-malonyltransferase	1	NA	NA		NA	0	quercetagetin 7-O-glucoside ; malonyl-CoA		1	0	pass	1	PMID:6497385	NA	NA	NA	NA	NA	NA	No_ID	NA
316	Malonyl-coenzyme A:isoflavone 7-O-glucoside-6"-O-malonyltransferase from roots of chick pea (Cicer arietinum L.)	10.1016/0003-9861(84)90298-4	Cicer arietinum	3803|Fabaceae	33090|Viridiplantae	1	NA	malonyl-CoA:isoflavone 7-O-glucoside-6"-O-malonyltransferase	1	NA	NA		NA	0	Indoxyl -Î²-D-glucoside ; malonyl-CoA		1	0	pass	1	PMID:6497385	NA	NA	NA	NA	NA	NA	No_ID	NA
317	Specificity of the N-benzoyl transferase responsible for the last step of Taxol biosynthesis	10.1016/j.abb.2008.06.021	Taxus species	25623|Taxaceae	33090|Viridiplantae	1	TAX10	N-benzoyl transferase	1	NA	NA	Q8LL69	NA	0	N-debenzoyltaxol ; benzoyl CoA	Taxol	1	0	pass	1	PMID:18621016	A0A3L6DE46_MAIZE|A0A2R3ZWS6_CORAV|A0A371E1J4_MUCPR|A0A2I0B3C6_9ASPA|A0A2I0B3C5_9ASPA|A0A2I0A2E5_9ASPA|A0AAP0BPG0_9ASPA|A0A1J6IFV1_NICAT|DBNBT_TAXCA	A0A3L6DE46|A0A2R3ZWS6|A0A371E1J4|A0A2I0B3C6|A0A2I0B3C5|A0A2I0A2E5|A0AAP0BPG0|A0A1J6IFV1|Q8LL69	|XP_019244859.1|XP_019244859|XP_019244860.1|XP_019244860	|XM_019389314.1|XM_019389314|XM_019389315.1|XM_019389315	Zea_mays|Corylus_avellana|Mucuna_pruriens|Apostasia_shenzhenica|Platanthera_zijinensis|Nicotiana_attenuata|Taxus_canadensis	Multiple_species_CHECK	DBNBT_TAXCA	TAX10|PF02458;Transferase;1|TAX10|NA|TAX10|IPR023213;CAT-like_dom_sf;IPR050898;Plant_acyltransferase
318	Specificity of the N-benzoyl transferase responsible for the last step of Taxol biosynthesis	10.1016/j.abb.2008.06.021	Taxus species	25623|Taxaceae	33090|Viridiplantae	1	TAX10	N-benzoyl transferase	1	NA	NA	Q8LL69	NA	0	N-debenzoyl-2â€²-deoxytaxol ; benzoyl CoA	2â€²-deoxytaxol	1	0	pass	1	PMID:18621016	A0A3L6DE46_MAIZE|A0A2R3ZWS6_CORAV|A0A371E1J4_MUCPR|A0A2I0B3C6_9ASPA|A0A2I0B3C5_9ASPA|A0A2I0A2E5_9ASPA|A0AAP0BPG0_9ASPA|A0A1J6IFV1_NICAT|DBNBT_TAXCA	A0A3L6DE46|A0A2R3ZWS6|A0A371E1J4|A0A2I0B3C6|A0A2I0B3C5|A0A2I0A2E5|A0AAP0BPG0|A0A1J6IFV1|Q8LL69	|XP_019244859.1|XP_019244859|XP_019244860.1|XP_019244860	|XM_019389314.1|XM_019389314|XM_019389315.1|XM_019389315	Zea_mays|Corylus_avellana|Mucuna_pruriens|Apostasia_shenzhenica|Platanthera_zijinensis|Nicotiana_attenuata|Taxus_canadensis	Multiple_species_CHECK	DBNBT_TAXCA	TAX10|PF02458;Transferase;1|TAX10|NA|TAX10|IPR023213;CAT-like_dom_sf;IPR050898;Plant_acyltransferase
319	Specificity of the N-benzoyl transferase responsible for the last step of Taxol biosynthesis	10.1016/j.abb.2009.05.018	Taxus species	25623|Taxaceae	33090|Viridiplantae	1	TAX 9	taxoid 9Î±-acetyl transferase; taxoid-O-acetyl transferase	1	NA	NA		NA	0	taxa-4(20),11(12)-dien-5Î±,13Î±-diacetoxy-9Î±,10Î²-diol ; acetyl CoA	Peracetylated tetraol taxusin; taxadien-5Î±,10Î²,13Î±-triacetoxy-9Î±-ol; taxadien-5Î±,9Î±,13Î±-triacetoxy-10Î²-ol; taxusin; C1 acetate derivative; C7 acetate derivative; C9 acetate derivative	1	0	pass	1	PMID:19501040	NA	NA	NA	NA	NA	NA	No_ID	TAX9|NA
320	Specificity of the N-benzoyl transferase responsible for the last step of Taxol biosynthesis	10.1016/j.abb.2009.05.018	Taxus species	25623|Taxaceae	33090|Viridiplantae	1	TAX 9	taxoid 9Î±-acetyl transferase; taxoid-O-acetyl transferase	1	NA	NA		NA	0	13-acetyl-9-dihydro-baccatin III ; acetyl CoA	Peracetylated tetraol taxusin; taxadien-5Î±,10Î²,13Î±-triacetoxy-9Î±-ol; taxadien-5Î±,9Î±,13Î±-triacetoxy-10Î²-ol; taxusin; C1 acetate derivative; C7 acetate derivative; C9 acetate derivative	1	0	pass	1	PMID:19501040	NA	NA	NA	NA	NA	NA	No_ID	TAX9|NA
321	Specificity of the N-benzoyl transferase responsible for the last step of Taxol biosynthesis	10.1016/j.abb.2009.05.018	Taxus species	25623|Taxaceae	33090|Viridiplantae	1	TAX 14	taxoid 10Î²-acetyl transferase; taxoid-O-acetyl transferase	1	NA	NA		NA	0	taxa-4(20),11(12)-dien-5Î±,13Î±-diacetoxy-9Î±,10Î²-diol ; acetyl CoA	Peracetylated tetraol taxusin; taxadien-5Î±,9Î±,13Î±-triacetoxy-10Î²-ol; taxadien-5Î±,10Î²,13Î±-triacetoxy-9Î±-ol; taxusin	1	0	pass	1	PMID:19501040	NA	NA	NA	NA	NA	NA	No_ID	TAX14|NA
322	Biocatalysis of precursors to new-generation SB-T-taxanes effective against paclitaxel-resistant cancer cells	10.1016/j.abb.2022.109165	Taxus species	25623|Taxaceae	33090|Viridiplantae	1	DBAT	10-O-deacetylbaccatin III 10-O-acetyltransferase	1	NA	NA		NA	0	10-deacetylbaccatin III ; cyclopropanecarbonyl CoA	baccatin III; 10-O-n-propionyl-10-O-deacetylbaccatin III; 10-O-cyclopropanecarbonyl-10-O-deacetylbaccatin III	1	0	pass	1	PMID:35227656	I6PSK6_TAXBA|I6PL85_TAXBA|I6PPU5_TAXBA|I6PSK0_TAXBA|I6PL71_TAXBA|I6PGW5_TAXBA|I6PSL6_TAXBA|Q8W169_TAXBA|M9V211_TAXBA|I6PSM2_TAXCU|B9VU64_TAXCU	I6PSK6|I6PL85|I6PPU5|I6PSK0|I6PL71|I6PGW5|I6PSL6|Q8W169|M9V211|I6PSM2|B9VU64			Taxus_baccata|Taxus_cuspidata	Multiple_species_CHECK	DBAT_TAXCU	DBAT|PF02458;Transferase;1|DBAT|NA
323	Biocatalysis of precursors to new-generation SB-T-taxanes effective against paclitaxel-resistant cancer cells	10.1016/j.abb.2022.109165	Taxus species	25623|Taxaceae	33090|Viridiplantae	1	DBAT	10-O-deacetylbaccatin III 10-O-acetyltransferase	1	NA	NA		NA	0	10-deacetylbaccatin III ; n-propionyl CoA	baccatin III; 10-O-n-propionyl-10-O-deacetylbaccatin III; 10-O-cyclopropanecarbonyl-10-O-deacetylbaccatin III	1	0	pass	1	PMID:35227656	I6PSK6_TAXBA|I6PL85_TAXBA|I6PPU5_TAXBA|I6PSK0_TAXBA|I6PL71_TAXBA|I6PGW5_TAXBA|I6PSL6_TAXBA|Q8W169_TAXBA|M9V211_TAXBA|I6PSM2_TAXCU|B9VU64_TAXCU	I6PSK6|I6PL85|I6PPU5|I6PSK0|I6PL71|I6PGW5|I6PSL6|Q8W169|M9V211|I6PSM2|B9VU64			Taxus_baccata|Taxus_cuspidata	Multiple_species_CHECK	DBAT_TAXCU	DBAT|PF02458;Transferase;1|DBAT|NA
324	Purification and partial amino acid sequences of the enzyme vinorine synthase involved in a crucial step of ajmaline biosynthesis	10.1016/j.bmc.2004.02.028	Rauvolfia serpentina; Rhazya stricta	4056|Apocynaceae	33090|Viridiplantae	1	Vinorine synthase	Acetyl-CoA-dependent vinorine synthase	1	NA	NA		NA	0	Gardneral ; Acetyl-CoA	Indolenine 17-deacetyl-vinorine; Ajmaline; Vinorine; 11-Methoxy-vinorine	1	0	pass	1	PMID:15110859	NA	NA	NA	NA	NA	NA	No_ID	VINORINESYNTHASE|NA
325	Biosynthesis of malonylated flavonoid glycosides on the basis of malonyltransferase activity in the petals of Clitoria ternatea	10.1016/j.jplph.2006.05.006	Clitoria ternatea	3803|Fabaceae	33090|Viridiplantae	1	A6''MaT	malonyl-coenzyme A:anthocyanidin 3-O-b-glucoside 6''-O-malonyltransferase	1	NA	NA		NA	0	Malvidin 3-O-b-glucoside ; malonyl-CoA	600-O-malonylated forms of substrates	1	0	pass	1	PMID:16887235	NA	NA	NA	NA	NA	NA	No_ID	A6''MAT|NA
326	Biosynthesis of malonylated flavonoid glycosides on the basis of malonyltransferase activity in the petals of Clitoria ternatea	10.1016/j.jplph.2006.05.006	Clitoria ternatea	3803|Fabaceae	33090|Viridiplantae	1	A6''MaT	malonyl-coenzyme A:anthocyanidin 3-O-b-glucoside 6''-O-malonyltransferase	1	NA	NA		NA	0	delphinidin 3-O-b-glucoside ; malonyl-CoA	delphinidin 3-O-(600-O-malonyl)-b-glucoside	1	0	pass	1	PMID:16887235	NA	NA	NA	NA	NA	NA	No_ID	A6''MAT|NA
327	Biosynthesis of malonylated flavonoid glycosides on the basis of malonyltransferase activity in the petals of Clitoria ternatea	10.1016/j.jplph.2006.05.006	Clitoria ternatea	3803|Fabaceae	33090|Viridiplantae	1	A6''MaT	malonyl-coenzyme A:anthocyanidin 3-O-b-glucoside 6''-O-malonyltransferase	1	NA	NA		NA	0	pelargonidin 3-O-b-glucoside ; malonyl-CoA	pelargonidin 3-O-(600-O-malonyl)-b-glucoside	1	0	pass	1	PMID:16887235	NA	NA	NA	NA	NA	NA	No_ID	A6''MAT|NA
328	Biosynthesis of malonylated flavonoid glycosides on the basis of malonyltransferase activity in the petals of Clitoria ternatea	10.1016/j.jplph.2006.05.006	Clitoria ternatea	3803|Fabaceae	33090|Viridiplantae	1	A6''MaT	malonyl-coenzyme A:anthocyanidin 3-O-b-glucoside 6''-O-malonyltransferase	1	NA	NA		NA	0	cyanidin 3-O-b-glucoside ; malonyl-CoA	cyanidin 3-O-(600-O-malonyl)-b-glucoside	1	0	pass	1	PMID:16887235	NA	NA	NA	NA	NA	NA	No_ID	A6''MAT|NA
329	Biosynthesis of malonylated flavonoid glycosides on the basis of malonyltransferase activity in the petals of Clitoria ternatea	10.1016/j.jplph.2006.05.006	Clitoria ternatea	3803|Fabaceae	33090|Viridiplantae	1	A6''MaT	malonyl-coenzyme A:anthocyanidin 3-O-b-glucoside 6''-O-malonyltransferase	1	NA	NA		NA	0	peonidin 3-O-b-glucoside ; malonyl-CoA	peonidin 3-O-(600-O-malonyl)-b-glucoside	1	0	pass	1	PMID:16887235	NA	NA	NA	NA	NA	NA	No_ID	A6''MAT|NA
330	Biosynthesis of malonylated flavonoid glycosides on the basis of malonyltransferase activity in the petals of Clitoria ternatea	10.1016/j.jplph.2006.05.006	Clitoria ternatea	3803|Fabaceae	33090|Viridiplantae	1	A6''MaT	malonyl-coenzyme A:anthocyanidin 3-O-b-glucoside 6''-O-malonyltransferase	1	NA	NA		NA	0	petunidin 3-O-b-glucoside ; malonyl-CoA	petunidin 3-O-(600-O-malonyl)-b-glucoside	1	0	pass	1	PMID:16887235	NA	NA	NA	NA	NA	NA	No_ID	A6''MAT|NA
331	Biosynthesis of malonylated flavonoid glycosides on the basis of malonyltransferase activity in the petals of Clitoria ternatea	10.1016/j.jplph.2006.05.006	Clitoria ternatea	3803|Fabaceae	33090|Viridiplantae	1	A6''MaT	malonyl-coenzyme A:anthocyanidin 3-O-b-glucoside 6''-O-malonyltransferase	1	NA	NA		NA	0	kaempferol 3-O-b-glucoside ; malonyl-CoA	kaempferol 3-O-(600-O-malonyl)-b-glucoside	1	0	pass	1	PMID:16887235	NA	NA	NA	NA	NA	NA	No_ID	A6''MAT|NA
332	Biosynthesis of malonylated flavonoid glycosides on the basis of malonyltransferase activity in the petals of Clitoria ternatea	10.1016/j.jplph.2006.05.006	Clitoria ternatea	3803|Fabaceae	33090|Viridiplantae	1	A6''MaT	malonyl-coenzyme A:anthocyanidin 3-O-b-glucoside 6''-O-malonyltransferase	1	NA	NA		NA	0	quercetin 3-O-b-glucoside ; malonyl-CoA	quercetin 3-O-(600-O-malonyl)-b-glucoside	1	0	pass	1	PMID:16887235	NA	NA	NA	NA	NA	NA	No_ID	A6''MAT|NA
333	Biosynthesis of malonylated flavonoid glycosides on the basis of malonyltransferase activity in the petals of Clitoria ternatea	10.1016/j.jplph.2006.05.006	Clitoria ternatea	3803|Fabaceae	33090|Viridiplantae	1	A6''MaT	malonyl-coenzyme A:anthocyanidin 3-O-b-glucoside 6''-O-malonyltransferase	1	NA	NA		NA	0	myricetin 3-O-b-glucoside ; malonyl-CoA	myricetin 3-O-(600-O-malonyl)-b-glucoside	1	0	pass	1	PMID:16887235	NA	NA	NA	NA	NA	NA	No_ID	A6''MAT|NA
334	Biosynthesis of malonylated flavonoid glycosides on the basis of malonyltransferase activity in the petals of Clitoria ternatea	10.1016/j.jplph.2006.05.006	Clitoria ternatea	3803|Fabaceae	33090|Viridiplantae	1	A6''MaT	malonyl-coenzyme A:anthocyanidin 3-O-b-glucoside 6''-O-malonyltransferase	1	NA	NA		NA	0	isorhamnetin 3-O-b-glucoside ; malonyl-CoA	isorhamnetin 3-O-(600-O-malonyl)-b-glucoside	1	0	pass	1	PMID:16887235	NA	NA	NA	NA	NA	NA	No_ID	A6''MAT|NA
335	Expression of deacetylvindoline-4-O-acetyltransferase in Catharanthus roseus hairy roots	10.1016/j.phytochem.2007.04.037	Catharanthus roseus	4056|Apocynaceae	33090|Viridiplantae	1	DAT	deacetylvindoline-4-O-acetyltransferase	1	NA	NA	Q9ZTK5	NA	0	deacetylvindoline ; Acetyl-CoA	vindoline	1	0	pass	1	PMID:17574634	A0A251TRY6_HELAN|A0A0B7JGS7_CATRO|A0A0B7JKX6_CATRO|A0A812SCW0_9DINO|A0A812TX28_9DINO|DAT_CATRO	A0A251TRY6|A0A0B7JGS7|A0A0B7JKX6|A0A812SCW0|A0A812TX28|Q9ZTK5			Helianthus_annuus|Catharanthus_roseus|Symbiodinium_sp._CCMP2456|Symbiodinium_sp._CCMP2592	Multiple_species_CHECK	DAT_CATRO	DAT|PF02458;Transferase;1|DAT|PF00209;SNF;1|DAT|IPR023213;CAT-like_dom_sf
336	Expression of deacetylvindoline-4-O-acetyltransferase in Catharanthus roseus hairy roots	10.1016/j.phytochem.2007.04.037	Catharanthus roseus	4056|Apocynaceae	33090|Viridiplantae	1	MAT	minovincinine-19-O-acetyltransferase	1	NA	NA	Q8GZU0	NA	0	horhammericine ; Acetyl-CoA	19-O-acetyl-horhammericine	1	0	pass	1	PMID:17574634	S5P0A2_9EUGL|B9ZZW9_9STRA|B9ZZX3_DETCO|B9ZZX2_9STRA|S5N9M9_9EUGL|R4S8D4_CHRMO|S5NFV7_9EUGL|S5NU58_9CHLO|B9ZZX1_9STRA|A0A1E7FDM7_9STRA|B9ZZX0_9STRA|MAT_CATRO	S5P0A2|B9ZZW9|B9ZZX3|B9ZZX2|S5N9M9|R4S8D4|S5NFV7|S5NU58|B9ZZX1|A0A1E7FDM7|B9ZZX0|Q8GZU0			Distigma_sp._1_JS-2013|Asterionellopsis_glacialis|Detonula_confervacea|Ditylum_brightwellii|Monomorphina_pyrum|Chrysanthemum_morifolium|Rapaza_viridis|Pyramimonas_parkeae|Cylindrotheca_closterium|Fragilariopsis_cylindrus_CCMP1102|Achnanthes_kuwaitensis|Catharanthus_roseus	Multiple_species_CHECK	MAT_CATRO	MAT|PF02773;S-AdoMet_synt_C;1;PF02772;S-AdoMet_synt_M;1;PF00438;S-AdoMet_synt_N;1|MAT|PF02458;Transferase;1|MAT|PF02772;S-AdoMet_synt_M;1;PF00438;S-AdoMet_synt_N;1|MAT|PF14602;Hexapep_2;1;PF12464;Mac;1|MAT|IPR023213;CAT-like_dom_sf
337	Expression of deacetylvindoline-4-O-acetyltransferase in Catharanthus roseus hairy roots	10.1016/j.phytochem.2007.08.025	Digitalis purpurea	156152|Plantaginaceae	33090|Viridiplantae	1	Dp21MaT	malonyl-coenzyme A: 21-hydroxypregnane 21-O-malonyltransferase	1	NA	NA		NA	0	3b-benzoyloxy-5b-pregnane-14b,21-dihydroxy-20-one ; malonyl-CoA	21-O-malonyltransferase product	1	0	pass	1	PMID:17945319	NA	NA	NA	NA	NA	NA	No_ID	DP21MAT|NA
338	Expression of deacetylvindoline-4-O-acetyltransferase in Catharanthus roseus hairy roots	10.1016/j.phytochem.2007.08.025	Digitalis purpurea	156152|Plantaginaceae	33090|Viridiplantae	1	Dp21MaT	malonyl-coenzyme A: 21-hydroxypregnane 21-O-malonyltransferase	1	NA	NA		NA	0	3b-acetoxy-5b-pregnane-14b,21-dihydroxy-20-one ; malonyl-CoA	NA	1	0	pass	1	PMID:17945319	NA	NA	NA	NA	NA	NA	No_ID	DP21MAT|NA
339	Expression of deacetylvindoline-4-O-acetyltransferase in Catharanthus roseus hairy roots	10.1016/j.phytochem.2007.08.025	Digitalis purpurea	156152|Plantaginaceae	33090|Viridiplantae	1	Dp21MaT	malonyl-coenzyme A: 21-hydroxypregnane 21-O-malonyltransferase	1	NA	NA		NA	0	5b-pregnane-3b,4b,21-trihydroxy-20-one ; malonyl-CoA	NA	1	0	pass	1	PMID:17945319	NA	NA	NA	NA	NA	NA	No_ID	DP21MAT|NA
340	Expression of deacetylvindoline-4-O-acetyltransferase in Catharanthus roseus hairy roots	10.1016/j.phytochem.2007.08.025	Digitalis purpurea	156152|Plantaginaceae	33090|Viridiplantae	1	Dp21MaT	malonyl-coenzyme A: 21-hydroxypregnane 21-O-malonyltransferase	1	NA	NA		NA	0	21-hydroxypregnenolone ; malonyl-CoA	NA	1	0	pass	1	PMID:17945319	NA	NA	NA	NA	NA	NA	No_ID	DP21MAT|NA
341	Expression of deacetylvindoline-4-O-acetyltransferase in Catharanthus roseus hairy roots	10.1016/j.phytochem.2007.08.025	Digitalis purpurea	156152|Plantaginaceae	33090|Viridiplantae	1	Dp21MaT	malonyl-coenzyme A: 21-hydroxypregnane 21-O-malonyltransferase	1	NA	NA		NA	0	21-hydroxyketone ; malonyl-CoA	NA	1	0	pass	1	PMID:17945319	NA	NA	NA	NA	NA	NA	No_ID	DP21MAT|NA
342	Biochemical characteristics of a novel vegetative tissue geraniol acetyltransferase from a monoterpene oil grass (Palmarosa, Cymbopogon martinii var. Motia) leaf	10.1016/j.plantsci.2012.12.013	Cymbopogon martinii	4479|Poaceae	33090|Viridiplantae	1	GAAT	Geraniol: Acetyl CoA Acetyltransferase	1	NA	NA		NA	0	Geraniol ; Acetyl-CoA	Geranyl acetate	1	0	pass	1	PMID:23415329	NA	NA	NA	NA	NA	NA	No_ID	GAAT|NA
343	Biochemical characteristics of a novel vegetative tissue geraniol acetyltransferase from a monoterpene oil grass (Palmarosa, Cymbopogon martinii var. Motia) leaf	10.1016/j.plantsci.2012.12.013	Cymbopogon martinii	4479|Poaceae	33090|Viridiplantae	1	GAAT	Geraniol: Acetyl CoA Acetyltransferase	1	NA	NA		NA	0	(âˆ’)-Î²-Citronellol ; Acetyl-CoA		1	0	pass	1	PMID:23415329	NA	NA	NA	NA	NA	NA	No_ID	GAAT|NA
344	Biochemical characteristics of a novel vegetative tissue geraniol acetyltransferase from a monoterpene oil grass (Palmarosa, Cymbopogon martinii var. Motia) leaf	10.1016/j.plantsci.2012.12.013	Cymbopogon martinii	4479|Poaceae	33090|Viridiplantae	1	GAAT	Geraniol: Acetyl CoA Acetyltransferase	1	NA	NA		NA	0	cis3-Hexen-1-Ol ; Acetyl-CoA		1	0	pass	1	PMID:23415329	NA	NA	NA	NA	NA	NA	No_ID	GAAT|NA
345	Biochemical characteristics of a novel vegetative tissue geraniol acetyltransferase from a monoterpene oil grass (Palmarosa, Cymbopogon martinii var. Motia) leaf	10.1016/j.plantsci.2012.12.013	Cymbopogon martinii	4479|Poaceae	33090|Viridiplantae	1	GAAT	Geraniol: Acetyl CoA Acetyltransferase	1	NA	NA		NA	0	1-Heptanol ; Acetyl-CoA		1	0	pass	1	PMID:23415329	NA	NA	NA	NA	NA	NA	No_ID	GAAT|NA
346	Biochemical characteristics of a novel vegetative tissue geraniol acetyltransferase from a monoterpene oil grass (Palmarosa, Cymbopogon martinii var. Motia) leaf	10.1016/j.plantsci.2012.12.013	Cymbopogon martinii	4479|Poaceae	33090|Viridiplantae	1	GAAT	Geraniol: Acetyl CoA Acetyltransferase	1	NA	NA		NA	0	1-amino-2-ethylcyclopropane-1-carboxylic acid ; Acetyl-CoA		1	0	pass	1	PMID:23415329	NA	NA	NA	NA	NA	NA	No_ID	GAAT|NA
347	Biochemical characteristics of a novel vegetative tissue geraniol acetyltransferase from a monoterpene oil grass (Palmarosa, Cymbopogon martinii var. Motia) leaf	10.1016/j.plantsci.2012.12.013	Cymbopogon martinii	4479|Poaceae	33090|Viridiplantae	1	GAAT	Geraniol: Acetyl CoA Acetyltransferase	1	NA	NA		NA	0	1-Nonanol ; Acetyl-CoA		1	0	pass	1	PMID:23415329	NA	NA	NA	NA	NA	NA	No_ID	GAAT|NA
348	Biochemical characteristics of a novel vegetative tissue geraniol acetyltransferase from a monoterpene oil grass (Palmarosa, Cymbopogon martinii var. Motia) leaf	10.1016/j.plantsci.2012.12.013	Cymbopogon martinii	4479|Poaceae	33090|Viridiplantae	1	GAAT	Geraniol: Acetyl CoA Acetyltransferase	1	NA	NA		NA	0	n-butanol ; Acetyl-CoA		1	0	pass	1	PMID:23415329	NA	NA	NA	NA	NA	NA	No_ID	GAAT|NA
349	Biochemical characteristics of a novel vegetative tissue geraniol acetyltransferase from a monoterpene oil grass (Palmarosa, Cymbopogon martinii var. Motia) leaf	10.1016/j.plantsci.2012.12.013	Cymbopogon martinii	4479|Poaceae	33090|Viridiplantae	1	GAAT	Geraniol: Acetyl CoA Acetyltransferase	1	NA	NA		NA	0	n-hexanol ; Acetyl-CoA		1	0	pass	1	PMID:23415329	NA	NA	NA	NA	NA	NA	No_ID	GAAT|NA
350	Biochemical characteristics of a novel vegetative tissue geraniol acetyltransferase from a monoterpene oil grass (Palmarosa, Cymbopogon martinii var. Motia) leaf	10.1016/j.plantsci.2012.12.013	Cymbopogon martinii	4479|Poaceae	33090|Viridiplantae	1	GAAT	Geraniol: Acetyl CoA Acetyltransferase	1	NA	NA		NA	0	1-octanol ; Acetyl-CoA		1	0	pass	1	PMID:23415329	NA	NA	NA	NA	NA	NA	No_ID	GAAT|NA
351	Biochemical characteristics of a novel vegetative tissue geraniol acetyltransferase from a monoterpene oil grass (Palmarosa, Cymbopogon martinii var. Motia) leaf	10.1016/j.plantsci.2012.12.013	Cymbopogon martinii	4479|Poaceae	33090|Viridiplantae	1	GAAT	Geraniol: Acetyl CoA Acetyltransferase	1	NA	NA		NA	0	2-phenylethanol ; Acetyl-CoA		1	0	pass	1	PMID:23415329	NA	NA	NA	NA	NA	NA	No_ID	GAAT|NA
352	Biochemical characteristics of a novel vegetative tissue geraniol acetyltransferase from a monoterpene oil grass (Palmarosa, Cymbopogon martinii var. Motia) leaf	10.1016/j.plantsci.2012.12.013	Cymbopogon martinii	4479|Poaceae	33090|Viridiplantae	1	GAAT	Geraniol: Acetyl CoA Acetyltransferase	1	NA	NA		NA	0	1-decanol ; Acetyl-CoA		1	0	pass	1	PMID:23415329	NA	NA	NA	NA	NA	NA	No_ID	GAAT|NA
353	Biochemical characteristics of a novel vegetative tissue geraniol acetyltransferase from a monoterpene oil grass (Palmarosa, Cymbopogon martinii var. Motia) leaf	10.1016/j.plantsci.2012.12.013	Cymbopogon martinii	4479|Poaceae	33090|Viridiplantae	1	GAAT	Geraniol: Acetyl CoA Acetyltransferase	1	NA	NA		NA	0	(+)-Î²-Citronellol ; Acetyl-CoA		1	0	pass	1	PMID:23415329	NA	NA	NA	NA	NA	NA	No_ID	GAAT|NA
354	Biochemical characteristics of a novel vegetative tissue geraniol acetyltransferase from a monoterpene oil grass (Palmarosa, Cymbopogon martinii var. Motia) leaf	10.1016/j.plantsci.2012.12.013	Cymbopogon martinii	4479|Poaceae	33090|Viridiplantae	1	GAAT	Geraniol: Acetyl CoA Acetyltransferase	1	NA	NA		NA	0	Nerol ; Acetyl-CoA		1	0	pass	1	PMID:23415329	NA	NA	NA	NA	NA	NA	No_ID	GAAT|NA
355	Characterization of alcohol acetyltransferases in the ripe flesh of 'Monthong' and 'Chanthaburi 1' durians	10.1016/j.plaphy.2023.108241	Durio zibethinus Merr.	3629|Malvaceae	33090|Viridiplantae	1	AAT	Alcohol acetyltransferase	1	NA	NA		NA	0	methyl alcohol ; Acetyl CoA	Acetate esters	1	0	pass	1	PMID:38056038	B1A9J8_CUCME|O48548_SOYBN|A9DG57_MEDTR|A9DGI0_9FABA|A0A078BCB9_9FABA|Q4VVF4_HELTU|B6THR2_MAIZE|A9DGC8_MEDTR|F0Y8M2_AURAN|Q6YEY2_VITVI|W7U3D6_9STRA|A0A0A7H8K8_PRUAR|B3VP15_PRUAR|Q9ZTX1_HORVU|Q7G1G6_SOYBN|D5ACX1_PICSI|C6TEL7_SOYBN|A0A6M2F9E6_9ROSI|A0A1U8W0X8_9LAMI|A0A0A9EF48_ARUDO|A0A0A9HKQ1_ARUDO|A0A0A9EKA8_ARUDO|Q9FVF1_FRAAN|A0A1J0CLC8_FRAAN|B9MSV0_FAGSY|A0A0A7CNG6_ACHHY|Q43781_LOTJA|I3S9W5_LOTJA…	B1A9J8|O48548|A9DG57|A9DGI0|A0A078BCB9|Q4VVF4|B6THR2|A9DGC8|F0Y8M2|Q6YEY2|W7U3D6|A0A0A7H8K8|B3VP15|Q9ZTX1|Q7G1G6|D5ACX1|C6TEL7|A0A6M2F9E6|A0A1U8W0X8|A0A0A9EF48|A0A0A9HKQ1|A0A0A9EKA8|Q9FVF1|A0A1J0CLC8|B9MSV0|A0A0A7CNG6|Q43781|I3S9W5|A0A7C9ARW2|A0A7C9ESJ9|D7FVR8|Q9SIE1|E9L7A7|Q3E6N9|Q8LFX1|Q8VZI1|Q5F4K8	NP_001284403.1|NP_001284403|NP_001237541.1|NP_001237541||NP_001149746.1|NP_001149746|XP_009036682.1|XP_009036682|NP_001242552.1|NP_001242552|NP_001031394.1|NP_001031394|NP_565529.1|NP_565529|NP_850022.1|NP_850022	NM_001297474.1|NM_001297474|NM_001250612.1|NM_001250612||NM_001156274.1|NM_001156274|XM_009038434.1|XM_009038434|NM_001255623.1|NM_001255623|NM_001036317.1|NM_001036317|NM_127791.3|NM_127791|NM_179691.4|NM_179691	Cucumis_melo|Glycine_max|Medicago_truncatula_var._truncatula|Medicago_tornata|Xylia_xylocarpa_var._kerrii|Helianthus_tuberosus|Zea_mays|Medicago_truncatula_var._longiaculeata|Aureococcus_anophagefferens|Vitis_vinifera|Nannochloropsis_gaditana|Prunus_armeniaca|Hordeum_vulgare|Picea_sitchensis|Populus_davidiana|Osmanthus_fragrans|Arundo_donax|Fragaria_ananassa|Fagus_sylvatica|Achlya_hypogyna|Lotus_…	Multiple_species_CHECK	Multiple_species_CHECK	AAT|PF02458;Transferase;1|AAT|PF00155;Aminotran_1_2;1|AAT|NA|AAT|PF03219;TLC;1|AAT|PF03417;AAT;1|AAT|PF02803;Thiolase_C;1;PF00108;Thiolase_N;1|AAT|PF01490;Aa_trans;1|AAT|IPR004839;Aminotransferase_I/II;IPR050596;Class-I_PLP-Dep_Aminotrans;IPR004838;NHTrfase_class1_PyrdxlP-BS;IPR015424;PyrdxlP-dep_Trfase;IPR015421;PyrdxlP-dep_Trfase_major;IPR015422;PyrdxlP-dep_Trfase_small
356	Production of phenylpropanoid amides in recombinant Escherichia coli	10.1016/j.ymben.2008.08.004	Capsicum annuum	4070|Solanaceae	33090|Viridiplantae	1	SHT	serotonin N-hydroxycinnamoyltransferase	1	NA	NA		NA	0	serotonin ; 4-Coumaroyl-CoA	4-coumaroylserotonin	1	0	pass	1	PMID:18805501	A0A251SZB4_HELAN|A0A0M3UKA9_MALDO|A0A3G1CA77_SOLME|A0A371FD41_MUCPR|A0A371HVG3_MUCPR|A0A371I3K1_MUCPR|A0A371FR71_MUCPR|A0AAP0G4F6_9ASPA|A0A314LDN3_NICAT|A0A3G1CDV3_9SOLN|SHT_ARATH	A0A251SZB4|A0A0M3UKA9|A0A3G1CA77|A0A371FD41|A0A371HVG3|A0A371I3K1|A0A371FR71|A0AAP0G4F6|A0A314LDN3|A0A3G1CDV3|O64470	|NP_001306184.1|NP_001306184|XP_019259441.1|XP_019259441|NP_179497.1|NP_179497	|NM_001319255.1|NM_001319255|XM_019403896.1|XM_019403896|NM_127464.2|NM_127464	Helianthus_annuus|Malus_domestica|Solanum_melongena|Mucuna_pruriens|Platanthera_zijinensis|Nicotiana_attenuata|Solanum_richardii|Arabidopsis_thaliana	Multiple_species_CHECK	Multiple_species_CHECK	SHT|PF02458;Transferase;1|SHT|PF02458;Transferase;2|SHT|NA|SHT|IPR023213;CAT-like_dom_sf;IPR050317;Plant_Fungal_Acyltransferase
357	Production of phenylpropanoid amides in recombinant Escherichia coli	10.1016/j.ymben.2008.08.004	Capsicum annuum	4070|Solanaceae	33090|Viridiplantae	1	SHT	serotonin N-hydroxycinnamoyltransferase	1	NA	NA		NA	0	serotonin ; feruloyl-CoA	feruloylserotonin	1	0	pass	1	PMID:18805501	A0A251SZB4_HELAN|A0A0M3UKA9_MALDO|A0A3G1CA77_SOLME|A0A371FD41_MUCPR|A0A371HVG3_MUCPR|A0A371I3K1_MUCPR|A0A371FR71_MUCPR|A0AAP0G4F6_9ASPA|A0A314LDN3_NICAT|A0A3G1CDV3_9SOLN|SHT_ARATH	A0A251SZB4|A0A0M3UKA9|A0A3G1CA77|A0A371FD41|A0A371HVG3|A0A371I3K1|A0A371FR71|A0AAP0G4F6|A0A314LDN3|A0A3G1CDV3|O64470	|NP_001306184.1|NP_001306184|XP_019259441.1|XP_019259441|NP_179497.1|NP_179497	|NM_001319255.1|NM_001319255|XM_019403896.1|XM_019403896|NM_127464.2|NM_127464	Helianthus_annuus|Malus_domestica|Solanum_melongena|Mucuna_pruriens|Platanthera_zijinensis|Nicotiana_attenuata|Solanum_richardii|Arabidopsis_thaliana	Multiple_species_CHECK	Multiple_species_CHECK	SHT|PF02458;Transferase;1|SHT|PF02458;Transferase;2|SHT|NA|SHT|IPR023213;CAT-like_dom_sf;IPR050317;Plant_Fungal_Acyltransferase
358	Production of phenylpropanoid amides in recombinant Escherichia coli	10.1016/j.ymben.2008.08.004	Capsicum annuum	4070|Solanaceae	33090|Viridiplantae	1	SHT	serotonin N-hydroxycinnamoyltransferase	1	NA	NA		NA	0	serotonin ; caffeoyl-CoA	caffeoylserotonin	1	0	pass	1	PMID:18805501	A0A251SZB4_HELAN|A0A0M3UKA9_MALDO|A0A3G1CA77_SOLME|A0A371FD41_MUCPR|A0A371HVG3_MUCPR|A0A371I3K1_MUCPR|A0A371FR71_MUCPR|A0AAP0G4F6_9ASPA|A0A314LDN3_NICAT|A0A3G1CDV3_9SOLN|SHT_ARATH	A0A251SZB4|A0A0M3UKA9|A0A3G1CA77|A0A371FD41|A0A371HVG3|A0A371I3K1|A0A371FR71|A0AAP0G4F6|A0A314LDN3|A0A3G1CDV3|O64470	|NP_001306184.1|NP_001306184|XP_019259441.1|XP_019259441|NP_179497.1|NP_179497	|NM_001319255.1|NM_001319255|XM_019403896.1|XM_019403896|NM_127464.2|NM_127464	Helianthus_annuus|Malus_domestica|Solanum_melongena|Mucuna_pruriens|Platanthera_zijinensis|Nicotiana_attenuata|Solanum_richardii|Arabidopsis_thaliana	Multiple_species_CHECK	Multiple_species_CHECK	SHT|PF02458;Transferase;1|SHT|PF02458;Transferase;2|SHT|NA|SHT|IPR023213;CAT-like_dom_sf;IPR050317;Plant_Fungal_Acyltransferase
359	Production of phenylpropanoid amides in recombinant Escherichia coli	10.1016/j.ymben.2008.08.004	Capsicum annuum	4070|Solanaceae	33090|Viridiplantae	1	SHT	serotonin N-hydroxycinnamoyltransferase	1	NA	NA		NA	0	serotonin ; Sinapoyl-CoA	sinapoylserotonin	1	0	pass	1	PMID:18805501	A0A251SZB4_HELAN|A0A0M3UKA9_MALDO|A0A3G1CA77_SOLME|A0A371FD41_MUCPR|A0A371HVG3_MUCPR|A0A371I3K1_MUCPR|A0A371FR71_MUCPR|A0AAP0G4F6_9ASPA|A0A314LDN3_NICAT|A0A3G1CDV3_9SOLN|SHT_ARATH	A0A251SZB4|A0A0M3UKA9|A0A3G1CA77|A0A371FD41|A0A371HVG3|A0A371I3K1|A0A371FR71|A0AAP0G4F6|A0A314LDN3|A0A3G1CDV3|O64470	|NP_001306184.1|NP_001306184|XP_019259441.1|XP_019259441|NP_179497.1|NP_179497	|NM_001319255.1|NM_001319255|XM_019403896.1|XM_019403896|NM_127464.2|NM_127464	Helianthus_annuus|Malus_domestica|Solanum_melongena|Mucuna_pruriens|Platanthera_zijinensis|Nicotiana_attenuata|Solanum_richardii|Arabidopsis_thaliana	Multiple_species_CHECK	Multiple_species_CHECK	SHT|PF02458;Transferase;1|SHT|PF02458;Transferase;2|SHT|NA|SHT|IPR023213;CAT-like_dom_sf;IPR050317;Plant_Fungal_Acyltransferase
360	Production of phenylpropanoid amides in recombinant Escherichia coli	10.1016/j.ymben.2008.08.004	Capsicum annuum	4070|Solanaceae	33090|Viridiplantae	1	SHT	serotonin N-hydroxycinnamoyltransferase	1	NA	NA		NA	0	serotonin ; cinnamoyl-CoA	cinnamoylserotonin	1	0	pass	1	PMID:18805501	A0A251SZB4_HELAN|A0A0M3UKA9_MALDO|A0A3G1CA77_SOLME|A0A371FD41_MUCPR|A0A371HVG3_MUCPR|A0A371I3K1_MUCPR|A0A371FR71_MUCPR|A0AAP0G4F6_9ASPA|A0A314LDN3_NICAT|A0A3G1CDV3_9SOLN|SHT_ARATH	A0A251SZB4|A0A0M3UKA9|A0A3G1CA77|A0A371FD41|A0A371HVG3|A0A371I3K1|A0A371FR71|A0AAP0G4F6|A0A314LDN3|A0A3G1CDV3|O64470	|NP_001306184.1|NP_001306184|XP_019259441.1|XP_019259441|NP_179497.1|NP_179497	|NM_001319255.1|NM_001319255|XM_019403896.1|XM_019403896|NM_127464.2|NM_127464	Helianthus_annuus|Malus_domestica|Solanum_melongena|Mucuna_pruriens|Platanthera_zijinensis|Nicotiana_attenuata|Solanum_richardii|Arabidopsis_thaliana	Multiple_species_CHECK	Multiple_species_CHECK	SHT|PF02458;Transferase;1|SHT|PF02458;Transferase;2|SHT|NA|SHT|IPR023213;CAT-like_dom_sf;IPR050317;Plant_Fungal_Acyltransferase
361	Production of phenylpropanoid amides in recombinant Escherichia coli	10.1016/j.ymben.2008.08.004	Capsicum annuum	4070|Solanaceae	33090|Viridiplantae	1	SHT	serotonin N-hydroxycinnamoyltransferase	1	NA	NA		NA	0	octopamine ; 4-Coumaroyl-CoA	4-coumaroyloctopamine	1	0	pass	1	PMID:18805501	A0A251SZB4_HELAN|A0A0M3UKA9_MALDO|A0A3G1CA77_SOLME|A0A371FD41_MUCPR|A0A371HVG3_MUCPR|A0A371I3K1_MUCPR|A0A371FR71_MUCPR|A0AAP0G4F6_9ASPA|A0A314LDN3_NICAT|A0A3G1CDV3_9SOLN|SHT_ARATH	A0A251SZB4|A0A0M3UKA9|A0A3G1CA77|A0A371FD41|A0A371HVG3|A0A371I3K1|A0A371FR71|A0AAP0G4F6|A0A314LDN3|A0A3G1CDV3|O64470	|NP_001306184.1|NP_001306184|XP_019259441.1|XP_019259441|NP_179497.1|NP_179497	|NM_001319255.1|NM_001319255|XM_019403896.1|XM_019403896|NM_127464.2|NM_127464	Helianthus_annuus|Malus_domestica|Solanum_melongena|Mucuna_pruriens|Platanthera_zijinensis|Nicotiana_attenuata|Solanum_richardii|Arabidopsis_thaliana	Multiple_species_CHECK	Multiple_species_CHECK	SHT|PF02458;Transferase;1|SHT|PF02458;Transferase;2|SHT|NA|SHT|IPR023213;CAT-like_dom_sf;IPR050317;Plant_Fungal_Acyltransferase
362	Production of phenylpropanoid amides in recombinant Escherichia coli	10.1016/j.ymben.2008.08.004	Capsicum annuum	4070|Solanaceae	33090|Viridiplantae	1	SHT	serotonin N-hydroxycinnamoyltransferase	1	NA	NA		NA	0	tyramine ; 4-Coumaroyl-CoA	4-coumaroyltyramine	1	0	pass	1	PMID:18805501	A0A251SZB4_HELAN|A0A0M3UKA9_MALDO|A0A3G1CA77_SOLME|A0A371FD41_MUCPR|A0A371HVG3_MUCPR|A0A371I3K1_MUCPR|A0A371FR71_MUCPR|A0AAP0G4F6_9ASPA|A0A314LDN3_NICAT|A0A3G1CDV3_9SOLN|SHT_ARATH	A0A251SZB4|A0A0M3UKA9|A0A3G1CA77|A0A371FD41|A0A371HVG3|A0A371I3K1|A0A371FR71|A0AAP0G4F6|A0A314LDN3|A0A3G1CDV3|O64470	|NP_001306184.1|NP_001306184|XP_019259441.1|XP_019259441|NP_179497.1|NP_179497	|NM_001319255.1|NM_001319255|XM_019403896.1|XM_019403896|NM_127464.2|NM_127464	Helianthus_annuus|Malus_domestica|Solanum_melongena|Mucuna_pruriens|Platanthera_zijinensis|Nicotiana_attenuata|Solanum_richardii|Arabidopsis_thaliana	Multiple_species_CHECK	Multiple_species_CHECK	SHT|PF02458;Transferase;1|SHT|PF02458;Transferase;2|SHT|NA|SHT|IPR023213;CAT-like_dom_sf;IPR050317;Plant_Fungal_Acyltransferase
363	Production of tranilast [N-(3',4'-dimethoxycinnamoyl)-anthranilic acid] and its analogs in yeast Saccharomyces cerevisiae	10.1007/s00253-010-2939-y	Dianthus caryophyllus	3568|Caryophyllaceae	33090|Viridiplantae	1	HCBT	hydroxycinnamoyl/benzoyl-CoA/anthranilate N-hydroxycinnamoyl/benzoyltransferase	1	NA	O24645	O24645	NA	1	anthranilate ; caffeoyl-CoA	N-(4â€²-hydroxycinnamoyl)-anthranilate; N-(3â€²4â€²-Dihydroxycinnamoyl)-anthranilic acid; N-(3â€²-Methoxy-4â€²-hydroxycinnamoyl)-anthranilic acid; N-(3â€²5â€²-Dimethoxy-4â€²-hydroxycinnamoyl)-anthranilic acid; N-(4â€²-Hydroxycinnamoyl)-3-hydroxyanthranilic acid; N-(4'-hydroxycinnamoyl)-anthranilate; N-(3',4'-dihydroxycinnamoyl)-anthranilate; N-(3'-methoxy-4'-hydroxycinnamoyl)-anthranilate; N-(3',…	1	1	pass	1	PMID:20972784	HCBT1_DIACA	O24645			Dianthus_caryophyllus	Same_species	Same_species	O24645|PF02458;Transferase;1|O24645|IPR023213;CAT-like_dom_sf;IPR050317;Plant_Fungal_Acyltransferase|HCBT|NA
364	Production of tranilast [N-(3',4'-dimethoxycinnamoyl)-anthranilic acid] and its analogs in yeast Saccharomyces cerevisiae	10.1007/s00253-010-2939-y	Dianthus caryophyllus	3568|Caryophyllaceae	33090|Viridiplantae	1	HCBT	hydroxycinnamoyl/benzoyl-CoA/anthranilate N-hydroxycinnamoyl/benzoyltransferase	1	NA	O24645	O24645	NA	1	anthranilate ; feruloyl-CoA		1	1	pass	1	PMID:20972784	HCBT1_DIACA	O24645			Dianthus_caryophyllus	Same_species	Same_species	O24645|PF02458;Transferase;1|O24645|IPR023213;CAT-like_dom_sf;IPR050317;Plant_Fungal_Acyltransferase|HCBT|NA
365	Production of tranilast [N-(3',4'-dimethoxycinnamoyl)-anthranilic acid] and its analogs in yeast Saccharomyces cerevisiae	10.1007/s00253-010-2939-y	Dianthus caryophyllus	3568|Caryophyllaceae	33090|Viridiplantae	1	HCBT	hydroxycinnamoyl/benzoyl-CoA/anthranilate N-hydroxycinnamoyl/benzoyltransferase	1	NA	O24645	O24645	NA	1	anthranilate ; Sinapoyl-CoA		1	1	pass	1	PMID:20972784	HCBT1_DIACA	O24645			Dianthus_caryophyllus	Same_species	Same_species	O24645|PF02458;Transferase;1|O24645|IPR023213;CAT-like_dom_sf;IPR050317;Plant_Fungal_Acyltransferase|HCBT|NA
366	Production of tranilast [N-(3',4'-dimethoxycinnamoyl)-anthranilic acid] and its analogs in yeast Saccharomyces cerevisiae	10.1007/s00253-010-2939-y	Dianthus caryophyllus	3568|Caryophyllaceae	33090|Viridiplantae	1	HCBT	hydroxycinnamoyl/benzoyl-CoA/anthranilate N-hydroxycinnamoyl/benzoyltransferase	1	NA	O24645	O24645	NA	1	3-Hydroxyanthranilate ; p-coumaroyl-CoA		1	1	pass	1	PMID:20972784	HCBT1_DIACA	O24645			Dianthus_caryophyllus	Same_species	Same_species	O24645|PF02458;Transferase;1|O24645|IPR023213;CAT-like_dom_sf;IPR050317;Plant_Fungal_Acyltransferase|HCBT|NA
367	Production of tranilast [N-(3',4'-dimethoxycinnamoyl)-anthranilic acid] and its analogs in yeast Saccharomyces cerevisiae	10.1007/s00253-010-2939-y	Dianthus caryophyllus	3568|Caryophyllaceae	33090|Viridiplantae	1	HCBT	hydroxycinnamoyl/benzoyl-CoA/anthranilate N-hydroxycinnamoyl/benzoyltransferase	1	NA	O24645	O24645	NA	1	3-Hydroxyanthranilate ; caffeoyl-CoA		1	1	pass	1	PMID:20972784	HCBT1_DIACA	O24645			Dianthus_caryophyllus	Same_species	Same_species	O24645|PF02458;Transferase;1|O24645|IPR023213;CAT-like_dom_sf;IPR050317;Plant_Fungal_Acyltransferase|HCBT|NA
368	Production of tranilast [N-(3',4'-dimethoxycinnamoyl)-anthranilic acid] and its analogs in yeast Saccharomyces cerevisiae	10.1007/s00253-010-2939-y	Dianthus caryophyllus	3568|Caryophyllaceae	33090|Viridiplantae	1	HCBT	hydroxycinnamoyl/benzoyl-CoA/anthranilate N-hydroxycinnamoyl/benzoyltransferase	1	NA	O24645	O24645	NA	1	3-Hydroxyanthranilate ; feruloyl-CoA		1	1	pass	1	PMID:20972784	HCBT1_DIACA	O24645			Dianthus_caryophyllus	Same_species	Same_species	O24645|PF02458;Transferase;1|O24645|IPR023213;CAT-like_dom_sf;IPR050317;Plant_Fungal_Acyltransferase|HCBT|NA
369	Production of tranilast [N-(3',4'-dimethoxycinnamoyl)-anthranilic acid] and its analogs in yeast Saccharomyces cerevisiae	10.1007/s00253-010-2939-y	Dianthus caryophyllus	3568|Caryophyllaceae	33090|Viridiplantae	1	HCBT	hydroxycinnamoyl/benzoyl-CoA/anthranilate N-hydroxycinnamoyl/benzoyltransferase	1	NA	O24645	O24645	NA	1	3-Hydroxyanthranilate ; Sinapoyl-CoA		1	1	pass	1	PMID:20972784	HCBT1_DIACA	O24645			Dianthus_caryophyllus	Same_species	Same_species	O24645|PF02458;Transferase;1|O24645|IPR023213;CAT-like_dom_sf;IPR050317;Plant_Fungal_Acyltransferase|HCBT|NA
370	Identification and characterization of the BAHD acyltransferase malonyl CoA: anthocyanidin 5-O-glucoside-6''-O-malonyltransferase (At5MAT) in Arabidopsis thaliana	10.1016/j.febslet.2007.01.060	Arabidopsis thaliana	3700|Brassicaceae	33090|Viridiplantae	1	At5MAT	malonyl-CoA: anthocyanidin 5-O-glucoside-6''-O-malonyltransferase	1	NP_189600.1	NA	Q9LJB4	At3g29590	1	Cyanin ; Malonyl-CoA	malonylated anthocyanins	1	1	pass	1	PMID:17292360	5MAT_ARATH	Q9LJB4	NP_189600.1|NP_189600	NM_113880.2|NM_113880	Arabidopsis_thaliana	Same_species	Same_species	NP_189600.1|PF02458;Transferase;1|NP_189600.1|IPR023213;CAT-like_dom_sf;IPR051504;Plant_metabolite_acyltrans|NP_189600|PF02458;Transferase;1|NP_189600|IPR023213;CAT-like_dom_sf;IPR051504;Plant_metabolite_acyltrans|AT3G29590|NA|AT5MAT|NA
371	Identification and characterization of the BAHD acyltransferase malonyl CoA: anthocyanidin 5-O-glucoside-6''-O-malonyltransferase (At5MAT) in Arabidopsis thaliana	10.1016/j.febslet.2007.01.060	Arabidopsis thaliana	3700|Brassicaceae	33090|Viridiplantae	1	At5MAT	malonyl-CoA: anthocyanidin 5-O-glucoside-6''-O-malonyltransferase	1	NP_189600.1	NA	Q9LJB4	At3g29590	1	Malvin ; Malonyl-CoA	malonylated anthocyanins	1	1	pass	1	PMID:17292360	5MAT_ARATH	Q9LJB4	NP_189600.1|NP_189600	NM_113880.2|NM_113880	Arabidopsis_thaliana	Same_species	Same_species	NP_189600.1|PF02458;Transferase;1|NP_189600.1|IPR023213;CAT-like_dom_sf;IPR051504;Plant_metabolite_acyltrans|NP_189600|PF02458;Transferase;1|NP_189600|IPR023213;CAT-like_dom_sf;IPR051504;Plant_metabolite_acyltrans|AT3G29590|NA|AT5MAT|NA
372	Identification and characterization of the BAHD acyltransferase malonyl CoA: anthocyanidin 5-O-glucoside-6''-O-malonyltransferase (At5MAT) in Arabidopsis thaliana	10.1016/j.febslet.2007.01.060	Arabidopsis thaliana	3700|Brassicaceae	33090|Viridiplantae	1	At5MAT	malonyl-CoA: anthocyanidin 5-O-glucoside-6''-O-malonyltransferase	1	NP_189600.1	NA	Q9LJB4	At3g29590	1	A6 (3-O-[2''-O-(xylosyl)-6''-O-(p-O-(glucosyl)-p-coumaroyl) glucoside]5-O-glucoside) ; Malonyl-CoA	malonylated anthocyanins	1	1	pass	1	PMID:17292360	5MAT_ARATH	Q9LJB4	NP_189600.1|NP_189600	NM_113880.2|NM_113880	Arabidopsis_thaliana	Same_species	Same_species	NP_189600.1|PF02458;Transferase;1|NP_189600.1|IPR023213;CAT-like_dom_sf;IPR051504;Plant_metabolite_acyltrans|NP_189600|PF02458;Transferase;1|NP_189600|IPR023213;CAT-like_dom_sf;IPR051504;Plant_metabolite_acyltrans|AT3G29590|NA|AT5MAT|NA
373	Identification and characterization of the BAHD acyltransferase malonyl CoA: anthocyanidin 5-O-glucoside-6''-O-malonyltransferase (At5MAT) in Arabidopsis thaliana	10.1016/j.febslet.2007.01.060	Arabidopsis thaliana	3700|Brassicaceae	33090|Viridiplantae	1	At5MAT	malonyl-CoA: anthocyanidin 5-O-glucoside-6''-O-malonyltransferase	1	NP_189600.1	NA	Q9LJB4	At3g29590	1	A10 (3-O-[2''-O-(2'''-O-(sinapoyl) xylosyl)6''-O-(p-O-(glucosyl) p-coumaroyl) glucoside]5-O-glucoside) ; Malonyl-CoA	malonylated anthocyanins	1	1	pass	1	PMID:17292360	5MAT_ARATH	Q9LJB4	NP_189600.1|NP_189600	NM_113880.2|NM_113880	Arabidopsis_thaliana	Same_species	Same_species	NP_189600.1|PF02458;Transferase;1|NP_189600.1|IPR023213;CAT-like_dom_sf;IPR051504;Plant_metabolite_acyltrans|NP_189600|PF02458;Transferase;1|NP_189600|IPR023213;CAT-like_dom_sf;IPR051504;Plant_metabolite_acyltrans|AT3G29590|NA|AT5MAT|NA
374	Concealed ester formation and amino acid metabolism to volatile compounds in table grape (Vitis vinifera L.) berries	10.1016/j.plantsci.2018.05.020	Vitis vinifera	3602|Vitaceae	33090|Viridiplantae	1	VvAAT2	benzyl alcohol O-benzoyltransferase; Alcohol acetyltransferase	1	XP_002264599.1	NA		NA	1	benzyl alcohol ; acetyl-CoA	2-phenylethyl acetate; 3-methylbutyl acetate; benzyl acetate; hexyl acetate	1	1	pass	1	PMID:30080607	D7T7E8_VITVI|A0A438G4M5_VITVI	D7T7E8|A0A438G4M5	XP_002264599.1|XP_002264599	XM_002264563.3|XM_002264563	Vitis_vinifera	Same_species	Same_species	XP_002264599.1|PF02458;Transferase;1|XP_002264599|PF02458;Transferase;1|VVAAT2|NA
375	Concealed ester formation and amino acid metabolism to volatile compounds in table grape (Vitis vinifera L.) berries	10.1016/j.plantsci.2018.05.020	Vitis vinifera	3602|Vitaceae	33090|Viridiplantae	1	VvAAT2	benzyl alcohol O-benzoyltransferase; Alcohol acetyltransferase	1	XP_002264599.1	NA		NA	1	2-phenylethanol ; acetyl-CoA		1	1	pass	1	PMID:30080607	D7T7E8_VITVI|A0A438G4M5_VITVI	D7T7E8|A0A438G4M5	XP_002264599.1|XP_002264599	XM_002264563.3|XM_002264563	Vitis_vinifera	Same_species	Same_species	XP_002264599.1|PF02458;Transferase;1|XP_002264599|PF02458;Transferase;1|VVAAT2|NA
376	Concealed ester formation and amino acid metabolism to volatile compounds in table grape (Vitis vinifera L.) berries	10.1016/j.plantsci.2018.05.020	Vitis vinifera	3602|Vitaceae	33090|Viridiplantae	1	VvAAT2	benzyl alcohol O-benzoyltransferase; Alcohol acetyltransferase	1	XP_002264599.1	NA		NA	1	hexanol ; acetyl-CoA		1	1	pass	1	PMID:30080607	D7T7E8_VITVI|A0A438G4M5_VITVI	D7T7E8|A0A438G4M5	XP_002264599.1|XP_002264599	XM_002264563.3|XM_002264563	Vitis_vinifera	Same_species	Same_species	XP_002264599.1|PF02458;Transferase;1|XP_002264599|PF02458;Transferase;1|VVAAT2|NA
377	Concealed ester formation and amino acid metabolism to volatile compounds in table grape (Vitis vinifera L.) berries	10.1016/j.plantsci.2018.05.020	Vitis vinifera	3602|Vitaceae	33090|Viridiplantae	1	VvAAT2	benzyl alcohol O-benzoyltransferase; Alcohol acetyltransferase	1	XP_002264599.1	NA		NA	1	3-methylbutanol ; acetyl-CoA		1	1	pass	1	PMID:30080607	D7T7E8_VITVI|A0A438G4M5_VITVI	D7T7E8|A0A438G4M5	XP_002264599.1|XP_002264599	XM_002264563.3|XM_002264563	Vitis_vinifera	Same_species	Same_species	XP_002264599.1|PF02458;Transferase;1|XP_002264599|PF02458;Transferase;1|VVAAT2|NA
378	Characterization of a spermidine hydroxycinnamoyltransferase in Malus domestica highlights the evolutionary conservation of trihydroxycinnamoyl spermidines in pollen coat of core Eudicotyledons.	10.1093/jxb/erv423	Malus domestica	3745|Rosaceae	33090|Viridiplantae	1	MdSHT	Spermidine hydroxycinnamoyl transferase	1	ALF00095.1	NA		MDP0000197321	1	spermidine ; caffeoyl-CoA	N1,N5,N10-tricoumaroyl spermidine; N1,N5-dicoumaroyl-N10-caffeoyl spermidine	1	1	pass	1	PMID:26363642	A0A0M3UKA9_MALDO	A0A0M3UKA9	NP_001306184.1|NP_001306184	NM_001319255.1|NM_001319255	Malus_domestica	Same_species	Same_species	ALF00095.1|PF02458;Transferase;1|ALF00095|PF02458;Transferase;1|MDP0000197321|NA|MDSHT|NA
379	Characterization of a spermidine hydroxycinnamoyltransferase in Malus domestica highlights the evolutionary conservation of trihydroxycinnamoyl spermidines in pollen coat of core Eudicotyledons.	10.1093/jxb/erv423	Malus domestica	3745|Rosaceae	33090|Viridiplantae	1	MdSHT	Spermidine hydroxycinnamoyl transferase	1	ALF00095.1	NA		MDP0000197321	1	spermidine ; p-coumaroyl-CoA	N1,N5,N10-tricoumaroyl spermidine; N1,N5-dicoumaroyl-N10-caffeoyl spermidine	1	1	pass	1	PMID:26363642	A0A0M3UKA9_MALDO	A0A0M3UKA9	NP_001306184.1|NP_001306184	NM_001319255.1|NM_001319255	Malus_domestica	Same_species	Same_species	ALF00095.1|PF02458;Transferase;1|ALF00095|PF02458;Transferase;1|MDP0000197321|NA|MDSHT|NA
380	PoDPBT, a BAHD acyltransferase, catalyses the benzoylation in paeoniflorin biosynthesis in Paeonia ostii.	10.1111/pbi.13947	Paeonia ostii	24943|Paeoniaceae	33090|Viridiplantae	1	PoDPBT	benzoyl-CoA: 8-debenzoylpaeoniflorin 8-O-benzoyltransferase	1	NA	NA		Pos.gene30573	1	8-debenzoylpaeoniflorin ; benzoyl-CoA	paeoniflorin	1	1	pass	1	PMID:36221906	NA	NA	NA	NA	NA	NA	No_ID	POS.GENE30573|NA|POS|NA|PODPBT|NA
381	Engineering Alfalfa to Produce 2-O-Caffeoyl-L-Malate (Phaselic Acid) for Preventing Post-harvest Protein Loss via Oxidation by Polyphenol Oxidase.	10.3389/fpls.2020.610399	Trifolium pratense	3803|Fabaceae	33090|Viridiplantae	1	HMT	Hydroxycinnamoyl-CoA:malate hydroxycinnamoyl transferase	1	ACI16631.1	NA		NA	1	? L-malic acid ; caffeoyl-CoA	Hydroxycinnamoyl-malate esters (caffeoyl-malate, p-coumaroyl-malate, feruloyl-malate); caffeoyl-malate; p-coumaroyl-malate; feruloyl-malate	1	1	pass	1	PMID:33519867	B6D7P2_TRIPR|H2EIF6_MALDO|A0A371H0G6_MUCPR|A0A371F6E8_MUCPR|A0A371F8Q9_MUCPR|A0A371G1Z5_MUCPR|D7G637_ECTSI	B6D7P2|H2EIF6|A0A371H0G6|A0A371F6E8|A0A371F8Q9|A0A371G1Z5|D7G637			Trifolium_pratense|Malus_domestica|Mucuna_pruriens|Ectocarpus_siliculosus	Multiple_species_CHECK	B6D7P2_TRIPR	ACI16631.1|PF02458;Transferase;1|ACI16631|PF02458;Transferase;1|HMT|PF02574;S-methyl_trans;1|HMT|PF02458;Transferase;1
382	Engineering Alfalfa to Produce 2-O-Caffeoyl-L-Malate (Phaselic Acid) for Preventing Post-harvest Protein Loss via Oxidation by Polyphenol Oxidase.	10.3389/fpls.2020.610399	Trifolium pratense	3803|Fabaceae	33090|Viridiplantae	1	HMT	Hydroxycinnamoyl-CoA:malate hydroxycinnamoyl transferase	1	ACI16631.1	NA		NA	1	? L-malic acid ; p-coumaroyl-CoA	Hydroxycinnamoyl-malate esters (caffeoyl-malate, p-coumaroyl-malate, feruloyl-malate); caffeoyl-malate; p-coumaroyl-malate; feruloyl-malate	1	1	pass	1	PMID:33519867	B6D7P2_TRIPR|H2EIF6_MALDO|A0A371H0G6_MUCPR|A0A371F6E8_MUCPR|A0A371F8Q9_MUCPR|A0A371G1Z5_MUCPR|D7G637_ECTSI	B6D7P2|H2EIF6|A0A371H0G6|A0A371F6E8|A0A371F8Q9|A0A371G1Z5|D7G637			Trifolium_pratense|Malus_domestica|Mucuna_pruriens|Ectocarpus_siliculosus	Multiple_species_CHECK	B6D7P2_TRIPR	ACI16631.1|PF02458;Transferase;1|ACI16631|PF02458;Transferase;1|HMT|PF02574;S-methyl_trans;1|HMT|PF02458;Transferase;1
383	Engineering Alfalfa to Produce 2-O-Caffeoyl-L-Malate (Phaselic Acid) for Preventing Post-harvest Protein Loss via Oxidation by Polyphenol Oxidase.	10.3389/fpls.2020.610399	Trifolium pratense	3803|Fabaceae	33090|Viridiplantae	1	HMT	Hydroxycinnamoyl-CoA:malate hydroxycinnamoyl transferase	1	ACI16631.1	NA		NA	1	? L-malic acid ; feruloyl-CoA	Hydroxycinnamoyl-malate esters (caffeoyl-malate, p-coumaroyl-malate, feruloyl-malate); caffeoyl-malate; p-coumaroyl-malate; feruloyl-malate	1	1	pass	1	PMID:33519867	B6D7P2_TRIPR|H2EIF6_MALDO|A0A371H0G6_MUCPR|A0A371F6E8_MUCPR|A0A371F8Q9_MUCPR|A0A371G1Z5_MUCPR|D7G637_ECTSI	B6D7P2|H2EIF6|A0A371H0G6|A0A371F6E8|A0A371F8Q9|A0A371G1Z5|D7G637			Trifolium_pratense|Malus_domestica|Mucuna_pruriens|Ectocarpus_siliculosus	Multiple_species_CHECK	B6D7P2_TRIPR	ACI16631.1|PF02458;Transferase;1|ACI16631|PF02458;Transferase;1|HMT|PF02574;S-methyl_trans;1|HMT|PF02458;Transferase;1
384	Regulation of chlorogenic acid biosynthesis by hydroxycinnamoyl CoA quinate hydroxycinnamoyl transferase in Lonicera japonica.	10.1016/j.plaphy.2017.10.017	Lonicera japonica	4200|Caprifoliaceae	33090|Viridiplantae	1	LjHQT	Hydroxycinnamoyl CoA quinate hydroxycinnamoyl transferase	1	ACZ52698.1	NA		pJCV51-HQT (overexpression vector); pFAST-G03-HQT (silencing vector)	1		chlorogenic acid	1	1	pass	1	PMID:29096175	D1L8A9_LONJA	D1L8A9			Lonicera_japonica	Same_species	Same_species	ACZ52698.1|PF02458;Transferase;1|ACZ52698|PF02458;Transferase;1|PJCV51-HQT(OVEREXPRESSIONVECTOR)|NA|PFAST-G03-HQT(SILENCINGVECTOR)|NA|LJHQT|NA
385	Transcriptomics and Metabolomics Analyses Reveal High Induction of the Phenolamide Pathway in Tomato Plants Attacked by the Leafminer Tuta absoluta.	10.3390/metabo12060484	Solanum lycopersicum	4070|Solanaceae	33090|Viridiplantae	1	SlPHT1	Putrescine Hydroxycinnamoyl Transferase 1	1	UTQ10234.1	NA		Solyc11g071470	1	putrescine ; caffeoyl-CoA	N-caffeoylputrescine;caffeoylputrescine	1	1	pass	1	PMID:35736416	NA	NA	NA	NA	NA	NA	No_ID	UTQ10234.1|NA|UTQ10234|NA|SOLYC11G071470|NA|SLPHT1|NA
386	Transcriptomics and Metabolomics Analyses Reveal High Induction of the Phenolamide Pathway in Tomato Plants Attacked by the Leafminer Tuta absoluta.	10.3390/metabo12060484	Solanum lycopersicum	4070|Solanaceae	33090|Viridiplantae	1	SlPHT1	Putrescine Hydroxycinnamoyl Transferase 1	1	UTQ10234.1	NA		Solyc11g071470	1	putrescine ; feruloyl-CoA	feruloylputrescine	1	1	pass	1	PMID:35736416	NA	NA	NA	NA	NA	NA	No_ID	UTQ10234.1|NA|UTQ10234|NA|SOLYC11G071470|NA|SLPHT1|NA
387	Transcriptomics and Metabolomics Analyses Reveal High Induction of the Phenolamide Pathway in Tomato Plants Attacked by the Leafminer Tuta absoluta.	10.3390/metabo12060484	Solanum lycopersicum	4070|Solanaceae	33090|Viridiplantae	1	SlPHT1	Putrescine Hydroxycinnamoyl Transferase 1	1	UTQ10234.1	NA		Solyc11g071470	1	agmatine ; caffeoyl-CoA	caffeoylagmatine	1	1	pass	1	PMID:35736416	NA	NA	NA	NA	NA	NA	No_ID	UTQ10234.1|NA|UTQ10234|NA|SOLYC11G071470|NA|SLPHT1|NA
388	Transcriptomics and Metabolomics Analyses Reveal High Induction of the Phenolamide Pathway in Tomato Plants Attacked by the Leafminer Tuta absoluta.	10.3390/metabo12060484	Solanum lycopersicum	4070|Solanaceae	33090|Viridiplantae	1	SlPHT1	Putrescine Hydroxycinnamoyl Transferase 1	1	UTQ10234.1	NA		Solyc11g071470	1	putrescine ; dihydrocaffeoyl-CoA	dihydrocaffeoylputrescine	1	1	pass	1	PMID:35736416	NA	NA	NA	NA	NA	NA	No_ID	UTQ10234.1|NA|UTQ10234|NA|SOLYC11G071470|NA|SLPHT1|NA
389	Transcriptomics and Metabolomics Analyses Reveal High Induction of the Phenolamide Pathway in Tomato Plants Attacked by the Leafminer Tuta absoluta.	10.3390/metabo12060484	Solanum lycopersicum	4070|Solanaceae	33090|Viridiplantae	1	SlPHT2	Putrescine Hydroxycinnamoyl Transferase 2	1	UTQ10235.1	NA		Solyc11g071480	1	putrescine ; feruloyl-CoA	N-feruloylputrescine;feruloylputrescine	1	1	pass	1	PMID:35736416	NA	NA	NA	NA	NA	NA	No_ID	UTQ10235.1|NA|UTQ10235|NA|SOLYC11G071480|NA|SLPHT2|NA
390	Transcriptomics and Metabolomics Analyses Reveal High Induction of the Phenolamide Pathway in Tomato Plants Attacked by the Leafminer Tuta absoluta.	10.3390/metabo12060484	Solanum lycopersicum	4070|Solanaceae	33090|Viridiplantae	1	SlPHT2	Putrescine Hydroxycinnamoyl Transferase 2	1	UTQ10235.1	NA		Solyc11g071480	1	putrescine ; caffeoyl-CoA	caffeoylputrescine	1	1	pass	1	PMID:35736416	NA	NA	NA	NA	NA	NA	No_ID	UTQ10235.1|NA|UTQ10235|NA|SOLYC11G071480|NA|SLPHT2|NA
391	Transcriptomics and Metabolomics Analyses Reveal High Induction of the Phenolamide Pathway in Tomato Plants Attacked by the Leafminer Tuta absoluta.	10.3390/metabo12060484	Solanum lycopersicum	4070|Solanaceae	33090|Viridiplantae	1	SlPHT2	Putrescine Hydroxycinnamoyl Transferase 2	1	UTQ10235.1	NA		Solyc11g071480	1	agmatine ; caffeoyl-CoA	caffeoylagmatine	1	1	pass	1	PMID:35736416	NA	NA	NA	NA	NA	NA	No_ID	UTQ10235.1|NA|UTQ10235|NA|SOLYC11G071480|NA|SLPHT2|NA
392	Transcriptomics and Metabolomics Analyses Reveal High Induction of the Phenolamide Pathway in Tomato Plants Attacked by the Leafminer Tuta absoluta.	10.3390/metabo12060484	Solanum lycopersicum	4070|Solanaceae	33090|Viridiplantae	1	SlPHT2	Putrescine Hydroxycinnamoyl Transferase 2	1	UTQ10235.1	NA		Solyc11g071480	1	putrescine ; dihydrocaffeoyl-CoA;	dihydrocaffeoylputrescine	1	1	pass	1	PMID:35736416	NA	NA	NA	NA	NA	NA	No_ID	UTQ10235.1|NA|UTQ10235|NA|SOLYC11G071480|NA|SLPHT2|NA
393	High-resolution genome mapping and functional dissection of chlorogenic acid production in Lonicera maackii.	10.1093/plphys/kiad295	Lonicera maackii	4200|Caprifoliaceae	33090|Viridiplantae	1	LmHCT	Hydroxycinnamoyl-CoA:Quinate Hydroxycinnamoyl Transferase; hydroxycinnamoyl-CoA shikimic/quinate transferase	1	NA	NA		EVM0020487	1	Quinic acid ; caffeoyl CoA	Chlorogenic acid	1	1	pass	1	PMID:37226859	NA	NA	NA	NA	NA	NA	No_ID	EVM0020487|NA|LMHCT|NA
394	High-resolution genome mapping and functional dissection of chlorogenic acid production in Lonicera maackii.	10.1093/plphys/kiad295	Lonicera maackii	4200|Caprifoliaceae	33090|Viridiplantae	1	LmHCT	hydroxycinnamoyl-CoA shikimic/quinate transferase	1	NA	NA		EVM0020487	1	quinic acid; ; p-coumaroyl CoA	p-coumaroyl quinic acid	1	1	pass	1	PMID:37226859	NA	NA	NA	NA	NA	NA	No_ID	EVM0020487|NA|LMHCT|NA
395	High-resolution genome mapping and functional dissection of chlorogenic acid production in Lonicera maackii.	10.1093/plphys/kiad295	Lonicera maackii	4200|Caprifoliaceae	33090|Viridiplantae	1	LmHQT1	Hydroxycinnamoyl-CoA Quinate Hydroxycinnamoyl Transferase 1	1	NA	NA		EVM0002941	1	Quinic acid ; caffeoyl-COA	Chlorogenic acid	1	1	pass	1	PMID:37226859	NA	NA	NA	NA	NA	NA	No_ID	EVM0002941|NA|LMHQT1|NA
396	High-resolution genome mapping and functional dissection of chlorogenic acid production in Lonicera maackii.	10.1093/plphys/kiad295	Lonicera maackii	4200|Caprifoliaceae	33090|Viridiplantae	1	LmHQT1	Hydroxycinnamoyl-CoA Quinate Hydroxycinnamoyl Transferase 1	1	NA	NA		EVM0002941	1	Quinic acid ; p-coumaroyl CoA	p-coumaroyl quinic acid	1	1	pass	1	PMID:37226859	NA	NA	NA	NA	NA	NA	No_ID	EVM0002941|NA|LMHQT1|NA
397	High-resolution genome mapping and functional dissection of chlorogenic acid production in Lonicera maackii.	10.1093/plphys/kiad295	Lonicera maackii	4200|Caprifoliaceae	33090|Viridiplantae	1	LmHQT2	Hydroxycinnamoyl-CoA Quinate Hydroxycinnamoyl Transferase 2	1	NA	NA		EVM0009055	1	Quinic acid ; caffeoyl-COA	Chlorogenic acid	1	1	pass	1	PMID:37226859	NA	NA	NA	NA	NA	NA	No_ID	EVM0009055|NA|LMHQT2|NA
398	High-resolution genome mapping and functional dissection of chlorogenic acid production in Lonicera maackii.	10.1093/plphys/kiad295	Lonicera maackii	4200|Caprifoliaceae	33090|Viridiplantae	1	LmHQT2	Hydroxycinnamoyl-CoA Quinate Hydroxycinnamoyl Transferase 2	1	NA	NA		EVM0009055	1	Quinic acid ; p-coumaroyl CoA	p-coumaroyl quinic acid	1	1	pass	1	PMID:37226859	NA	NA	NA	NA	NA	NA	No_ID	EVM0009055|NA|LMHQT2|NA
399	Cloning and expression of a potato cDNA encoding hydroxycinnamoyl-CoA:tyramine N-(hydroxycinnamoyl)transferase.	10.1074/jbc.274.7.4273	Solanum tuberosum	4070|Solanaceae	33090|Viridiplantae	1	THT	Hydroxycinnamoyl-CoA:tyramine N-(hydroxycinnamoyl)transferase	1	NA	NA		pTHT3	1	tyramine ; Cinnamoyl-CoA	N-cinnamoyltyramine;N-(Cinnamoyl)-tyramine;HS-CoA	1	1	pass	1	PMID:9933628	Q5D8C0_CAPAN	Q5D8C0	NP_001311493.1|NP_001311493	NM_001324564.1|NM_001324564	Capsicum_annuum	Different_species_CHECK	Different_species	PTHT3|NA|THT|PF00583;Acetyltransf_1;1
400	Cloning and expression of a potato cDNA encoding hydroxycinnamoyl-CoA:tyramine N-(hydroxycinnamoyl)transferase.	10.1074/jbc.274.7.4273	Solanum tuberosum	4070|Solanaceae	33090|Viridiplantae	1	THT	Hydroxycinnamoyl-CoA:tyramine N-(hydroxycinnamoyl)transferase	1	NA	NA		pTHT3	1	tyramine ; Feruloyl-CoA	N-feruloyltyramine;N-(Feruloyl)-tyramine;HS-CoA	1	1	pass	1	PMID:9933628	Q5D8C0_CAPAN	Q5D8C0	NP_001311493.1|NP_001311493	NM_001324564.1|NM_001324564	Capsicum_annuum	Different_species_CHECK	Different_species	PTHT3|NA|THT|PF00583;Acetyltransf_1;1
401	Cloning and expression of a potato cDNA encoding hydroxycinnamoyl-CoA:tyramine N-(hydroxycinnamoyl)transferase.	10.1074/jbc.274.7.4273	Solanum tuberosum	4070|Solanaceae	33090|Viridiplantae	1	THT	Hydroxycinnamoyl-CoA:tyramine N-(hydroxycinnamoyl)transferase	1	NA	NA		pTHT3	1	tyramine ; Caffeoyl-CoA	N-caffeoyltyramine;N-(Caffeoyl)-tyramine;HS-CoA	1	1	pass	1	PMID:9933628	Q5D8C0_CAPAN	Q5D8C0	NP_001311493.1|NP_001311493	NM_001324564.1|NM_001324564	Capsicum_annuum	Different_species_CHECK	Different_species	PTHT3|NA|THT|PF00583;Acetyltransf_1;1
402	Cloning and expression of a potato cDNA encoding hydroxycinnamoyl-CoA:tyramine N-(hydroxycinnamoyl)transferase.	10.1074/jbc.274.7.4273	Solanum tuberosum	4070|Solanaceae	33090|Viridiplantae	1	THT	Hydroxycinnamoyl-CoA:tyramine N-(hydroxycinnamoyl)transferase	1	NA	NA		pTHT3	1	tyramine ; 4-Coumaroyl-CoA	N-4-coumaroyltyramine;N-(4-Coumaroyl)-tyramine;HS-CoA	1	1	pass	1	PMID:9933628	Q5D8C0_CAPAN	Q5D8C0	NP_001311493.1|NP_001311493	NM_001324564.1|NM_001324564	Capsicum_annuum	Different_species_CHECK	Different_species	PTHT3|NA|THT|PF00583;Acetyltransf_1;1
403	Cloning and expression of a potato cDNA encoding hydroxycinnamoyl-CoA:tyramine N-(hydroxycinnamoyl)transferase.	10.1074/jbc.274.7.4273	Solanum tuberosum	4070|Solanaceae	33090|Viridiplantae	1	THT	Hydroxycinnamoyl-CoA:tyramine N-(hydroxycinnamoyl)transferase	1	NA	NA		pTHT3	1	tyramine ; Sinapoyl-CoA	N-sinapoyltyramine;N-(Sinapoyl)-tyramine;HS-CoA	1	1	pass	1	PMID:9933628	Q5D8C0_CAPAN	Q5D8C0	NP_001311493.1|NP_001311493	NM_001324564.1|NM_001324564	Capsicum_annuum	Different_species_CHECK	Different_species	PTHT3|NA|THT|PF00583;Acetyltransf_1;1
404	Cloning and expression of a potato cDNA encoding hydroxycinnamoyl-CoA:tyramine N-(hydroxycinnamoyl)transferase.	10.1074/jbc.274.7.4273	Solanum tuberosum	4070|Solanaceae	33090|Viridiplantae	1	THT	Hydroxycinnamoyl-CoA:tyramine N-(hydroxycinnamoyl)transferase	1	NA	NA		pTHT3	1	octopamine ; Feruloyl-CoA	N-feruloyloctopamine;N-(Feruloyl)-octopamine;HS-CoA	1	1	pass	1	PMID:9933628	Q5D8C0_CAPAN	Q5D8C0	NP_001311493.1|NP_001311493	NM_001324564.1|NM_001324564	Capsicum_annuum	Different_species_CHECK	Different_species	PTHT3|NA|THT|PF00583;Acetyltransf_1;1
405	Cloning and expression of a potato cDNA encoding hydroxycinnamoyl-CoA:tyramine N-(hydroxycinnamoyl)transferase.	10.1074/jbc.274.7.4273	Solanum tuberosum	4070|Solanaceae	33090|Viridiplantae	1	THT	Hydroxycinnamoyl-CoA:tyramine N-(hydroxycinnamoyl)transferase	1	NA	NA		pTHT3	1	noradrenaline ; Feruloyl-CoA;	N-ferulylnoradrenaline;N-(Feruloyl)-noradrenaline;HS-CoA	1	1	pass	1	PMID:9933628	Q5D8C0_CAPAN	Q5D8C0	NP_001311493.1|NP_001311493	NM_001324564.1|NM_001324564	Capsicum_annuum	Different_species_CHECK	Different_species	PTHT3|NA|THT|PF00583;Acetyltransf_1;1
406	Cloning and expression of a potato cDNA encoding hydroxycinnamoyl-CoA:tyramine N-(hydroxycinnamoyl)transferase.	10.1074/jbc.274.7.4273	Solanum tuberosum	4070|Solanaceae	33090|Viridiplantae	1	THT	Hydroxycinnamoyl-CoA:tyramine N-(hydroxycinnamoyl)transferase	1	NA	NA		pTHT3	1	Dopamine ; Feruloyl-CoA;		1	1	pass	1	PMID:9933628	Q5D8C0_CAPAN	Q5D8C0	NP_001311493.1|NP_001311493	NM_001324564.1|NM_001324564	Capsicum_annuum	Different_species_CHECK	Different_species	PTHT3|NA|THT|PF00583;Acetyltransf_1;1
407	Monolignol acyltransferase for lignin p-hydroxybenzoylation in Populus.	10.1038/s41477-021-00975-1	Populus trichocarpa	3688|Salicaceae	33090|Viridiplantae	1	PtACT54/ PHBMT1	Populus trichocarpa p-hydroxybenzoyl-CoA:monolignol p-hydroxybenzoyltransferase 1	1	NA	NA		Potri.001G448000.1	1	sinapyl alcohol ; p-hydroxybenzoyl-CoA	sinapylÂ p-hydroxybenzoate	1	1	pass	1	PMID:34354261	NA	NA	NA	NA	NA	NA	No_ID	POTRI.001G448000.1|NA|POTRI|NA|PTACT54/PHBMT1|NA
408	Monolignol acyltransferase for lignin p-hydroxybenzoylation in Populus.	10.1038/s41477-021-00975-1	Populus trichocarpa	3688|Salicaceae	33090|Viridiplantae	1	PtACT54/ PHBMT1	Populus trichocarpa p-hydroxybenzoyl-CoA:monolignol p-hydroxybenzoyltransferase 1	1	NA	NA		Potri.001G448000.1	1	sinapyl alcohol ; benzoyl-CoA	sinapyl benzoate	1	1	pass	1	PMID:34354261	NA	NA	NA	NA	NA	NA	No_ID	POTRI.001G448000.1|NA|POTRI|NA|PTACT54/PHBMT1|NA
409	Monolignol acyltransferase for lignin p-hydroxybenzoylation in Populus.	10.1038/s41477-021-00975-1	Populus trichocarpa	3688|Salicaceae	33090|Viridiplantae	1	PtACT54/ PHBMT1	Populus trichocarpa p-hydroxybenzoyl-CoA:monolignol p-hydroxybenzoyltransferase 1	1	NA	NA		Potri.001G448000.1	1	sinapyl alcohol ; acetyl-CoA	sinapyl acetate	1	1	pass	1	PMID:34354261	NA	NA	NA	NA	NA	NA	No_ID	POTRI.001G448000.1|NA|POTRI|NA|PTACT54/PHBMT1|NA
410	Monolignol acyltransferase for lignin p-hydroxybenzoylation in Populus.	10.1038/s41477-021-00975-1	Populus trichocarpa	3688|Salicaceae	33090|Viridiplantae	1	PtACT54/ PHBMT1	Populus trichocarpa p-hydroxybenzoyl-CoA:monolignol p-hydroxybenzoyltransferase 1	1	NA	NA		Potri.001G448000.1	1	coniferyl alcohol ; p-hydroxybenzoyl-CoA	coniferylÂ p-hydroxybenzoate	1	1	pass	1	PMID:34354261	NA	NA	NA	NA	NA	NA	No_ID	POTRI.001G448000.1|NA|POTRI|NA|PTACT54/PHBMT1|NA
411	Monolignol acyltransferase for lignin p-hydroxybenzoylation in Populus.	10.1038/s41477-021-00975-1	Populus trichocarpa	3688|Salicaceae	33090|Viridiplantae	1	PtACT54/ PHBMT1	Populus trichocarpa p-hydroxybenzoyl-CoA:monolignol p-hydroxybenzoyltransferase 1	1	NA	NA		Potri.001G448000.1	1	coniferyl alcohol ; benzoyl-CoA	coniferyl benzoate	1	1	pass	1	PMID:34354261	NA	NA	NA	NA	NA	NA	No_ID	POTRI.001G448000.1|NA|POTRI|NA|PTACT54/PHBMT1|NA
412	Monolignol acyltransferase for lignin p-hydroxybenzoylation in Populus.	10.1038/s41477-021-00975-1	Populus trichocarpa	3688|Salicaceae	33090|Viridiplantae	1	PtACT54/ PHBMT1	Populus trichocarpa p-hydroxybenzoyl-CoA:monolignol p-hydroxybenzoyltransferase 1	1	NA	NA		Potri.001G448000.1	1	coniferyl alcohol ; acetyl-CoA	coniferyl acetate	1	1	pass	1	PMID:34354261	NA	NA	NA	NA	NA	NA	No_ID	POTRI.001G448000.1|NA|POTRI|NA|PTACT54/PHBMT1|NA
413	Genomics and biochemical analyses reveal a metabolon key to Î²-L-ODAP biosynthesis in Lathyrus sativus.	10.1038/s41467-023-36503-2	Lathyrus sativus	3803|Fabaceae	33090|Viridiplantae	1	LsBOS	Î²-L-ODAP synthase	1	NA	NA		NA	1	L-DAP ; oxalyl-CoA	Î²-L-ODAP	1	1	pass	1	PMID:36797319	NA	NA	NA	NA	NA	NA	No_ID	LSBOS|NA
414	Functionally divergent alleles and duplicated Loci encoding an acyltransferase contribute to acylsugar metabolite diversity in Solanum trichomes.	10.1105/tpc.15.00087	Solanum lycopersicum	4070|Solanaceae	33090|Viridiplantae	1	Sl-ASAT3	ACYLSUGAR ACYLTRANSFERASE3	1	AJF98582.1	NA	K4D9Y4	Solyc11g067270	1	di-acylsucrose (S2:17 (5,12)) ; iC5-CoA	tri-acylsucrose (S3:22 (5,5,12))	1	1	pass	1	PMID:25862303	ASAT3_SOLLC	K4D9Y4			Solanum_lycopersicum	Same_species	Same_species	AJF98582.1|PF02458;Transferase;1|AJF98582.1|IPR023213;CAT-like_dom_sf|AJF98582|PF02458;Transferase;1|AJF98582|IPR023213;CAT-like_dom_sf|SOLYC11G067270|NA|SL-ASAT3|NA
415	Functionally divergent alleles and duplicated Loci encoding an acyltransferase contribute to acylsugar metabolite diversity in Solanum trichomes.	10.1105/tpc.15.00087	Solanum lycopersicum	4070|Solanaceae	33090|Viridiplantae	1	Sl-ASAT4	ACYLSUGAR ACYLTRANSFERASE3	1	AFM77971.1	NA		Solyc01g105580	1	tri-acylsucrose (S3:22 (5,5,12)) ; acyl-CoA	tetra-acylsucrose (S4:20 (5,5,5,5))	1	1	pass	1	PMID:25862303	I6SJM2_SOLLC	I6SJM2	NP_001266253.1|NP_001266253	NM_001279324.1|NM_001279324	Solanum_lycopersicum	Same_species	Same_species	AFM77971.1|PF02458;Transferase;1|AFM77971|PF02458;Transferase;1|SOLYC01G105580|NA|SL-ASAT4|NA
416	Functionally divergent alleles and duplicated Loci encoding an acyltransferase contribute to acylsugar metabolite diversity in Solanum trichomes.	10.1105/tpc.15.00087	Solanum lycopersicum	4070|Solanaceae	33090|Viridiplantae	1	Sl-ASAT3	ACYLSUGAR ACYLTRANSFERASE3	1	AJF98582.1	NA	K4D9Y4	NA	1	di-acylsucrose (S2:10 (5,5)) ; iC5-CoA	tri-acylsucrose (S3:15 (5,5,5))	1	1	pass	1	PMID:25862303	ASAT3_SOLLC	K4D9Y4			Solanum_lycopersicum	Same_species	Same_species	AJF98582.1|PF02458;Transferase;1|AJF98582.1|IPR023213;CAT-like_dom_sf|AJF98582|PF02458;Transferase;1|AJF98582|IPR023213;CAT-like_dom_sf|SL-ASAT3|NA
417	Functionally divergent alleles and duplicated Loci encoding an acyltransferase contribute to acylsugar metabolite diversity in Solanum trichomes.	10.1105/tpc.15.00087	Solanum lycopersicum	4070|Solanaceae	33090|Viridiplantae	1	Sl-ASAT4	ACYLSUGAR ACYLTRANSFERASE3	1	AFM77971.1	NA		Solyc01g105580	1	tri-acylsucrose (S3:15 (5,5,5)) ; acyl-CoA	S4:17	1	1	pass	1	PMID:25862303	I6SJM2_SOLLC	I6SJM2	NP_001266253.1|NP_001266253	NM_001279324.1|NM_001279324	Solanum_lycopersicum	Same_species	Same_species	AFM77971.1|PF02458;Transferase;1|AFM77971|PF02458;Transferase;1|SOLYC01G105580|NA|SL-ASAT4|NA
418	Functionally divergent alleles and duplicated Loci encoding an acyltransferase contribute to acylsugar metabolite diversity in Solanum trichomes.	10.1105/tpc.15.00087	Solanum habrochaites	4070|Solanaceae	33090|Viridiplantae	1	Sh-ASAT3-F	ACYLSUGAR ACYLTRANSFERASE3	1	AJF98584.1	NA		NA	1	di-acylsucrose (S2:10 (5,5)) ; iC5-CoA	S3:15 (i5R4, ai5R3,nC12F)	1	1	pass	1	PMID:25862303	A0A0B5J4M4_SOLHA	A0A0B5J4M4			Solanum_habrochaites	Same_species	Same_species	AJF98584.1|PF02458;Transferase;1|AJF98584|PF02458;Transferase;1|SH-ASAT3-F|NA
419	Functionally divergent alleles and duplicated Loci encoding an acyltransferase contribute to acylsugar metabolite diversity in Solanum trichomes.	10.1105/tpc.15.00087	Solanum habrochaites	4070|Solanaceae	33090|Viridiplantae	1	Sh-ASAT3-F	ACYLSUGAR ACYLTRANSFERASE3	1	AJF98584.1	NA		NA	1	di-acylsucrose (S2:10 (5,5)) ; nC12-CoA	tri-acylsucrose (S3:15 (5,5,12))	1	1	pass	1	PMID:25862303	A0A0B5J4M4_SOLHA	A0A0B5J4M4			Solanum_habrochaites	Same_species	Same_species	AJF98584.1|PF02458;Transferase;1|AJF98584|PF02458;Transferase;1|SH-ASAT3-F|NA
420	Functionally divergent alleles and duplicated Loci encoding an acyltransferase contribute to acylsugar metabolite diversity in Solanum trichomes.	10.1105/tpc.15.00087	Solanum habrochaites	4070|Solanaceae	33090|Viridiplantae	1	Sh-ASAT3-P	ACYLSUGAR ACYLTRANSFERASE3	1	AJF98591.1	NA		NA	1	mono-acylsucrose (S1:5 (5R4)) ; iC5-CoA	di-acylsucrose (S2:10 (5R4,5P))	1	1	pass	1	PMID:25862303	A0A0B5JC22_SOLHA	A0A0B5JC22			Solanum_habrochaites	Same_species	Same_species	AJF98591.1|PF02458;Transferase;1|AJF98591|PF02458;Transferase;1|SH-ASAT3-P|NA
421	Functionally divergent alleles and duplicated Loci encoding an acyltransferase contribute to acylsugar metabolite diversity in Solanum trichomes.	10.1105/tpc.15.00087	Solanum habrochaites	4070|Solanaceae	33090|Viridiplantae	1	Sh-ASAT3-P	ACYLSUGAR ACYLTRANSFERASE3	1	AJF98591.1	NA		NA	1	di-acylsucrose (S2:10 (5,5)) ; iC5-CoA	tri-acylsucrose (S3:15 (5,5,12)), S4:20 (i5R4, ai5R3,iC5F,iC5F)	1	1	pass	1	PMID:25862303	A0A0B5JC22_SOLHA	A0A0B5JC22			Solanum_habrochaites	Same_species	Same_species	AJF98591.1|PF02458;Transferase;1|AJF98591|PF02458;Transferase;1|SH-ASAT3-P|NA
422	Functionally divergent alleles and duplicated Loci encoding an acyltransferase contribute to acylsugar metabolite diversity in Solanum trichomes.	10.1105/tpc.15.00087	Solanum pennellii	4070|Solanaceae	33090|Viridiplantae	1	Sp-ASAT3	ACYLSUGAR ACYLTRANSFERASE3	1	AJF98583.1	NA		NA	1	mono-acylsucrose (S1:5 (5R4)) ; iC5-CoA	di-acylsucrose (S2:10 (5R4,5P))	1	1	pass	1	PMID:25862303	A0A0B5J045_SOLPN	A0A0B5J045			Solanum_pennellii	Same_species	Same_species	AJF98583.1|PF02458;Transferase;1|AJF98583|PF02458;Transferase;1|SP-ASAT3|NA
423	Cloning and characterization of a cDNA coding a hydroxycinnamoyl-CoA quinate hydroxycinnamoyl transferase involved in chlorogenic acid biosynthesis in Lonicera japonica.	10.1055/s-0030-1250020	Lonicera japonica	4200|Caprifoliaceae	33090|Viridiplantae	1	LjHQT	hydroxycinnamoyl-CoA quinate hydroxycinnamoyl transferase	1	ACZ52698.1	NA		NA	1	quinic acid ; caffeoyl-CoA	chlorogenic acid	1	1	pass	1	PMID:20539970	D1L8A9_LONJA	D1L8A9			Lonicera_japonica	Same_species	Same_species	ACZ52698.1|PF02458;Transferase;1|ACZ52698|PF02458;Transferase;1|LJHQT|NA
424	Elevated tyrosine decarboxylase and tyramine hydroxycinnamoyltransferase levels increase wound-induced tyramine-derived hydroxycinnamic acid amide accumulation in transgenic tobacco leaves.	10.1007/s00425-005-1484-x	Nicotiana tabacum	4070|Solanaceae	33090|Viridiplantae	1	THT	hydroxycinnamoyl-CoA:tyramine N-(hydroxycinnamoyl)transferase	1	NA	NA		NA	0	tyramine ; feruloyl-CoA	Feruloyltyramine	1	0	pass	1	PMID:15744495	Q5D8C0_CAPAN	Q5D8C0	NP_001311493.1|NP_001311493	NM_001324564.1|NM_001324564	Capsicum_annuum	Different_species_CHECK	Different_species	THT|PF00583;Acetyltransf_1;1
425	Elevated tyrosine decarboxylase and tyramine hydroxycinnamoyltransferase levels increase wound-induced tyramine-derived hydroxycinnamic acid amide accumulation in transgenic tobacco leaves.	10.1007/s00425-005-1484-x	Papaver somniferum	3465|Papaveraceae	33090|Viridiplantae	1	TYDC2	Tyrosine decarboxylase 2	1	NA	NA	P54769	NA	0	L-tyrosine ;	tyramine	1	0	pass	1	PMID:15744495	A0A251SEP8_HELAN|A0A346TLE1_NARPA|A0A371I1R1_MUCPR|A0A371HDV6_MUCPR|A0A2I0BE10_9ASPA|A0AAP0BZF5_9ASPA|A0A2I0XJM4_9ASPA|A0A2I0X784_9ASPA|TYDC2_NARPS|TYDC2_PAPSO	A0A251SEP8|A0A346TLE1|A0A371I1R1|A0A371HDV6|A0A2I0BE10|A0AAP0BZF5|A0A2I0XJM4|A0A2I0X784|A0A2H5AIY2|P54769			Helianthus_annuus|Narcissus_papyraceus|Mucuna_pruriens|Apostasia_shenzhenica|Platanthera_zijinensis|Dendrobium_catenatum|Narcissus_pseudonarcissus|Papaver_somniferum	Multiple_species_CHECK	TYDC2_PAPSO	TYDC2|PF00282;Pyridoxal_deC;1|TYDC2|NA|TYDC2|IPR010977;Aromatic_deC;IPR002129;PyrdxlP-dep_de-COase;IPR015424;PyrdxlP-dep_Trfase;IPR015421;PyrdxlP-dep_Trfase_major;IPR015422;PyrdxlP-dep_Trfase_small;IPR021115;Pyridoxal-P_BS
426	Synthesis of Diverse Hydroxycinnamoyl Phenylethanoid Esters Using Escherichia coli	10.1021/acs.jafc.9b00041	Oryza sativa	4479|Poaceae	33090|Viridiplantae	1	OsPMT	p-coumarate monolignol transferase	1	NP_001403263.1	NA		NA	1	2-phenylethanol ; caffeoyl-CoA	Caï¬€eoyl Phenylethanoids	1	1	pass	1	PMID:30698011	NA	NA	NA	NA	NA	NA	No_ID	NP_001403263.1|NA|NP_001403263|NA|OSPMT|NA
427	Synthesis of Diverse Hydroxycinnamoyl Phenylethanoid Esters Using Escherichia coli	10.1021/acs.jafc.9b00041	Oryza sativa	4479|Poaceae	33090|Viridiplantae	1	OsPMT	p-coumarate monolignol transferase	1	NP_001403263.1	NA		NA	1	tyrosol ; caffeoyl-CoA	Caï¬€eoyl Phenylethanoids	1	1	pass	1	PMID:30698011	NA	NA	NA	NA	NA	NA	No_ID	NP_001403263.1|NA|NP_001403263|NA|OSPMT|NA
428	Synthesis of Diverse Hydroxycinnamoyl Phenylethanoid Esters Using Escherichia coli	10.1021/acs.jafc.9b00041	Oryza sativa	4479|Poaceae	33090|Viridiplantae	1	OsPMT	p-coumarate monolignol transferase	1	NP_001403263.1	NA		NA	1	hydroxytyrosol ; caffeoyl-CoA	Caï¬€eoyl Phenylethanoids	1	1	pass	1	PMID:30698011	NA	NA	NA	NA	NA	NA	No_ID	NP_001403263.1|NA|NP_001403263|NA|OSPMT|NA
429	Synthesis of Diverse Hydroxycinnamoyl Phenylethanoid Esters Using Escherichia coli	10.1021/acs.jafc.9b00041	Oryza sativa	4479|Poaceae	33090|Viridiplantae	1	OsPMT	p-coumarate monolignol transferase	1	NP_001403263.1	NA		NA	1	2-hydroxyphenethylalcohol ; caffeoyl-CoA	Caï¬€eoyl Phenylethanoids	1	1	pass	1	PMID:30698011	NA	NA	NA	NA	NA	NA	No_ID	NP_001403263.1|NA|NP_001403263|NA|OSPMT|NA
430	Synthesis of Diverse Hydroxycinnamoyl Phenylethanoid Esters Using Escherichia coli	10.1021/acs.jafc.9b00041	Oryza sativa	4479|Poaceae	33090|Viridiplantae	1	OsPMT	p-coumarate monolignol transferase	1	NP_001403263.1	NA		NA	1	2-(3-hydroxyphenyl)alcohol ; caffeoyl-CoA	Caï¬€eoyl Phenylethanoids	1	1	pass	1	PMID:30698011	NA	NA	NA	NA	NA	NA	No_ID	NP_001403263.1|NA|NP_001403263|NA|OSPMT|NA
431	Synthesis of Diverse Hydroxycinnamoyl Phenylethanoid Esters Using Escherichia coli	10.1021/acs.jafc.9b00041	Oryza sativa	4479|Poaceae	33090|Viridiplantae	1	OsPMT	p-coumarate monolignol transferase	1	NP_001403263.1	NA		NA	1	2-methoxyphenethylalcohol ; caffeoyl-CoA	Caï¬€eoyl Phenylethanoids	1	1	pass	1	PMID:30698011	NA	NA	NA	NA	NA	NA	No_ID	NP_001403263.1|NA|NP_001403263|NA|OSPMT|NA
432	Synthesis of Diverse Hydroxycinnamoyl Phenylethanoid Esters Using Escherichia coli	10.1021/acs.jafc.9b00041	Oryza sativa	4479|Poaceae	33090|Viridiplantae	1	OsPMT	p-coumarate monolignol transferase	1	NP_001403263.1	NA		NA	1	3-methoxyphenethylalcohol ; caffeoyl-CoA	Caï¬€eoyl Phenylethanoids	1	1	pass	1	PMID:30698011	NA	NA	NA	NA	NA	NA	No_ID	NP_001403263.1|NA|NP_001403263|NA|OSPMT|NA
433	Synthesis of Diverse Hydroxycinnamoyl Phenylethanoid Esters Using Escherichia coli	10.1021/acs.jafc.9b00041	Oryza sativa	4479|Poaceae	33090|Viridiplantae	1	OsPMT	p-coumarate monolignol transferase	1	NP_001403263.1	NA		NA	1	4-methoxyphenethylalcohol ; caffeoyl-CoA	Caï¬€eoyl Phenylethanoids	1	1	pass	1	PMID:30698011	NA	NA	NA	NA	NA	NA	No_ID	NP_001403263.1|NA|NP_001403263|NA|OSPMT|NA
434	Synthesis of Diverse Hydroxycinnamoyl Phenylethanoid Esters Using Escherichia coli	10.1021/acs.jafc.9b00041	Oryza sativa	4479|Poaceae	33090|Viridiplantae	1	OsPMT	p-coumarate monolignol transferase	1	NP_001403263.1	NA		NA	1	2-phenylethanol ; p-coumaroyl-CoA	Caï¬€eoyl Phenyl Alcohols	1	1	pass	1	PMID:30698011	NA	NA	NA	NA	NA	NA	No_ID	NP_001403263.1|NA|NP_001403263|NA|OSPMT|NA
435	Synthesis of Diverse Hydroxycinnamoyl Phenylethanoid Esters Using Escherichia coli	10.1021/acs.jafc.9b00041	Oryza sativa	4479|Poaceae	33090|Viridiplantae	1	OsPMT	p-coumarate monolignol transferase	1	NP_001403263.1	NA		NA	1	2-phenylethanol ; m-coumaroyl-CoA	Caï¬€eoyl Phenyl Alcohols	1	1	pass	1	PMID:30698011	NA	NA	NA	NA	NA	NA	No_ID	NP_001403263.1|NA|NP_001403263|NA|OSPMT|NA
436	Synthesis of Diverse Hydroxycinnamoyl Phenylethanoid Esters Using Escherichia coli	10.1021/acs.jafc.9b00041	Oryza sativa	4479|Poaceae	33090|Viridiplantae	1	OsPMT	p-coumarate monolignol transferase	1	NP_001403263.1	NA		NA	1	4-phenyl-1-butanol ; caffeoyl-CoA	Caï¬€eoyl Phenyl Alcohols	1	1	pass	1	PMID:30698011	NA	NA	NA	NA	NA	NA	No_ID	NP_001403263.1|NA|NP_001403263|NA|OSPMT|NA
437	Synthesis of Diverse Hydroxycinnamoyl Phenylethanoid Esters Using Escherichia coli	10.1021/acs.jafc.9b00041	Oryza sativa	4479|Poaceae	33090|Viridiplantae	1	OsPMT	p-coumarate monolignol transferase	1	NP_001403263.1	NA		NA	1	benzyl alcohol ; caffeoyl-CoA	Caï¬€eoyl Phenyl Alcohols	1	1	pass	1	PMID:30698011	NA	NA	NA	NA	NA	NA	No_ID	NP_001403263.1|NA|NP_001403263|NA|OSPMT|NA
438	Synthesis of Diverse Hydroxycinnamoyl Phenylethanoid Esters Using Escherichia coli	10.1021/acs.jafc.9b00041	Oryza sativa	4479|Poaceae	33090|Viridiplantae	1	OsPMT	p-coumarate monolignol transferase	1	NP_001403263.1	NA		NA	1	5-phenyl-1-pentanol ; caffeoyl-CoA	Caï¬€eoyl Phenyl Alcohols	1	1	pass	1	PMID:30698011	NA	NA	NA	NA	NA	NA	No_ID	NP_001403263.1|NA|NP_001403263|NA|OSPMT|NA
439	Synthesis of Diverse Hydroxycinnamoyl Phenylethanoid Esters Using Escherichia coli	10.1021/acs.jafc.9b00041	Oryza sativa	4479|Poaceae	33090|Viridiplantae	1	OsPMT	p-coumarate monolignol transferase	1	NP_001403263.1	NA		NA	1	3-phenyl-1-propanol ; caffeoyl-CoA	Caï¬€eoyl Phenyl Alcohols	1	1	pass	1	PMID:30698011	NA	NA	NA	NA	NA	NA	No_ID	NP_001403263.1|NA|NP_001403263|NA|OSPMT|NA
440	Synthesis of Diverse Hydroxycinnamoyl Phenylethanoid Esters Using Escherichia coli	10.1021/acs.jafc.9b00041	Oryza sativa	4479|Poaceae	33090|Viridiplantae	1	OsPMT	p-coumarate monolignol transferase	1	NP_001403263.1	NA		NA	1	7-phenyl-1-pentanol ; caffeoyl-CoA	Caï¬€eoyl Phenyl Alcohols	1	1	pass	1	PMID:30698011	NA	NA	NA	NA	NA	NA	No_ID	NP_001403263.1|NA|NP_001403263|NA|OSPMT|NA
441	Synthesis of Diverse Hydroxycinnamoyl Phenylethanoid Esters Using Escherichia coli	10.1021/acs.jafc.9b00041	Oryza sativa	4479|Poaceae	33090|Viridiplantae	1	OsPMT	p-coumarate monolignol transferase	1	NP_001403263.1	NA		NA	1	8-phenyl-1-pentanol ; caffeoyl-CoA	Caï¬€eoyl Phenyl Alcohols	1	1	pass	1	PMID:30698011	NA	NA	NA	NA	NA	NA	No_ID	NP_001403263.1|NA|NP_001403263|NA|OSPMT|NA
442	Synthesis of Diverse Hydroxycinnamoyl Phenylethanoid Esters Using Escherichia coli	10.1021/acs.jafc.9b00041	Oryza sativa	4479|Poaceae	33090|Viridiplantae	1	OsPMT	p-coumarate monolignol transferase	1	NP_001403263.1	NA		NA	1	9-phenyl-1-pentanol ; caffeoyl-CoA	Caï¬€eoyl Phenyl Alcohols	1	1	pass	1	PMID:30698011	NA	NA	NA	NA	NA	NA	No_ID	NP_001403263.1|NA|NP_001403263|NA|OSPMT|NA
443	Genome-wide identification, characterization, expression and enzyme activity analysis of coniferyl alcohol acetyltransferase genes involved in eugenol biosynthesis in Prunus mume.	10.1371/journal.pone.0223974	Prunus mume	3745|Rosaceae	33090|Viridiplantae	1	PmCFAT1	Coniferyl alcohol acetyltransferase; coniferyl alcohol acetyltransferase 1	1	NA	NA		PmBAHD67-69	1	Coniferyl alcohol ; Acetyl-CoA	eugenol	1	1	pass	1	PMID:31618262	NA	NA	NA	NA	NA	NA	No_ID	PMBAHD67-69|NA|PMCFAT1|NA
444	Isolation and functional characterization of a cDNA coding a hydroxycinnamoyltransferase involved in phenylpropanoid biosynthesis in Cynara cardunculus L.	10.1186/1471-2229-7-14	Cynara cardunculus	4210|Asteraceae	33090|Viridiplantae	1	CcHCT	hydroxycinnamoyl-CoA: quinate hydroxycinnamoyltransferase	1	AAZ80046.1	NA		NA	1	quinate ; caffeoyl-CoA	chlorogenic acid	1	1	pass	1	PMID:17374149	A4U7G0_CYNCA	A4U7G0			Cynara_cardunculus	Same_species	Same_species	AAZ80046.1|PF02458;Transferase;1|AAZ80046|PF02458;Transferase;1|CCHCT|NA
445	Isolation and functional characterization of a cDNA coding a hydroxycinnamoyltransferase involved in phenylpropanoid biosynthesis in Cynara cardunculus L.	10.1186/1471-2229-7-14	Cynara cardunculus	4210|Asteraceae	33090|Viridiplantae	1	CcHCT	hydroxycinnamoyl-CoA: quinate hydroxycinnamoyltransferase	1	AAZ80046.1	NA		NA	1	quinate ; p-coumaroyl-CoA	p-coumaroyl quinate	1	1	pass	1	PMID:17374149	A4U7G0_CYNCA	A4U7G0			Cynara_cardunculus	Same_species	Same_species	AAZ80046.1|PF02458;Transferase;1|AAZ80046|PF02458;Transferase;1|CCHCT|NA
446	Isolation and functional characterization of a cDNA coding a hydroxycinnamoyltransferase involved in phenylpropanoid biosynthesis in Cynara cardunculus L.	10.1186/1471-2229-7-14	Cynara cardunculus	4210|Asteraceae	33090|Viridiplantae	1	CcHCT	hydroxycinnamoyl-CoA: quinate hydroxycinnamoyltransferase	1	AAZ80046.1	NA		NA	1	shikimate ; caffeoyl-CoA	caffeoyl shikimate;caffeoylshikimate	1	1	pass	1	PMID:17374149	A4U7G0_CYNCA	A4U7G0			Cynara_cardunculus	Same_species	Same_species	AAZ80046.1|PF02458;Transferase;1|AAZ80046|PF02458;Transferase;1|CCHCT|NA
447	Isolation and functional characterization of a cDNA coding a hydroxycinnamoyltransferase involved in phenylpropanoid biosynthesis in Cynara cardunculus L.	10.1186/1471-2229-7-14	Cynara cardunculus	4210|Asteraceae	33090|Viridiplantae	1	CcHCT	hydroxycinnamoyl-CoA: quinate hydroxycinnamoyltransferase	1	AAZ80046.1	NA		NA	1	shikimate ; p-coumaroyl-CoA	p-coumaroyl shikimate	1	1	pass	1	PMID:17374149	A4U7G0_CYNCA	A4U7G0			Cynara_cardunculus	Same_species	Same_species	AAZ80046.1|PF02458;Transferase;1|AAZ80046|PF02458;Transferase;1|CCHCT|NA
448	BAHD acetyltransferase contributes to wound-induced biosynthesis of oleo-gum resin triterpenes in Boswellia.	10.1111/tpj.15388	Boswellia serrata	4014|Burseraceae	33090|Viridiplantae	1	BsAT1	BAHD acetyltransferase; wound-responsive BAHD acetyltransferase	1	QXN66176.1	NA		NA	1	aBA ; Acetyl-CoA	3-acetyl-aBA; 3-acetyl-bBA; 3-acetyl-11-keto-bBA	1	1	pass	1	PMID:34165841	A0A8F5M6F3_BOSSE	A0A8F5M6F3			Boswellia_serrata	Same_species	Same_species	QXN66176.1|PF02458;Transferase;1|QXN66176|PF02458;Transferase;1|BSAT1|NA
449	BAHD acetyltransferase contributes to wound-induced biosynthesis of oleo-gum resin triterpenes in Boswellia.	10.1111/tpj.15388	Boswellia serrata	4014|Burseraceae	33090|Viridiplantae	1	BsAT1	BAHD acetyltransferase; wound-responsive BAHD acetyltransferase	1	QXN66176.1	NA		NA	1	bBA ; Acetyl-CoA	3-acetyl-aBA; 3-acetyl-bBA; 3-acetyl-11-keto-bBA	1	1	pass	1	PMID:34165841	A0A8F5M6F3_BOSSE	A0A8F5M6F3			Boswellia_serrata	Same_species	Same_species	QXN66176.1|PF02458;Transferase;1|QXN66176|PF02458;Transferase;1|BSAT1|NA
450	BAHD acetyltransferase contributes to wound-induced biosynthesis of oleo-gum resin triterpenes in Boswellia.	10.1111/tpj.15388	Boswellia serrata	4014|Burseraceae	33090|Viridiplantae	1	BsAT1	BAHD acetyltransferase; wound-responsive BAHD acetyltransferase	1	QXN66176.1	NA		NA	1	11-keto-bBA ; Acetyl-CoA	3-acetyl-aBA; 3-acetyl-bBA; 3-acetyl-11-keto-bBA	1	1	pass	1	PMID:34165841	A0A8F5M6F3_BOSSE	A0A8F5M6F3			Boswellia_serrata	Same_species	Same_species	QXN66176.1|PF02458;Transferase;1|QXN66176|PF02458;Transferase;1|BSAT1|NA
451	Evolution of p-coumaroylated lignin in eudicots provides new tools for cell wall engineering.	10.1111/nph.18518	Hibiscus cannabinus	3629|Malvaceae	33090|Viridiplantae	1	HcPMT	p-coumaroyl-CoA:monolignol transferase	1	NA	NA		GWHGACDB058585.1	1	sinapyl alcohol ; p-coumaroyl-CoA	monolignolâ€“pCA conjugates; coniferylâ€“BA; sinapylâ€“BA; sinapyl alcohol; coniferyl alcohol	1	1	pass	1	PMID:36196006	NA	NA	NA	NA	NA	NA	No_ID	GWHGACDB058585.1|NA|GWHGACDB058585|NA|HCPMT|NA
452	Evolution of p-coumaroylated lignin in eudicots provides new tools for cell wall engineering.	10.1111/nph.18518	Hibiscus cannabinus	3629|Malvaceae	33090|Viridiplantae	1	HcPMT	p-coumaroyl-CoA:monolignol transferase	1	NA	NA		GWHGACDB058585.1	1	sinapyl alcohol ; benzoyl-CoA	monolignolâ€“pCA conjugates; coniferylâ€“BA; sinapylâ€“BA; sinapyl alcohol; coniferyl alcohol	1	1	pass	1	PMID:36196006	NA	NA	NA	NA	NA	NA	No_ID	GWHGACDB058585.1|NA|GWHGACDB058585|NA|HCPMT|NA
453	Evolution of p-coumaroylated lignin in eudicots provides new tools for cell wall engineering.	10.1111/nph.18518	Hibiscus cannabinus	3629|Malvaceae	33090|Viridiplantae	1	HcPMT	p-coumaroyl-CoA:monolignol transferase	1	NA	NA		GWHGACDB058585.1	1	p-coumaryl alcohol ; p-coumaroyl-CoA	p-coumarylâ€“pCA	1	1	pass	1	PMID:36196006	NA	NA	NA	NA	NA	NA	No_ID	GWHGACDB058585.1|NA|GWHGACDB058585|NA|HCPMT|NA
454	Evolution of p-coumaroylated lignin in eudicots provides new tools for cell wall engineering.	10.1111/nph.18518	Hibiscus cannabinus	3629|Malvaceae	33090|Viridiplantae	1	HcPMT	p-coumaroyl-CoA:monolignol transferase	1	NA	NA		GWHGACDB058585.1	1	coniferyl alcohol ; p-coumaroyl-CoA	coniferylâ€“pCA	1	1	pass	1	PMID:36196006	NA	NA	NA	NA	NA	NA	No_ID	GWHGACDB058585.1|NA|GWHGACDB058585|NA|HCPMT|NA
455	Evolution of p-coumaroylated lignin in eudicots provides new tools for cell wall engineering.	10.1111/nph.18518	Hibiscus cannabinus	3629|Malvaceae	33090|Viridiplantae	1	HcPMT	p-coumaroyl-CoA:monolignol transferase	1	NA	NA		GWHGACDB058585.1	1	coniferyl alcohol ; benzoyl-CoA	coniferylâ€“BA	1	1	pass	1	PMID:36196006	NA	NA	NA	NA	NA	NA	No_ID	GWHGACDB058585.1|NA|GWHGACDB058585|NA|HCPMT|NA
456	Identification of a BAHD acetyltransferase that produces protective acyl sugars in tomato trichomes.	10.1073/pnas.1207906109	Solanum lycopersicum	4070|Solanaceae	33090|Viridiplantae	1	SlAT2	Acyltransferase 2	1	AFM77971.1	NA		NA	1	triacyl sucroses ; acetyl-CoA	tetra-acyl sucroses	1	1	pass	1	PMID:22988115	I6SJM2_SOLLC	I6SJM2	NP_001266253.1|NP_001266253	NM_001279324.1|NM_001279324	Solanum_lycopersicum	Same_species	Same_species	AFM77971.1|PF02458;Transferase;1|AFM77971|PF02458;Transferase;1|SLAT2|NA
457	Identification of a BAHD acetyltransferase that produces protective acyl sugars in tomato trichomes.	10.1073/pnas.1207906109	Solanum lycopersicum	4070|Solanaceae	33090|Viridiplantae	1	SlAT2	Acyltransferase2	1	AFM77971.1	NA		Solyc01g105580	1	S3:15 (5,5,5) ; acetyl-CoA	S4:17 (2,5,5,5)	1	1	pass	1	PMID:22988115	I6SJM2_SOLLC	I6SJM2	NP_001266253.1|NP_001266253	NM_001279324.1|NM_001279324	Solanum_lycopersicum	Same_species	Same_species	AFM77971.1|PF02458;Transferase;1|AFM77971|PF02458;Transferase;1|SOLYC01G105580|NA|SLAT2|NA
458	Identification of a BAHD acetyltransferase that produces protective acyl sugars in tomato trichomes.	10.1073/pnas.1207906109	Solanum lycopersicum	4070|Solanaceae	33090|Viridiplantae	1	SlAT2	Acyltransferase2	1	AFM77971.1	NA		Solyc01g105580	1	S3:22 (5,5,12) ; acetyl-CoA	S4:24 (2,5,5,12)	1	1	pass	1	PMID:22988115	I6SJM2_SOLLC	I6SJM2	NP_001266253.1|NP_001266253	NM_001279324.1|NM_001279324	Solanum_lycopersicum	Same_species	Same_species	AFM77971.1|PF02458;Transferase;1|AFM77971|PF02458;Transferase;1|SOLYC01G105580|NA|SLAT2|NA
459	Precursor-Directed Combinatorial Biosynthesis of Cinnamoyl, Dihydrocinnamoyl, and Benzoyl Anthranilates in Saccharomyces cerevisiae.	10.1371/journal.pone.0138972	Dianthus caryophyllus	3568|Caryophyllaceae	33090|Viridiplantae	1	HCBT	hydroxycinnamoyl/benzoyl-CoA:anthranilate N-hydroxycinnamoyl/benzoyltransferase	1	CAB06429.1	NA	O24645	NA	1	anthranilate ; cinnamoyl-CoA	cinnamoyl anthranilates; benzoyl anthranilates; dihydrocinnamoyl anthranilates	1	1	pass	1	PMID:26430899	HCBT1_DIACA	O24645			Dianthus_caryophyllus	Same_species	Same_species	CAB06429.1|PF02458;Transferase;1|CAB06429.1|IPR023213;CAT-like_dom_sf;IPR050317;Plant_Fungal_Acyltransferase|CAB06429|PF02458;Transferase;1|CAB06429|IPR023213;CAT-like_dom_sf;IPR050317;Plant_Fungal_Acyltransferase|HCBT|NA
460	Precursor-Directed Combinatorial Biosynthesis of Cinnamoyl, Dihydrocinnamoyl, and Benzoyl Anthranilates in Saccharomyces cerevisiae.	10.1371/journal.pone.0138972	Dianthus caryophyllus	3568|Caryophyllaceae	33090|Viridiplantae	1	HCBT	hydroxycinnamoyl/benzoyl-CoA:anthranilate N-hydroxycinnamoyl/benzoyltransferase	1	CAB06429.1	NA	O24645	NA	1	anthranilate ; benzoyl-CoA	cinnamoyl anthranilates; benzoyl anthranilates; dihydrocinnamoyl anthranilates	1	1	pass	1	PMID:26430899	HCBT1_DIACA	O24645			Dianthus_caryophyllus	Same_species	Same_species	CAB06429.1|PF02458;Transferase;1|CAB06429.1|IPR023213;CAT-like_dom_sf;IPR050317;Plant_Fungal_Acyltransferase|CAB06429|PF02458;Transferase;1|CAB06429|IPR023213;CAT-like_dom_sf;IPR050317;Plant_Fungal_Acyltransferase|HCBT|NA
461	Precursor-Directed Combinatorial Biosynthesis of Cinnamoyl, Dihydrocinnamoyl, and Benzoyl Anthranilates in Saccharomyces cerevisiae.	10.1371/journal.pone.0138972	Dianthus caryophyllus	3568|Caryophyllaceae	33090|Viridiplantae	1	HCBT	hydroxycinnamoyl/benzoyl-CoA:anthranilate N-hydroxycinnamoyl/benzoyltransferase	1	CAB06429.1	NA	O24645	NA	1	anthranilate ; dihydrocinnamoyl-CoA	cinnamoyl anthranilates; benzoyl anthranilates; dihydrocinnamoyl anthranilates	1	1	pass	1	PMID:26430899	HCBT1_DIACA	O24645			Dianthus_caryophyllus	Same_species	Same_species	CAB06429.1|PF02458;Transferase;1|CAB06429.1|IPR023213;CAT-like_dom_sf;IPR050317;Plant_Fungal_Acyltransferase|CAB06429|PF02458;Transferase;1|CAB06429|IPR023213;CAT-like_dom_sf;IPR050317;Plant_Fungal_Acyltransferase|HCBT|NA
462	Precursor-Directed Combinatorial Biosynthesis of Cinnamoyl, Dihydrocinnamoyl, and Benzoyl Anthranilates in Saccharomyces cerevisiae.	10.1371/journal.pone.0138972	Dianthus caryophyllus	3568|Caryophyllaceae	33090|Viridiplantae	1	HCBT	hydroxycinnamoyl/benzoyl-CoA:anthranilate N-hydroxycinnamoyl/benzoyltransferase	1	CAB06429.1	NA	O24645	NA	1	3-methylanthranilate ; p-coumaroyl-CoA	p-coumaroyl anthranilates	1	1	pass	1	PMID:26430899	HCBT1_DIACA	O24645			Dianthus_caryophyllus	Same_species	Same_species	CAB06429.1|PF02458;Transferase;1|CAB06429.1|IPR023213;CAT-like_dom_sf;IPR050317;Plant_Fungal_Acyltransferase|CAB06429|PF02458;Transferase;1|CAB06429|IPR023213;CAT-like_dom_sf;IPR050317;Plant_Fungal_Acyltransferase|HCBT|NA
463	Precursor-Directed Combinatorial Biosynthesis of Cinnamoyl, Dihydrocinnamoyl, and Benzoyl Anthranilates in Saccharomyces cerevisiae.	10.1371/journal.pone.0138972	Dianthus caryophyllus	3568|Caryophyllaceae	33090|Viridiplantae	1	HCBT	hydroxycinnamoyl/benzoyl-CoA:anthranilate N-hydroxycinnamoyl/benzoyltransferase	1	CAB06429.1	NA	O24645	NA	1	3-methoxyanthranilate ; p-coumaroyl-CoA	p-coumaroyl anthranilates	1	1	pass	1	PMID:26430899	HCBT1_DIACA	O24645			Dianthus_caryophyllus	Same_species	Same_species	CAB06429.1|PF02458;Transferase;1|CAB06429.1|IPR023213;CAT-like_dom_sf;IPR050317;Plant_Fungal_Acyltransferase|CAB06429|PF02458;Transferase;1|CAB06429|IPR023213;CAT-like_dom_sf;IPR050317;Plant_Fungal_Acyltransferase|HCBT|NA
464	Precursor-Directed Combinatorial Biosynthesis of Cinnamoyl, Dihydrocinnamoyl, and Benzoyl Anthranilates in Saccharomyces cerevisiae.	10.1371/journal.pone.0138972	Dianthus caryophyllus	3568|Caryophyllaceae	33090|Viridiplantae	1	HCBT	hydroxycinnamoyl/benzoyl-CoA:anthranilate N-hydroxycinnamoyl/benzoyltransferase	1	CAB06429.1	NA	O24645	NA	1	3-chloroanthranilate ; p-coumaroyl-CoA	p-coumaroyl anthranilates	1	1	pass	1	PMID:26430899	HCBT1_DIACA	O24645			Dianthus_caryophyllus	Same_species	Same_species	CAB06429.1|PF02458;Transferase;1|CAB06429.1|IPR023213;CAT-like_dom_sf;IPR050317;Plant_Fungal_Acyltransferase|CAB06429|PF02458;Transferase;1|CAB06429|IPR023213;CAT-like_dom_sf;IPR050317;Plant_Fungal_Acyltransferase|HCBT|NA
465	Precursor-Directed Combinatorial Biosynthesis of Cinnamoyl, Dihydrocinnamoyl, and Benzoyl Anthranilates in Saccharomyces cerevisiae.	10.1371/journal.pone.0138972	Dianthus caryophyllus	3568|Caryophyllaceae	33090|Viridiplantae	1	HCBT	hydroxycinnamoyl/benzoyl-CoA:anthranilate N-hydroxycinnamoyl/benzoyltransferase	1	CAB06429.1	NA	O24645	NA	1	5-methylanthranilate ; p-coumaroyl-CoA	p-coumaroyl anthranilates	1	1	pass	1	PMID:26430899	HCBT1_DIACA	O24645			Dianthus_caryophyllus	Same_species	Same_species	CAB06429.1|PF02458;Transferase;1|CAB06429.1|IPR023213;CAT-like_dom_sf;IPR050317;Plant_Fungal_Acyltransferase|CAB06429|PF02458;Transferase;1|CAB06429|IPR023213;CAT-like_dom_sf;IPR050317;Plant_Fungal_Acyltransferase|HCBT|NA
466	Precursor-Directed Combinatorial Biosynthesis of Cinnamoyl, Dihydrocinnamoyl, and Benzoyl Anthranilates in Saccharomyces cerevisiae.	10.1371/journal.pone.0138972	Dianthus caryophyllus	3568|Caryophyllaceae	33090|Viridiplantae	1	HCBT	hydroxycinnamoyl/benzoyl-CoA:anthranilate N-hydroxycinnamoyl/benzoyltransferase	1	CAB06429.1	NA	O24645	NA	1	5-fluoroanthranilate ; p-coumaroyl-CoA	p-coumaroyl anthranilates	1	1	pass	1	PMID:26430899	HCBT1_DIACA	O24645			Dianthus_caryophyllus	Same_species	Same_species	CAB06429.1|PF02458;Transferase;1|CAB06429.1|IPR023213;CAT-like_dom_sf;IPR050317;Plant_Fungal_Acyltransferase|CAB06429|PF02458;Transferase;1|CAB06429|IPR023213;CAT-like_dom_sf;IPR050317;Plant_Fungal_Acyltransferase|HCBT|NA
467	Precursor-Directed Combinatorial Biosynthesis of Cinnamoyl, Dihydrocinnamoyl, and Benzoyl Anthranilates in Saccharomyces cerevisiae.	10.1371/journal.pone.0138972	Dianthus caryophyllus	3568|Caryophyllaceae	33090|Viridiplantae	1	HCBT	hydroxycinnamoyl/benzoyl-CoA:anthranilate N-hydroxycinnamoyl/benzoyltransferase	1	CAB06429.1	NA	O24645	NA	1	anthranilic acid ; 2-fluorocinnamoyl-CoA	cinnamoyl anthranilates	1	1	pass	1	PMID:26430899	HCBT1_DIACA	O24645			Dianthus_caryophyllus	Same_species	Same_species	CAB06429.1|PF02458;Transferase;1|CAB06429.1|IPR023213;CAT-like_dom_sf;IPR050317;Plant_Fungal_Acyltransferase|CAB06429|PF02458;Transferase;1|CAB06429|IPR023213;CAT-like_dom_sf;IPR050317;Plant_Fungal_Acyltransferase|HCBT|NA
468	Precursor-Directed Combinatorial Biosynthesis of Cinnamoyl, Dihydrocinnamoyl, and Benzoyl Anthranilates in Saccharomyces cerevisiae.	10.1371/journal.pone.0138972	Dianthus caryophyllus	3568|Caryophyllaceae	33090|Viridiplantae	1	HCBT	hydroxycinnamoyl/benzoyl-CoA:anthranilate N-hydroxycinnamoyl/benzoyltransferase	1	CAB06429.1	NA	O24645	NA	1	anthranilic acid ; 3-fluorocinnamoyl-CoA	cinnamoyl anthranilates	1	1	pass	1	PMID:26430899	HCBT1_DIACA	O24645			Dianthus_caryophyllus	Same_species	Same_species	CAB06429.1|PF02458;Transferase;1|CAB06429.1|IPR023213;CAT-like_dom_sf;IPR050317;Plant_Fungal_Acyltransferase|CAB06429|PF02458;Transferase;1|CAB06429|IPR023213;CAT-like_dom_sf;IPR050317;Plant_Fungal_Acyltransferase|HCBT|NA
469	Precursor-Directed Combinatorial Biosynthesis of Cinnamoyl, Dihydrocinnamoyl, and Benzoyl Anthranilates in Saccharomyces cerevisiae.	10.1371/journal.pone.0138972	Dianthus caryophyllus	3568|Caryophyllaceae	33090|Viridiplantae	1	HCBT	hydroxycinnamoyl/benzoyl-CoA:anthranilate N-hydroxycinnamoyl/benzoyltransferase	1	CAB06429.1	NA	O24645	NA	1	anthranilic acid ; 4-fluorocinnamoyl-CoA	cinnamoyl anthranilates	1	1	pass	1	PMID:26430899	HCBT1_DIACA	O24645			Dianthus_caryophyllus	Same_species	Same_species	CAB06429.1|PF02458;Transferase;1|CAB06429.1|IPR023213;CAT-like_dom_sf;IPR050317;Plant_Fungal_Acyltransferase|CAB06429|PF02458;Transferase;1|CAB06429|IPR023213;CAT-like_dom_sf;IPR050317;Plant_Fungal_Acyltransferase|HCBT|NA
470	Precursor-Directed Combinatorial Biosynthesis of Cinnamoyl, Dihydrocinnamoyl, and Benzoyl Anthranilates in Saccharomyces cerevisiae.	10.1371/journal.pone.0138972	Dianthus caryophyllus	3568|Caryophyllaceae	33090|Viridiplantae	1	HCBT	hydroxycinnamoyl/benzoyl-CoA:anthranilate N-hydroxycinnamoyl/benzoyltransferase	1	CAB06429.1	NA	O24645	NA	1	anthranilic acid ; 2-chlorocinnamoyl-CoA	cinnamoyl anthranilates	1	1	pass	1	PMID:26430899	HCBT1_DIACA	O24645			Dianthus_caryophyllus	Same_species	Same_species	CAB06429.1|PF02458;Transferase;1|CAB06429.1|IPR023213;CAT-like_dom_sf;IPR050317;Plant_Fungal_Acyltransferase|CAB06429|PF02458;Transferase;1|CAB06429|IPR023213;CAT-like_dom_sf;IPR050317;Plant_Fungal_Acyltransferase|HCBT|NA
471	Precursor-Directed Combinatorial Biosynthesis of Cinnamoyl, Dihydrocinnamoyl, and Benzoyl Anthranilates in Saccharomyces cerevisiae.	10.1371/journal.pone.0138972	Dianthus caryophyllus	3568|Caryophyllaceae	33090|Viridiplantae	1	HCBT	hydroxycinnamoyl/benzoyl-CoA:anthranilate N-hydroxycinnamoyl/benzoyltransferase	1	CAB06429.1	NA	O24645	NA	1	anthranilic acid ; 2-trifluoromethylcinnamoyl-CoA	cinnamoyl anthranilates	1	1	pass	1	PMID:26430899	HCBT1_DIACA	O24645			Dianthus_caryophyllus	Same_species	Same_species	CAB06429.1|PF02458;Transferase;1|CAB06429.1|IPR023213;CAT-like_dom_sf;IPR050317;Plant_Fungal_Acyltransferase|CAB06429|PF02458;Transferase;1|CAB06429|IPR023213;CAT-like_dom_sf;IPR050317;Plant_Fungal_Acyltransferase|HCBT|NA
472	Precursor-Directed Combinatorial Biosynthesis of Cinnamoyl, Dihydrocinnamoyl, and Benzoyl Anthranilates in Saccharomyces cerevisiae.	10.1371/journal.pone.0138972	Dianthus caryophyllus	3568|Caryophyllaceae	33090|Viridiplantae	1	HCBT	hydroxycinnamoyl/benzoyl-CoA:anthranilate N-hydroxycinnamoyl/benzoyltransferase	1	CAB06429.1	NA	O24645	NA	1	anthranilic acid ; 3-trifluoromethylcinnamoyl-CoA	cinnamoyl anthranilates	1	1	pass	1	PMID:26430899	HCBT1_DIACA	O24645			Dianthus_caryophyllus	Same_species	Same_species	CAB06429.1|PF02458;Transferase;1|CAB06429.1|IPR023213;CAT-like_dom_sf;IPR050317;Plant_Fungal_Acyltransferase|CAB06429|PF02458;Transferase;1|CAB06429|IPR023213;CAT-like_dom_sf;IPR050317;Plant_Fungal_Acyltransferase|HCBT|NA
473	Precursor-Directed Combinatorial Biosynthesis of Cinnamoyl, Dihydrocinnamoyl, and Benzoyl Anthranilates in Saccharomyces cerevisiae.	10.1371/journal.pone.0138972	Dianthus caryophyllus	3568|Caryophyllaceae	33090|Viridiplantae	1	HCBT	hydroxycinnamoyl/benzoyl-CoA:anthranilate N-hydroxycinnamoyl/benzoyltransferase	1	CAB06429.1	NA	O24645	NA	1	anthranilic acid ; 2-bromocinnamoyl-CoA	cinnamoyl anthranilates	1	1	pass	1	PMID:26430899	HCBT1_DIACA	O24645			Dianthus_caryophyllus	Same_species	Same_species	CAB06429.1|PF02458;Transferase;1|CAB06429.1|IPR023213;CAT-like_dom_sf;IPR050317;Plant_Fungal_Acyltransferase|CAB06429|PF02458;Transferase;1|CAB06429|IPR023213;CAT-like_dom_sf;IPR050317;Plant_Fungal_Acyltransferase|HCBT|NA
474	Precursor-Directed Combinatorial Biosynthesis of Cinnamoyl, Dihydrocinnamoyl, and Benzoyl Anthranilates in Saccharomyces cerevisiae.	10.1371/journal.pone.0138972	Dianthus caryophyllus	3568|Caryophyllaceae	33090|Viridiplantae	1	HCBT	hydroxycinnamoyl/benzoyl-CoA:anthranilate N-hydroxycinnamoyl/benzoyltransferase	1	CAB06429.1	NA	O24645	NA	1	anthranilic acid ; 3-bromocinnamoyl-CoA	cinnamoyl anthranilates	1	1	pass	1	PMID:26430899	HCBT1_DIACA	O24645			Dianthus_caryophyllus	Same_species	Same_species	CAB06429.1|PF02458;Transferase;1|CAB06429.1|IPR023213;CAT-like_dom_sf;IPR050317;Plant_Fungal_Acyltransferase|CAB06429|PF02458;Transferase;1|CAB06429|IPR023213;CAT-like_dom_sf;IPR050317;Plant_Fungal_Acyltransferase|HCBT|NA
475	Precursor-Directed Combinatorial Biosynthesis of Cinnamoyl, Dihydrocinnamoyl, and Benzoyl Anthranilates in Saccharomyces cerevisiae.	10.1371/journal.pone.0138972	Dianthus caryophyllus	3568|Caryophyllaceae	33090|Viridiplantae	1	HCBT	hydroxycinnamoyl/benzoyl-CoA:anthranilate N-hydroxycinnamoyl/benzoyltransferase	1	CAB06429.1	NA	O24645	NA	1	anthranilic acid ; 3-difluoromethoxycinnamoyl-CoA	cinnamoyl anthranilates	1	1	pass	1	PMID:26430899	HCBT1_DIACA	O24645			Dianthus_caryophyllus	Same_species	Same_species	CAB06429.1|PF02458;Transferase;1|CAB06429.1|IPR023213;CAT-like_dom_sf;IPR050317;Plant_Fungal_Acyltransferase|CAB06429|PF02458;Transferase;1|CAB06429|IPR023213;CAT-like_dom_sf;IPR050317;Plant_Fungal_Acyltransferase|HCBT|NA
476	Precursor-Directed Combinatorial Biosynthesis of Cinnamoyl, Dihydrocinnamoyl, and Benzoyl Anthranilates in Saccharomyces cerevisiae.	10.1371/journal.pone.0138972	Dianthus caryophyllus	3568|Caryophyllaceae	33090|Viridiplantae	1	HCBT	hydroxycinnamoyl/benzoyl-CoA:anthranilate N-hydroxycinnamoyl/benzoyltransferase	1	CAB06429.1	NA	O24645	NA	1	anthranilic acid ; 3-trifluoromethoxycinnamoyl-CoA	cinnamoyl anthranilates	1	1	pass	1	PMID:26430899	HCBT1_DIACA	O24645			Dianthus_caryophyllus	Same_species	Same_species	CAB06429.1|PF02458;Transferase;1|CAB06429.1|IPR023213;CAT-like_dom_sf;IPR050317;Plant_Fungal_Acyltransferase|CAB06429|PF02458;Transferase;1|CAB06429|IPR023213;CAT-like_dom_sf;IPR050317;Plant_Fungal_Acyltransferase|HCBT|NA
477	Precursor-Directed Combinatorial Biosynthesis of Cinnamoyl, Dihydrocinnamoyl, and Benzoyl Anthranilates in Saccharomyces cerevisiae.	10.1371/journal.pone.0138972	Dianthus caryophyllus	3568|Caryophyllaceae	33090|Viridiplantae	1	HCBT	hydroxycinnamoyl/benzoyl-CoA:anthranilate N-hydroxycinnamoyl/benzoyltransferase	1	CAB06429.1	NA	O24645	NA	1	3-hydroxyanthranilic acid ; 2-fluorocinnamoyl-CoA	cinnamoyl anthranilates	1	1	pass	1	PMID:26430899	HCBT1_DIACA	O24645			Dianthus_caryophyllus	Same_species	Same_species	CAB06429.1|PF02458;Transferase;1|CAB06429.1|IPR023213;CAT-like_dom_sf;IPR050317;Plant_Fungal_Acyltransferase|CAB06429|PF02458;Transferase;1|CAB06429|IPR023213;CAT-like_dom_sf;IPR050317;Plant_Fungal_Acyltransferase|HCBT|NA
478	Precursor-Directed Combinatorial Biosynthesis of Cinnamoyl, Dihydrocinnamoyl, and Benzoyl Anthranilates in Saccharomyces cerevisiae.	10.1371/journal.pone.0138972	Dianthus caryophyllus	3568|Caryophyllaceae	33090|Viridiplantae	1	HCBT	hydroxycinnamoyl/benzoyl-CoA:anthranilate N-hydroxycinnamoyl/benzoyltransferase	1	CAB06429.1	NA	O24645	NA	1	3-hydroxyanthranilic acid ; 3-fluorocinnamoyl-CoA	cinnamoyl anthranilates	1	1	pass	1	PMID:26430899	HCBT1_DIACA	O24645			Dianthus_caryophyllus	Same_species	Same_species	CAB06429.1|PF02458;Transferase;1|CAB06429.1|IPR023213;CAT-like_dom_sf;IPR050317;Plant_Fungal_Acyltransferase|CAB06429|PF02458;Transferase;1|CAB06429|IPR023213;CAT-like_dom_sf;IPR050317;Plant_Fungal_Acyltransferase|HCBT|NA
479	Precursor-Directed Combinatorial Biosynthesis of Cinnamoyl, Dihydrocinnamoyl, and Benzoyl Anthranilates in Saccharomyces cerevisiae.	10.1371/journal.pone.0138972	Dianthus caryophyllus	3568|Caryophyllaceae	33090|Viridiplantae	1	HCBT	hydroxycinnamoyl/benzoyl-CoA:anthranilate N-hydroxycinnamoyl/benzoyltransferase	1	CAB06429.1	NA	O24645	NA	1	3-hydroxyanthranilic acid ; 4-fluorocinnamoyl-CoA	cinnamoyl anthranilates	1	1	pass	1	PMID:26430899	HCBT1_DIACA	O24645			Dianthus_caryophyllus	Same_species	Same_species	CAB06429.1|PF02458;Transferase;1|CAB06429.1|IPR023213;CAT-like_dom_sf;IPR050317;Plant_Fungal_Acyltransferase|CAB06429|PF02458;Transferase;1|CAB06429|IPR023213;CAT-like_dom_sf;IPR050317;Plant_Fungal_Acyltransferase|HCBT|NA
480	Precursor-Directed Combinatorial Biosynthesis of Cinnamoyl, Dihydrocinnamoyl, and Benzoyl Anthranilates in Saccharomyces cerevisiae.	10.1371/journal.pone.0138972	Dianthus caryophyllus	3568|Caryophyllaceae	33090|Viridiplantae	1	HCBT	hydroxycinnamoyl/benzoyl-CoA:anthranilate N-hydroxycinnamoyl/benzoyltransferase	1	CAB06429.1	NA	O24645	NA	1	3-hydroxyanthranilic acid ; 2-chlorocinnamoyl-CoA	cinnamoyl anthranilates	1	1	pass	1	PMID:26430899	HCBT1_DIACA	O24645			Dianthus_caryophyllus	Same_species	Same_species	CAB06429.1|PF02458;Transferase;1|CAB06429.1|IPR023213;CAT-like_dom_sf;IPR050317;Plant_Fungal_Acyltransferase|CAB06429|PF02458;Transferase;1|CAB06429|IPR023213;CAT-like_dom_sf;IPR050317;Plant_Fungal_Acyltransferase|HCBT|NA
481	Precursor-Directed Combinatorial Biosynthesis of Cinnamoyl, Dihydrocinnamoyl, and Benzoyl Anthranilates in Saccharomyces cerevisiae.	10.1371/journal.pone.0138972	Dianthus caryophyllus	3568|Caryophyllaceae	33090|Viridiplantae	1	HCBT	hydroxycinnamoyl/benzoyl-CoA:anthranilate N-hydroxycinnamoyl/benzoyltransferase	1	CAB06429.1	NA	O24645	NA	1	3-hydroxyanthranilic acid ; 2-trifluoromethylcinnamoyl-CoA	cinnamoyl anthranilates	1	1	pass	1	PMID:26430899	HCBT1_DIACA	O24645			Dianthus_caryophyllus	Same_species	Same_species	CAB06429.1|PF02458;Transferase;1|CAB06429.1|IPR023213;CAT-like_dom_sf;IPR050317;Plant_Fungal_Acyltransferase|CAB06429|PF02458;Transferase;1|CAB06429|IPR023213;CAT-like_dom_sf;IPR050317;Plant_Fungal_Acyltransferase|HCBT|NA
482	Precursor-Directed Combinatorial Biosynthesis of Cinnamoyl, Dihydrocinnamoyl, and Benzoyl Anthranilates in Saccharomyces cerevisiae.	10.1371/journal.pone.0138972	Dianthus caryophyllus	3568|Caryophyllaceae	33090|Viridiplantae	1	HCBT	hydroxycinnamoyl/benzoyl-CoA:anthranilate N-hydroxycinnamoyl/benzoyltransferase	1	CAB06429.1	NA	O24645	NA	1	3-hydroxyanthranilic acid ; 3-trifluoromethylcinnamoyl-CoA	cinnamoyl anthranilates	1	1	pass	1	PMID:26430899	HCBT1_DIACA	O24645			Dianthus_caryophyllus	Same_species	Same_species	CAB06429.1|PF02458;Transferase;1|CAB06429.1|IPR023213;CAT-like_dom_sf;IPR050317;Plant_Fungal_Acyltransferase|CAB06429|PF02458;Transferase;1|CAB06429|IPR023213;CAT-like_dom_sf;IPR050317;Plant_Fungal_Acyltransferase|HCBT|NA
483	Precursor-Directed Combinatorial Biosynthesis of Cinnamoyl, Dihydrocinnamoyl, and Benzoyl Anthranilates in Saccharomyces cerevisiae.	10.1371/journal.pone.0138972	Dianthus caryophyllus	3568|Caryophyllaceae	33090|Viridiplantae	1	HCBT	hydroxycinnamoyl/benzoyl-CoA:anthranilate N-hydroxycinnamoyl/benzoyltransferase	1	CAB06429.1	NA	O24645	NA	1	3-hydroxyanthranilic acid ; 2-bromocinnamoyl-CoA	cinnamoyl anthranilates	1	1	pass	1	PMID:26430899	HCBT1_DIACA	O24645			Dianthus_caryophyllus	Same_species	Same_species	CAB06429.1|PF02458;Transferase;1|CAB06429.1|IPR023213;CAT-like_dom_sf;IPR050317;Plant_Fungal_Acyltransferase|CAB06429|PF02458;Transferase;1|CAB06429|IPR023213;CAT-like_dom_sf;IPR050317;Plant_Fungal_Acyltransferase|HCBT|NA
484	Precursor-Directed Combinatorial Biosynthesis of Cinnamoyl, Dihydrocinnamoyl, and Benzoyl Anthranilates in Saccharomyces cerevisiae.	10.1371/journal.pone.0138972	Dianthus caryophyllus	3568|Caryophyllaceae	33090|Viridiplantae	1	HCBT	hydroxycinnamoyl/benzoyl-CoA:anthranilate N-hydroxycinnamoyl/benzoyltransferase	1	CAB06429.1	NA	O24645	NA	1	3-hydroxyanthranilic acid ; 3-bromocinnamoyl-CoA	cinnamoyl anthranilates	1	1	pass	1	PMID:26430899	HCBT1_DIACA	O24645			Dianthus_caryophyllus	Same_species	Same_species	CAB06429.1|PF02458;Transferase;1|CAB06429.1|IPR023213;CAT-like_dom_sf;IPR050317;Plant_Fungal_Acyltransferase|CAB06429|PF02458;Transferase;1|CAB06429|IPR023213;CAT-like_dom_sf;IPR050317;Plant_Fungal_Acyltransferase|HCBT|NA
485	Precursor-Directed Combinatorial Biosynthesis of Cinnamoyl, Dihydrocinnamoyl, and Benzoyl Anthranilates in Saccharomyces cerevisiae.	10.1371/journal.pone.0138972	Dianthus caryophyllus	3568|Caryophyllaceae	33090|Viridiplantae	1	HCBT	hydroxycinnamoyl/benzoyl-CoA:anthranilate N-hydroxycinnamoyl/benzoyltransferase	1	CAB06429.1	NA	O24645	NA	1	3-hydroxyanthranilic acid ; 3-difluoromethoxycinnamoyl-CoA	cinnamoyl anthranilates	1	1	pass	1	PMID:26430899	HCBT1_DIACA	O24645			Dianthus_caryophyllus	Same_species	Same_species	CAB06429.1|PF02458;Transferase;1|CAB06429.1|IPR023213;CAT-like_dom_sf;IPR050317;Plant_Fungal_Acyltransferase|CAB06429|PF02458;Transferase;1|CAB06429|IPR023213;CAT-like_dom_sf;IPR050317;Plant_Fungal_Acyltransferase|HCBT|NA
486	Precursor-Directed Combinatorial Biosynthesis of Cinnamoyl, Dihydrocinnamoyl, and Benzoyl Anthranilates in Saccharomyces cerevisiae.	10.1371/journal.pone.0138972	Dianthus caryophyllus	3568|Caryophyllaceae	33090|Viridiplantae	1	HCBT	hydroxycinnamoyl/benzoyl-CoA:anthranilate N-hydroxycinnamoyl/benzoyltransferase	1	CAB06429.1	NA	O24645	NA	1	3-hydroxyanthranilic acid ; 3-trifluoromethoxycinnamoyl-CoA	cinnamoyl anthranilates	1	1	pass	1	PMID:26430899	HCBT1_DIACA	O24645			Dianthus_caryophyllus	Same_species	Same_species	CAB06429.1|PF02458;Transferase;1|CAB06429.1|IPR023213;CAT-like_dom_sf;IPR050317;Plant_Fungal_Acyltransferase|CAB06429|PF02458;Transferase;1|CAB06429|IPR023213;CAT-like_dom_sf;IPR050317;Plant_Fungal_Acyltransferase|HCBT|NA
487	Precursor-Directed Combinatorial Biosynthesis of Cinnamoyl, Dihydrocinnamoyl, and Benzoyl Anthranilates in Saccharomyces cerevisiae.	10.1371/journal.pone.0138972	Dianthus caryophyllus	3568|Caryophyllaceae	33090|Viridiplantae	1	HCBT	hydroxycinnamoyl/benzoyl-CoA:anthranilate N-hydroxycinnamoyl/benzoyltransferase	1	CAB06429.1	NA	O24645	NA	1	3-methylanthranilic acid ; 2-fluorocinnamoyl-CoA	cinnamoyl anthranilates	1	1	pass	1	PMID:26430899	HCBT1_DIACA	O24645			Dianthus_caryophyllus	Same_species	Same_species	CAB06429.1|PF02458;Transferase;1|CAB06429.1|IPR023213;CAT-like_dom_sf;IPR050317;Plant_Fungal_Acyltransferase|CAB06429|PF02458;Transferase;1|CAB06429|IPR023213;CAT-like_dom_sf;IPR050317;Plant_Fungal_Acyltransferase|HCBT|NA
488	Precursor-Directed Combinatorial Biosynthesis of Cinnamoyl, Dihydrocinnamoyl, and Benzoyl Anthranilates in Saccharomyces cerevisiae.	10.1371/journal.pone.0138972	Dianthus caryophyllus	3568|Caryophyllaceae	33090|Viridiplantae	1	HCBT	hydroxycinnamoyl/benzoyl-CoA:anthranilate N-hydroxycinnamoyl/benzoyltransferase	1	CAB06429.1	NA	O24645	NA	1	3-methylanthranilic acid ; 3-fluorocinnamoyl-CoA	cinnamoyl anthranilates	1	1	pass	1	PMID:26430899	HCBT1_DIACA	O24645			Dianthus_caryophyllus	Same_species	Same_species	CAB06429.1|PF02458;Transferase;1|CAB06429.1|IPR023213;CAT-like_dom_sf;IPR050317;Plant_Fungal_Acyltransferase|CAB06429|PF02458;Transferase;1|CAB06429|IPR023213;CAT-like_dom_sf;IPR050317;Plant_Fungal_Acyltransferase|HCBT|NA
489	Precursor-Directed Combinatorial Biosynthesis of Cinnamoyl, Dihydrocinnamoyl, and Benzoyl Anthranilates in Saccharomyces cerevisiae.	10.1371/journal.pone.0138972	Dianthus caryophyllus	3568|Caryophyllaceae	33090|Viridiplantae	1	HCBT	hydroxycinnamoyl/benzoyl-CoA:anthranilate N-hydroxycinnamoyl/benzoyltransferase	1	CAB06429.1	NA	O24645	NA	1	3-methylanthranilic acid ; 4-bromocinnamoyl-CoA	cinnamoyl anthranilates	1	1	pass	1	PMID:26430899	HCBT1_DIACA	O24645			Dianthus_caryophyllus	Same_species	Same_species	CAB06429.1|PF02458;Transferase;1|CAB06429.1|IPR023213;CAT-like_dom_sf;IPR050317;Plant_Fungal_Acyltransferase|CAB06429|PF02458;Transferase;1|CAB06429|IPR023213;CAT-like_dom_sf;IPR050317;Plant_Fungal_Acyltransferase|HCBT|NA
490	Precursor-Directed Combinatorial Biosynthesis of Cinnamoyl, Dihydrocinnamoyl, and Benzoyl Anthranilates in Saccharomyces cerevisiae.	10.1371/journal.pone.0138972	Dianthus caryophyllus	3568|Caryophyllaceae	33090|Viridiplantae	1	HCBT	hydroxycinnamoyl/benzoyl-CoA:anthranilate N-hydroxycinnamoyl/benzoyltransferase	1	CAB06429.1	NA	O24645	NA	1	3-methylanthranilic acid ; 2-chlorocinnamoyl-CoA	cinnamoyl anthranilates	1	1	pass	1	PMID:26430899	HCBT1_DIACA	O24645			Dianthus_caryophyllus	Same_species	Same_species	CAB06429.1|PF02458;Transferase;1|CAB06429.1|IPR023213;CAT-like_dom_sf;IPR050317;Plant_Fungal_Acyltransferase|CAB06429|PF02458;Transferase;1|CAB06429|IPR023213;CAT-like_dom_sf;IPR050317;Plant_Fungal_Acyltransferase|HCBT|NA
491	Precursor-Directed Combinatorial Biosynthesis of Cinnamoyl, Dihydrocinnamoyl, and Benzoyl Anthranilates in Saccharomyces cerevisiae.	10.1371/journal.pone.0138972	Dianthus caryophyllus	3568|Caryophyllaceae	33090|Viridiplantae	1	HCBT	hydroxycinnamoyl/benzoyl-CoA:anthranilate N-hydroxycinnamoyl/benzoyltransferase	1	CAB06429.1	NA	O24645	NA	1	3-methylanthranilic acid ; 2-trifluoromethylcinnamoyl-CoA	cinnamoyl anthranilates	1	1	pass	1	PMID:26430899	HCBT1_DIACA	O24645			Dianthus_caryophyllus	Same_species	Same_species	CAB06429.1|PF02458;Transferase;1|CAB06429.1|IPR023213;CAT-like_dom_sf;IPR050317;Plant_Fungal_Acyltransferase|CAB06429|PF02458;Transferase;1|CAB06429|IPR023213;CAT-like_dom_sf;IPR050317;Plant_Fungal_Acyltransferase|HCBT|NA
492	Precursor-Directed Combinatorial Biosynthesis of Cinnamoyl, Dihydrocinnamoyl, and Benzoyl Anthranilates in Saccharomyces cerevisiae.	10.1371/journal.pone.0138972	Dianthus caryophyllus	3568|Caryophyllaceae	33090|Viridiplantae	1	HCBT	hydroxycinnamoyl/benzoyl-CoA:anthranilate N-hydroxycinnamoyl/benzoyltransferase	1	CAB06429.1	NA	O24645	NA	1	3-methylanthranilic acid ; 3-trifluoromethylcinnamoyl-CoA	cinnamoyl anthranilates	1	1	pass	1	PMID:26430899	HCBT1_DIACA	O24645			Dianthus_caryophyllus	Same_species	Same_species	CAB06429.1|PF02458;Transferase;1|CAB06429.1|IPR023213;CAT-like_dom_sf;IPR050317;Plant_Fungal_Acyltransferase|CAB06429|PF02458;Transferase;1|CAB06429|IPR023213;CAT-like_dom_sf;IPR050317;Plant_Fungal_Acyltransferase|HCBT|NA
493	Precursor-Directed Combinatorial Biosynthesis of Cinnamoyl, Dihydrocinnamoyl, and Benzoyl Anthranilates in Saccharomyces cerevisiae.	10.1371/journal.pone.0138972	Dianthus caryophyllus	3568|Caryophyllaceae	33090|Viridiplantae	1	HCBT	hydroxycinnamoyl/benzoyl-CoA:anthranilate N-hydroxycinnamoyl/benzoyltransferase	1	CAB06429.1	NA	O24645	NA	1	3-methylanthranilic acid ; 2-bromocinnamoyl-CoA	cinnamoyl anthranilates	1	1	pass	1	PMID:26430899	HCBT1_DIACA	O24645			Dianthus_caryophyllus	Same_species	Same_species	CAB06429.1|PF02458;Transferase;1|CAB06429.1|IPR023213;CAT-like_dom_sf;IPR050317;Plant_Fungal_Acyltransferase|CAB06429|PF02458;Transferase;1|CAB06429|IPR023213;CAT-like_dom_sf;IPR050317;Plant_Fungal_Acyltransferase|HCBT|NA
494	Precursor-Directed Combinatorial Biosynthesis of Cinnamoyl, Dihydrocinnamoyl, and Benzoyl Anthranilates in Saccharomyces cerevisiae.	10.1371/journal.pone.0138972	Dianthus caryophyllus	3568|Caryophyllaceae	33090|Viridiplantae	1	HCBT	hydroxycinnamoyl/benzoyl-CoA:anthranilate N-hydroxycinnamoyl/benzoyltransferase	1	CAB06429.1	NA	O24645	NA	1	3-methylanthranilic acid ; 3-bromocinnamoyl-CoA	cinnamoyl anthranilates	1	1	pass	1	PMID:26430899	HCBT1_DIACA	O24645			Dianthus_caryophyllus	Same_species	Same_species	CAB06429.1|PF02458;Transferase;1|CAB06429.1|IPR023213;CAT-like_dom_sf;IPR050317;Plant_Fungal_Acyltransferase|CAB06429|PF02458;Transferase;1|CAB06429|IPR023213;CAT-like_dom_sf;IPR050317;Plant_Fungal_Acyltransferase|HCBT|NA
495	Precursor-Directed Combinatorial Biosynthesis of Cinnamoyl, Dihydrocinnamoyl, and Benzoyl Anthranilates in Saccharomyces cerevisiae.	10.1371/journal.pone.0138972	Dianthus caryophyllus	3568|Caryophyllaceae	33090|Viridiplantae	1	HCBT	hydroxycinnamoyl/benzoyl-CoA:anthranilate N-hydroxycinnamoyl/benzoyltransferase	1	CAB06429.1	NA	O24645	NA	1	3-methylanthranilic acid ; 3-difluoromethoxycinnamoyl-CoA	cinnamoyl anthranilates	1	1	pass	1	PMID:26430899	HCBT1_DIACA	O24645			Dianthus_caryophyllus	Same_species	Same_species	CAB06429.1|PF02458;Transferase;1|CAB06429.1|IPR023213;CAT-like_dom_sf;IPR050317;Plant_Fungal_Acyltransferase|CAB06429|PF02458;Transferase;1|CAB06429|IPR023213;CAT-like_dom_sf;IPR050317;Plant_Fungal_Acyltransferase|HCBT|NA
496	Precursor-Directed Combinatorial Biosynthesis of Cinnamoyl, Dihydrocinnamoyl, and Benzoyl Anthranilates in Saccharomyces cerevisiae.	10.1371/journal.pone.0138972	Dianthus caryophyllus	3568|Caryophyllaceae	33090|Viridiplantae	1	HCBT	hydroxycinnamoyl/benzoyl-CoA:anthranilate N-hydroxycinnamoyl/benzoyltransferase	1	CAB06429.1	NA	O24645	NA	1	3-methylanthranilic acid ; 3-trifluoromethoxycinnamoyl-CoA	cinnamoyl anthranilates	1	1	pass	1	PMID:26430899	HCBT1_DIACA	O24645			Dianthus_caryophyllus	Same_species	Same_species	CAB06429.1|PF02458;Transferase;1|CAB06429.1|IPR023213;CAT-like_dom_sf;IPR050317;Plant_Fungal_Acyltransferase|CAB06429|PF02458;Transferase;1|CAB06429|IPR023213;CAT-like_dom_sf;IPR050317;Plant_Fungal_Acyltransferase|HCBT|NA
497	Precursor-Directed Combinatorial Biosynthesis of Cinnamoyl, Dihydrocinnamoyl, and Benzoyl Anthranilates in Saccharomyces cerevisiae.	10.1371/journal.pone.0138972	Dianthus caryophyllus	3568|Caryophyllaceae	33090|Viridiplantae	1	HCBT	hydroxycinnamoyl/benzoyl-CoA:anthranilate N-hydroxycinnamoyl/benzoyltransferase	1	CAB06429.1	NA	O24645	NA	1	5-methylanthranilic acid ; 4-fluorocinnamoyl-CoA	cinnamoyl anthranilates	1	1	pass	1	PMID:26430899	HCBT1_DIACA	O24645			Dianthus_caryophyllus	Same_species	Same_species	CAB06429.1|PF02458;Transferase;1|CAB06429.1|IPR023213;CAT-like_dom_sf;IPR050317;Plant_Fungal_Acyltransferase|CAB06429|PF02458;Transferase;1|CAB06429|IPR023213;CAT-like_dom_sf;IPR050317;Plant_Fungal_Acyltransferase|HCBT|NA
498	Precursor-Directed Combinatorial Biosynthesis of Cinnamoyl, Dihydrocinnamoyl, and Benzoyl Anthranilates in Saccharomyces cerevisiae.	10.1371/journal.pone.0138972	Dianthus caryophyllus	3568|Caryophyllaceae	33090|Viridiplantae	1	HCBT	hydroxycinnamoyl/benzoyl-CoA:anthranilate N-hydroxycinnamoyl/benzoyltransferase	1	CAB06429.1	NA	O24645	NA	1	5-methylanthranilic acid ; 4-bromocinnamoyl-CoA	cinnamoyl anthranilates	1	1	pass	1	PMID:26430899	HCBT1_DIACA	O24645			Dianthus_caryophyllus	Same_species	Same_species	CAB06429.1|PF02458;Transferase;1|CAB06429.1|IPR023213;CAT-like_dom_sf;IPR050317;Plant_Fungal_Acyltransferase|CAB06429|PF02458;Transferase;1|CAB06429|IPR023213;CAT-like_dom_sf;IPR050317;Plant_Fungal_Acyltransferase|HCBT|NA
499	Precursor-Directed Combinatorial Biosynthesis of Cinnamoyl, Dihydrocinnamoyl, and Benzoyl Anthranilates in Saccharomyces cerevisiae.	10.1371/journal.pone.0138972	Dianthus caryophyllus	3568|Caryophyllaceae	33090|Viridiplantae	1	HCBT	hydroxycinnamoyl/benzoyl-CoA:anthranilate N-hydroxycinnamoyl/benzoyltransferase	1	CAB06429.1	NA	O24645	NA	1	5-methylanthranilic acid ; 2-fluorocinnamoyl-CoA	cinnamoyl anthranilates	1	1	pass	1	PMID:26430899	HCBT1_DIACA	O24645			Dianthus_caryophyllus	Same_species	Same_species	CAB06429.1|PF02458;Transferase;1|CAB06429.1|IPR023213;CAT-like_dom_sf;IPR050317;Plant_Fungal_Acyltransferase|CAB06429|PF02458;Transferase;1|CAB06429|IPR023213;CAT-like_dom_sf;IPR050317;Plant_Fungal_Acyltransferase|HCBT|NA
500	Precursor-Directed Combinatorial Biosynthesis of Cinnamoyl, Dihydrocinnamoyl, and Benzoyl Anthranilates in Saccharomyces cerevisiae.	10.1371/journal.pone.0138972	Dianthus caryophyllus	3568|Caryophyllaceae	33090|Viridiplantae	1	HCBT	hydroxycinnamoyl/benzoyl-CoA:anthranilate N-hydroxycinnamoyl/benzoyltransferase	1	CAB06429.1	NA	O24645	NA	1	5-methylanthranilic acid ; 2-chlorocinnamoyl-CoA	cinnamoyl anthranilates	1	1	pass	1	PMID:26430899	HCBT1_DIACA	O24645			Dianthus_caryophyllus	Same_species	Same_species	CAB06429.1|PF02458;Transferase;1|CAB06429.1|IPR023213;CAT-like_dom_sf;IPR050317;Plant_Fungal_Acyltransferase|CAB06429|PF02458;Transferase;1|CAB06429|IPR023213;CAT-like_dom_sf;IPR050317;Plant_Fungal_Acyltransferase|HCBT|NA
501	Precursor-Directed Combinatorial Biosynthesis of Cinnamoyl, Dihydrocinnamoyl, and Benzoyl Anthranilates in Saccharomyces cerevisiae.	10.1371/journal.pone.0138972	Dianthus caryophyllus	3568|Caryophyllaceae	33090|Viridiplantae	1	HCBT	hydroxycinnamoyl/benzoyl-CoA:anthranilate N-hydroxycinnamoyl/benzoyltransferase	1	CAB06429.1	NA	O24645	NA	1	5-methylanthranilic acid ; 3-difluoromethoxycinnamoyl-CoA	cinnamoyl anthranilates	1	1	pass	1	PMID:26430899	HCBT1_DIACA	O24645			Dianthus_caryophyllus	Same_species	Same_species	CAB06429.1|PF02458;Transferase;1|CAB06429.1|IPR023213;CAT-like_dom_sf;IPR050317;Plant_Fungal_Acyltransferase|CAB06429|PF02458;Transferase;1|CAB06429|IPR023213;CAT-like_dom_sf;IPR050317;Plant_Fungal_Acyltransferase|HCBT|NA
502	Precursor-Directed Combinatorial Biosynthesis of Cinnamoyl, Dihydrocinnamoyl, and Benzoyl Anthranilates in Saccharomyces cerevisiae.	10.1371/journal.pone.0138972	Dianthus caryophyllus	3568|Caryophyllaceae	33090|Viridiplantae	1	HCBT	hydroxycinnamoyl/benzoyl-CoA:anthranilate N-hydroxycinnamoyl/benzoyltransferase	1	CAB06429.1	NA	O24645	NA	1	5-methylanthranilic acid ; 3-trifluoromethoxycinnamoyl-CoA	cinnamoyl anthranilates	1	1	pass	1	PMID:26430899	HCBT1_DIACA	O24645			Dianthus_caryophyllus	Same_species	Same_species	CAB06429.1|PF02458;Transferase;1|CAB06429.1|IPR023213;CAT-like_dom_sf;IPR050317;Plant_Fungal_Acyltransferase|CAB06429|PF02458;Transferase;1|CAB06429|IPR023213;CAT-like_dom_sf;IPR050317;Plant_Fungal_Acyltransferase|HCBT|NA
503	Precursor-Directed Combinatorial Biosynthesis of Cinnamoyl, Dihydrocinnamoyl, and Benzoyl Anthranilates in Saccharomyces cerevisiae.	10.1371/journal.pone.0138972	Dianthus caryophyllus	3568|Caryophyllaceae	33090|Viridiplantae	1	HCBT	hydroxycinnamoyl/benzoyl-CoA:anthranilate N-hydroxycinnamoyl/benzoyltransferase	1	CAB06429.1	NA	O24645	NA	1	3--methoxyanthranilic acid ; 2-chlorocinnamoyl-CoA	cinnamoyl anthranilates	1	1	pass	1	PMID:26430899	HCBT1_DIACA	O24645			Dianthus_caryophyllus	Same_species	Same_species	CAB06429.1|PF02458;Transferase;1|CAB06429.1|IPR023213;CAT-like_dom_sf;IPR050317;Plant_Fungal_Acyltransferase|CAB06429|PF02458;Transferase;1|CAB06429|IPR023213;CAT-like_dom_sf;IPR050317;Plant_Fungal_Acyltransferase|HCBT|NA
504	Precursor-Directed Combinatorial Biosynthesis of Cinnamoyl, Dihydrocinnamoyl, and Benzoyl Anthranilates in Saccharomyces cerevisiae.	10.1371/journal.pone.0138972	Dianthus caryophyllus	3568|Caryophyllaceae	33090|Viridiplantae	1	HCBT	hydroxycinnamoyl/benzoyl-CoA:anthranilate N-hydroxycinnamoyl/benzoyltransferase	1	CAB06429.1	NA	O24645	NA	1	3--methoxyanthranilic acid ; 2-bromocinnamoyl-CoA	cinnamoyl anthranilates	1	1	pass	1	PMID:26430899	HCBT1_DIACA	O24645			Dianthus_caryophyllus	Same_species	Same_species	CAB06429.1|PF02458;Transferase;1|CAB06429.1|IPR023213;CAT-like_dom_sf;IPR050317;Plant_Fungal_Acyltransferase|CAB06429|PF02458;Transferase;1|CAB06429|IPR023213;CAT-like_dom_sf;IPR050317;Plant_Fungal_Acyltransferase|HCBT|NA
505	Precursor-Directed Combinatorial Biosynthesis of Cinnamoyl, Dihydrocinnamoyl, and Benzoyl Anthranilates in Saccharomyces cerevisiae.	10.1371/journal.pone.0138972	Dianthus caryophyllus	3568|Caryophyllaceae	33090|Viridiplantae	1	HCBT	hydroxycinnamoyl/benzoyl-CoA:anthranilate N-hydroxycinnamoyl/benzoyltransferase	1	CAB06429.1	NA	O24645	NA	1	3--methoxyanthranilic acid ; 2-fluorocinnamoyl-CoA	cinnamoyl anthranilates	1	1	pass	1	PMID:26430899	HCBT1_DIACA	O24645			Dianthus_caryophyllus	Same_species	Same_species	CAB06429.1|PF02458;Transferase;1|CAB06429.1|IPR023213;CAT-like_dom_sf;IPR050317;Plant_Fungal_Acyltransferase|CAB06429|PF02458;Transferase;1|CAB06429|IPR023213;CAT-like_dom_sf;IPR050317;Plant_Fungal_Acyltransferase|HCBT|NA
506	Precursor-Directed Combinatorial Biosynthesis of Cinnamoyl, Dihydrocinnamoyl, and Benzoyl Anthranilates in Saccharomyces cerevisiae.	10.1371/journal.pone.0138972	Dianthus caryophyllus	3568|Caryophyllaceae	33090|Viridiplantae	1	HCBT	hydroxycinnamoyl/benzoyl-CoA:anthranilate N-hydroxycinnamoyl/benzoyltransferase	1	CAB06429.1	NA	O24645	NA	1	3-chloroanthranilic acid ; 2-fluorocinnamoyl-CoA	cinnamoyl anthranilates	1	1	pass	1	PMID:26430899	HCBT1_DIACA	O24645			Dianthus_caryophyllus	Same_species	Same_species	CAB06429.1|PF02458;Transferase;1|CAB06429.1|IPR023213;CAT-like_dom_sf;IPR050317;Plant_Fungal_Acyltransferase|CAB06429|PF02458;Transferase;1|CAB06429|IPR023213;CAT-like_dom_sf;IPR050317;Plant_Fungal_Acyltransferase|HCBT|NA
507	Precursor-Directed Combinatorial Biosynthesis of Cinnamoyl, Dihydrocinnamoyl, and Benzoyl Anthranilates in Saccharomyces cerevisiae.	10.1371/journal.pone.0138972	Dianthus caryophyllus	3568|Caryophyllaceae	33090|Viridiplantae	1	HCBT	hydroxycinnamoyl/benzoyl-CoA:anthranilate N-hydroxycinnamoyl/benzoyltransferase	1	CAB06429.1	NA	O24645	NA	1	3-chloroanthranilic acid ; 3-fluorocinnamoyl-CoA	cinnamoyl anthranilates	1	1	pass	1	PMID:26430899	HCBT1_DIACA	O24645			Dianthus_caryophyllus	Same_species	Same_species	CAB06429.1|PF02458;Transferase;1|CAB06429.1|IPR023213;CAT-like_dom_sf;IPR050317;Plant_Fungal_Acyltransferase|CAB06429|PF02458;Transferase;1|CAB06429|IPR023213;CAT-like_dom_sf;IPR050317;Plant_Fungal_Acyltransferase|HCBT|NA
508	Precursor-Directed Combinatorial Biosynthesis of Cinnamoyl, Dihydrocinnamoyl, and Benzoyl Anthranilates in Saccharomyces cerevisiae.	10.1371/journal.pone.0138972	Dianthus caryophyllus	3568|Caryophyllaceae	33090|Viridiplantae	1	HCBT	hydroxycinnamoyl/benzoyl-CoA:anthranilate N-hydroxycinnamoyl/benzoyltransferase	1	CAB06429.1	NA	O24645	NA	1	3-chloroanthranilic acid ; 2-chlorocinnamoyl-CoA	cinnamoyl anthranilates	1	1	pass	1	PMID:26430899	HCBT1_DIACA	O24645			Dianthus_caryophyllus	Same_species	Same_species	CAB06429.1|PF02458;Transferase;1|CAB06429.1|IPR023213;CAT-like_dom_sf;IPR050317;Plant_Fungal_Acyltransferase|CAB06429|PF02458;Transferase;1|CAB06429|IPR023213;CAT-like_dom_sf;IPR050317;Plant_Fungal_Acyltransferase|HCBT|NA
509	Precursor-Directed Combinatorial Biosynthesis of Cinnamoyl, Dihydrocinnamoyl, and Benzoyl Anthranilates in Saccharomyces cerevisiae.	10.1371/journal.pone.0138972	Dianthus caryophyllus	3568|Caryophyllaceae	33090|Viridiplantae	1	HCBT	hydroxycinnamoyl/benzoyl-CoA:anthranilate N-hydroxycinnamoyl/benzoyltransferase	1	CAB06429.1	NA	O24645	NA	1	3-chloroanthranilic acid ; 3-difluoromethoxycinnamoyl-CoA	cinnamoyl anthranilates	1	1	pass	1	PMID:26430899	HCBT1_DIACA	O24645			Dianthus_caryophyllus	Same_species	Same_species	CAB06429.1|PF02458;Transferase;1|CAB06429.1|IPR023213;CAT-like_dom_sf;IPR050317;Plant_Fungal_Acyltransferase|CAB06429|PF02458;Transferase;1|CAB06429|IPR023213;CAT-like_dom_sf;IPR050317;Plant_Fungal_Acyltransferase|HCBT|NA
510	Precursor-Directed Combinatorial Biosynthesis of Cinnamoyl, Dihydrocinnamoyl, and Benzoyl Anthranilates in Saccharomyces cerevisiae.	10.1371/journal.pone.0138972	Dianthus caryophyllus	3568|Caryophyllaceae	33090|Viridiplantae	1	HCBT	hydroxycinnamoyl/benzoyl-CoA:anthranilate N-hydroxycinnamoyl/benzoyltransferase	1	CAB06429.1	NA	O24645	NA	1	3-chloroanthranilic acid ; 2-trifluoromethylcinnamoyl-CoA	cinnamoyl anthranilates	1	1	pass	1	PMID:26430899	HCBT1_DIACA	O24645			Dianthus_caryophyllus	Same_species	Same_species	CAB06429.1|PF02458;Transferase;1|CAB06429.1|IPR023213;CAT-like_dom_sf;IPR050317;Plant_Fungal_Acyltransferase|CAB06429|PF02458;Transferase;1|CAB06429|IPR023213;CAT-like_dom_sf;IPR050317;Plant_Fungal_Acyltransferase|HCBT|NA
511	Precursor-Directed Combinatorial Biosynthesis of Cinnamoyl, Dihydrocinnamoyl, and Benzoyl Anthranilates in Saccharomyces cerevisiae.	10.1371/journal.pone.0138972	Dianthus caryophyllus	3568|Caryophyllaceae	33090|Viridiplantae	1	HCBT	hydroxycinnamoyl/benzoyl-CoA:anthranilate N-hydroxycinnamoyl/benzoyltransferase	1	CAB06429.1	NA	O24645	NA	1	3-chloroanthranilic acid ; 3-trifluoromethylcinnamoyl-CoA	cinnamoyl anthranilates	1	1	pass	1	PMID:26430899	HCBT1_DIACA	O24645			Dianthus_caryophyllus	Same_species	Same_species	CAB06429.1|PF02458;Transferase;1|CAB06429.1|IPR023213;CAT-like_dom_sf;IPR050317;Plant_Fungal_Acyltransferase|CAB06429|PF02458;Transferase;1|CAB06429|IPR023213;CAT-like_dom_sf;IPR050317;Plant_Fungal_Acyltransferase|HCBT|NA
512	Precursor-Directed Combinatorial Biosynthesis of Cinnamoyl, Dihydrocinnamoyl, and Benzoyl Anthranilates in Saccharomyces cerevisiae.	10.1371/journal.pone.0138972	Dianthus caryophyllus	3568|Caryophyllaceae	33090|Viridiplantae	1	HCBT	hydroxycinnamoyl/benzoyl-CoA:anthranilate N-hydroxycinnamoyl/benzoyltransferase	1	CAB06429.1	NA	O24645	NA	1	3-chloroanthranilic acid ; 2-bromocinnamoyl-CoA	cinnamoyl anthranilates	1	1	pass	1	PMID:26430899	HCBT1_DIACA	O24645			Dianthus_caryophyllus	Same_species	Same_species	CAB06429.1|PF02458;Transferase;1|CAB06429.1|IPR023213;CAT-like_dom_sf;IPR050317;Plant_Fungal_Acyltransferase|CAB06429|PF02458;Transferase;1|CAB06429|IPR023213;CAT-like_dom_sf;IPR050317;Plant_Fungal_Acyltransferase|HCBT|NA
513	Precursor-Directed Combinatorial Biosynthesis of Cinnamoyl, Dihydrocinnamoyl, and Benzoyl Anthranilates in Saccharomyces cerevisiae.	10.1371/journal.pone.0138972	Dianthus caryophyllus	3568|Caryophyllaceae	33090|Viridiplantae	1	HCBT	hydroxycinnamoyl/benzoyl-CoA:anthranilate N-hydroxycinnamoyl/benzoyltransferase	1	CAB06429.1	NA	O24645	NA	1	3-chloroanthranilic acid ; 3-trifluoromethoxycinnamoyl-CoA	cinnamoyl anthranilates	1	1	pass	1	PMID:26430899	HCBT1_DIACA	O24645			Dianthus_caryophyllus	Same_species	Same_species	CAB06429.1|PF02458;Transferase;1|CAB06429.1|IPR023213;CAT-like_dom_sf;IPR050317;Plant_Fungal_Acyltransferase|CAB06429|PF02458;Transferase;1|CAB06429|IPR023213;CAT-like_dom_sf;IPR050317;Plant_Fungal_Acyltransferase|HCBT|NA
514	Identification and characterization of cDNA clones encoding hydroxycinnamoyl-CoA:tyramine N-hydroxycinnamoyltransferase from tobacco.	10.1046/j.1432-1327.1999.00538.x	Nicotiana tabacum	4070|Solanaceae	33090|Viridiplantae	1	THT	Hydroxycinnamoyl-CoA:tyramine N-hydroxycinnamoyltransferase	1	CAB55503.1	NA	P80969	NA	1	Tyramine ; Hydroxycinnamoyl-CoA thioesters	Hydroxycinnamic acid amides	1	1	check1	1	PMID:10469131	THT10_TOBAC|Q5D8C0_CAPAN	P80969|Q9SMB5|Q5D8C0	NP_001312405.1|NP_001312405|NP_001311493.1|NP_001311493	NM_001325476.1|NM_001325476|NM_001324564.1|NM_001324564	Nicotiana_tabacum|Capsicum_annuum	Multiple_species_CHECK	THT10_TOBAC	CAB55503.1|PF00583;Acetyltransf_1;1|CAB55503.1|IPR016181;Acyl_CoA_acyltransferase;IPR051016;Diverse_Substrate_AcTransf;IPR000182;GNAT_dom|CAB55503|PF00583;Acetyltransf_1;1|CAB55503|IPR016181;Acyl_CoA_acyltransferase;IPR051016;Diverse_Substrate_AcTransf;IPR000182;GNAT_dom|THT|PF00583;Acetyltransf_1;1
515	Identification and characterization of cDNA clones encoding hydroxycinnamoyl-CoA:tyramine N-hydroxycinnamoyltransferase from tobacco.	10.1046/j.1432-1327.1999.00538.x	Nicotiana tabacum	4070|Solanaceae	33090|Viridiplantae	1	THT	Hydroxycinnamoyl-CoA:tyramine N-hydroxycinnamoyltransferase	1	CAB55503.1	NA	P80969	NA	1	Tyramine ; caffeoyl-CoA		1	1	check1	1	PMID:10469131	THT10_TOBAC|Q5D8C0_CAPAN	P80969|Q9SMB5|Q5D8C0	NP_001312405.1|NP_001312405|NP_001311493.1|NP_001311493	NM_001325476.1|NM_001325476|NM_001324564.1|NM_001324564	Nicotiana_tabacum|Capsicum_annuum	Multiple_species_CHECK	THT10_TOBAC	CAB55503.1|PF00583;Acetyltransf_1;1|CAB55503.1|IPR016181;Acyl_CoA_acyltransferase;IPR051016;Diverse_Substrate_AcTransf;IPR000182;GNAT_dom|CAB55503|PF00583;Acetyltransf_1;1|CAB55503|IPR016181;Acyl_CoA_acyltransferase;IPR051016;Diverse_Substrate_AcTransf;IPR000182;GNAT_dom|THT|PF00583;Acetyltransf_1;1
516	Identification and characterization of cDNA clones encoding hydroxycinnamoyl-CoA:tyramine N-hydroxycinnamoyltransferase from tobacco.	10.1046/j.1432-1327.1999.00538.x	Nicotiana tabacum	4070|Solanaceae	33090|Viridiplantae	1	THT	Hydroxycinnamoyl-CoA:tyramine N-hydroxycinnamoyltransferase	1	CAB55503.1	NA	P80969	NA	1	Tyramine ; feruloyl-CoA	feruloyltyramine	1	1	check1	1	PMID:10469131	THT10_TOBAC|Q5D8C0_CAPAN	P80969|Q9SMB5|Q5D8C0	NP_001312405.1|NP_001312405|NP_001311493.1|NP_001311493	NM_001325476.1|NM_001325476|NM_001324564.1|NM_001324564	Nicotiana_tabacum|Capsicum_annuum	Multiple_species_CHECK	THT10_TOBAC	CAB55503.1|PF00583;Acetyltransf_1;1|CAB55503.1|IPR016181;Acyl_CoA_acyltransferase;IPR051016;Diverse_Substrate_AcTransf;IPR000182;GNAT_dom|CAB55503|PF00583;Acetyltransf_1;1|CAB55503|IPR016181;Acyl_CoA_acyltransferase;IPR051016;Diverse_Substrate_AcTransf;IPR000182;GNAT_dom|THT|PF00583;Acetyltransf_1;1
517	Biosynthesis of Phenylamide Phytoalexins in Pathogen-Infected Barley.	10.3390/ijms20225541	Hordeum vulgare	4479|Poaceae	33090|Viridiplantae	1	HvTHT7	Tryptamine hydroxycinnamoyl transferase 7	1	NA	NA		HvTHT7	1	Tryptamine ; Coumaroyl-CoA	Cinnamoyltryptamine; Coumaroyltryptamine; Feruloyltryptamine	1	1	pass	1	PMID:31698855	NA	NA	NA	NA	NA	NA	No_ID	HVTHT7|NA
518	Biosynthesis of Phenylamide Phytoalexins in Pathogen-Infected Barley.	10.3390/ijms20225541	Hordeum vulgare	4479|Poaceae	33090|Viridiplantae	1	HvTHT7	Tryptamine hydroxycinnamoyl transferase 7	1	NA	NA		HvTHT7	1	Tryptamine ; feruloyl-CoA	Cinnamoyltryptamine; Coumaroyltryptamine; Feruloyltryptamine	1	1	pass	1	PMID:31698855	NA	NA	NA	NA	NA	NA	No_ID	HVTHT7|NA
519	Biosynthesis of Phenylamide Phytoalexins in Pathogen-Infected Barley.	10.3390/ijms20225541	Hordeum vulgare	4479|Poaceae	33090|Viridiplantae	1	HvTHT7	Tryptamine hydroxycinnamoyl transferase	1	NA	NA		HvTHT7	1	Tryptamine ; Cinnamoyl-CoA	N-cinnamoyl-8-oxotryptamine	1	1	pass	1	PMID:31698855	NA	NA	NA	NA	NA	NA	No_ID	HVTHT7|NA
520	Biosynthesis of Phenylamide Phytoalexins in Pathogen-Infected Barley.	10.3390/ijms20225541	Hordeum vulgare	4479|Poaceae	33090|Viridiplantae	1	HvTHT7	Tryptamine hydroxycinnamoyl transferase	1	NA	NA		HvTHT7	1	8-oxotryptamine ; Cinnamoyl-CoA	N-cinnamoyl-9-hydroxy-8-oxotryptamine	1	1	pass	1	PMID:31698855	NA	NA	NA	NA	NA	NA	No_ID	HVTHT7|NA
521	Biosynthesis of Phenylamide Phytoalexins in Pathogen-Infected Barley.	10.3390/ijms20225541	Hordeum vulgare	4479|Poaceae	33090|Viridiplantae	1	HvTHT7	Tryptamine hydroxycinnamoyl transferase	1	NA	NA		HvTHT7	1	(1H-indol-3-yl)methylamine ; Cinnamoyl-CoA	N-cinnamoyl-(1H-indol-3-yl)methylamine	1	1	pass	1	PMID:31698855	NA	NA	NA	NA	NA	NA	No_ID	HVTHT7|NA
522	Biosynthesis of Phenylamide Phytoalexins in Pathogen-Infected Barley.	10.3390/ijms20225541	Hordeum vulgare	4479|Poaceae	33090|Viridiplantae	1	HvTHT7	Tryptamine hydroxycinnamoyl transferase	1	NA	NA		HvTHT7	1	Serotonin ; Cinnamoyl-CoA		1	1	pass	1	PMID:31698855	NA	NA	NA	NA	NA	NA	No_ID	HVTHT7|NA
523	Biosynthesis of Phenylamide Phytoalexins in Pathogen-Infected Barley.	10.3390/ijms20225541	Hordeum vulgare	4479|Poaceae	33090|Viridiplantae	1	HvTHT8	Tryptamine hydroxycinnamoyl transferase 8	1	NA	NA		HvTHT8	1	Tryptamine ; Coumaroyl-CoA	Cinnamoyltryptamine; Coumaroyltryptamine; Feruloyltryptamine	1	1	pass	1	PMID:31698855	NA	NA	NA	NA	NA	NA	No_ID	HVTHT8|NA
524	Biosynthesis of Phenylamide Phytoalexins in Pathogen-Infected Barley.	10.3390/ijms20225541	Hordeum vulgare	4479|Poaceae	33090|Viridiplantae	1	HvTHT8	Tryptamine hydroxycinnamoyl transferase 8	1	NA	NA		HvTHT8	1	Tryptamine ; feruloyl-CoA	Cinnamoyltryptamine; Coumaroyltryptamine; Feruloyltryptamine	1	1	pass	1	PMID:31698855	NA	NA	NA	NA	NA	NA	No_ID	HVTHT8|NA
525	Biosynthesis of Phenylamide Phytoalexins in Pathogen-Infected Barley.	10.3390/ijms20225541	Hordeum vulgare	4479|Poaceae	33090|Viridiplantae	1	HvTHT8	Tryptamine hydroxycinnamoyl transferase	1	NA	NA		HvTHT8	1	Tryptamine ; Cinnamoyl-CoA	N-cinnamoyl-8-oxotryptamine	1	1	pass	1	PMID:31698855	NA	NA	NA	NA	NA	NA	No_ID	HVTHT8|NA
526	Biosynthesis of Phenylamide Phytoalexins in Pathogen-Infected Barley.	10.3390/ijms20225541	Hordeum vulgare	4479|Poaceae	33090|Viridiplantae	1	HvTHT8	Tryptamine hydroxycinnamoyl transferase	1	NA	NA		HvTHT8	1	8-oxotryptamine ; Cinnamoyl-CoA	N-cinnamoyl-9-hydroxy-8-oxotryptamine	1	1	pass	1	PMID:31698855	NA	NA	NA	NA	NA	NA	No_ID	HVTHT8|NA
527	Biosynthesis of Phenylamide Phytoalexins in Pathogen-Infected Barley.	10.3390/ijms20225541	Hordeum vulgare	4479|Poaceae	33090|Viridiplantae	1	HvTHT8	Tryptamine hydroxycinnamoyl transferase	1	NA	NA		HvTHT8	1	(1H-indol-3-yl)methylamine ; Cinnamoyl-CoA	N-cinnamoyl-(1H-indol-3-yl)methylamine	1	1	pass	1	PMID:31698855	NA	NA	NA	NA	NA	NA	No_ID	HVTHT8|NA
528	Biosynthesis of Phenylamide Phytoalexins in Pathogen-Infected Barley.	10.3390/ijms20225541	Hordeum vulgare	4479|Poaceae	33090|Viridiplantae	1	HvTHT8	Tryptamine hydroxycinnamoyl transferase	1	NA	NA		HvTHT8	1	Serotonin ; Cinnamoyl-CoA		1	1	pass	1	PMID:31698855	NA	NA	NA	NA	NA	NA	No_ID	HVTHT8|NA
529	Biosynthesis of Phenylamide Phytoalexins in Pathogen-Infected Barley.	10.3390/ijms20225541	Hordeum vulgare	4479|Poaceae	33090|Viridiplantae	1	HvTHT2	Tryptamine hydroxycinnamoyl transferase 2	1	NA	NA		HvTHT2	1	Tryptamine ; Coumaroyl-CoA		1	1	pass	1	PMID:31698855	NA	NA	NA	NA	NA	NA	No_ID	HVTHT2|NA
530	Biosynthesis of Phenylamide Phytoalexins in Pathogen-Infected Barley.	10.3390/ijms20225541	Hordeum vulgare	4479|Poaceae	33090|Viridiplantae	1	HvTHT2	Tryptamine hydroxycinnamoyl transferase 2	1	NA	NA		HvTHT2	1	Tryptamine ; Cinnamoyl-CoA		1	1	pass	1	PMID:31698855	NA	NA	NA	NA	NA	NA	No_ID	HVTHT2|NA
531	Biosynthesis of Phenylamide Phytoalexins in Pathogen-Infected Barley.	10.3390/ijms20225541	Hordeum vulgare	4479|Poaceae	33090|Viridiplantae	1	HvTHT2	Tryptamine hydroxycinnamoyl transferase	1	NA	NA		HvTHT2	1	Tryptamine ; Feruloyl-CoA	N-feruloyl-tryptamine	1	1	pass	1	PMID:31698855	NA	NA	NA	NA	NA	NA	No_ID	HVTHT2|NA
532	Biosynthesis of Phenylamide Phytoalexins in Pathogen-Infected Barley.	10.3390/ijms20225541	Hordeum vulgare	4479|Poaceae	33090|Viridiplantae	1	HvTHT2	Tryptamine hydroxycinnamoyl transferase	1	NA	NA		HvTHT2	1	Serotonin ; Feruloyl-CoA	N-feruloyl-serotonin	1	1	pass	1	PMID:31698855	NA	NA	NA	NA	NA	NA	No_ID	HVTHT2|NA
533	Biosynthesis of Phenylamide Phytoalexins in Pathogen-Infected Barley.	10.3390/ijms20225541	Hordeum vulgare	4479|Poaceae	33090|Viridiplantae	1	HvTHT2	Tryptamine hydroxycinnamoyl transferase	1	NA	NA		HvTHT2	1	Tyramine ; Feruloyl-CoA	N-feruloyl-tyramine	1	1	pass	1	PMID:31698855	NA	NA	NA	NA	NA	NA	No_ID	HVTHT2|NA
534	Purification and Properties of Putrescine Hydroxycinnamoyl Transferase from Tobacco (Nicotiana tabacum) Cell Suspensions.	10.1104/pp.98.4.1264	Nicotiana tabacum	4070|Solanaceae	33090|Viridiplantae	1	PHT	Putrescine Hydroxycinnamoyl Transferase	1	NA	NA		NA	0	Putrescine ; Caffeoyl-CoA	Caffeoylputrescine;caffeoyl-putrescine;caffeoyl-diaminopropane;caffeoyl-cadaverine	1	0	pass	1	PMID:16668786	NA	NA	NA	NA	NA	NA	No_ID	PHT|NA
535	Purification and Properties of Putrescine Hydroxycinnamoyl Transferase from Tobacco (Nicotiana tabacum) Cell Suspensions.	10.1104/pp.98.4.1264	Nicotiana tabacum	4070|Solanaceae	33090|Viridiplantae	1	PHT	Putrescine Hydroxycinnamoyl Transferase	1	NA	NA		NA	0	cadaverine ; Caffeoyl-CoA	Caffeoylputrescine;caffeoyl-putrescine;caffeoyl-diaminopropane;caffeoyl-cadaverine	1	0	pass	1	PMID:16668786	NA	NA	NA	NA	NA	NA	No_ID	PHT|NA
536	Purification and Properties of Putrescine Hydroxycinnamoyl Transferase from Tobacco (Nicotiana tabacum) Cell Suspensions.	10.1104/pp.98.4.1264	Nicotiana tabacum	4070|Solanaceae	33090|Viridiplantae	1	PHT	Putrescine Hydroxycinnamoyl Transferase	1	NA	NA		NA	0	diaminopropane ; Caffeoyl-CoA	Caffeoylputrescine;caffeoyl-putrescine;caffeoyl-diaminopropane;caffeoyl-cadaverine	1	0	pass	1	PMID:16668786	NA	NA	NA	NA	NA	NA	No_ID	PHT|NA
537	Purification and Properties of Putrescine Hydroxycinnamoyl Transferase from Tobacco (Nicotiana tabacum) Cell Suspensions.	10.1104/pp.98.4.1264	Nicotiana tabacum	4070|Solanaceae	33090|Viridiplantae	1	PHT	Putrescine Hydroxycinnamoyl Transferase	1	NA	NA		NA	0	Putrescine ; Feruloyl-CoA	Feruloylputrescine;feruloyl-putrescine	1	0	pass	1	PMID:16668786	NA	NA	NA	NA	NA	NA	No_ID	PHT|NA
538	Purification and Properties of Putrescine Hydroxycinnamoyl Transferase from Tobacco (Nicotiana tabacum) Cell Suspensions.	10.1104/pp.98.4.1264	Nicotiana tabacum	4070|Solanaceae	33090|Viridiplantae	1	PHT	Putrescine Hydroxycinnamoyl Transferase	1	NA	NA		NA	0	Putrescine ; Cinnamoyl-CoA	Cinnamoylputrescine;cinnamoyl-putrescine	1	0	pass	1	PMID:16668786	NA	NA	NA	NA	NA	NA	No_ID	PHT|NA
539	Purification and Properties of Putrescine Hydroxycinnamoyl Transferase from Tobacco (Nicotiana tabacum) Cell Suspensions.	10.1104/pp.98.4.1264	Nicotiana tabacum	4070|Solanaceae	33090|Viridiplantae	1	PHT	Putrescine Hydroxycinnamoyl Transferase	1	NA	NA		NA	0	Putrescine ; p-Coumaroyl-CoA	p-Coumaroylputrescine;p-coumaroyl-putrescine	1	0	pass	1	PMID:16668786	NA	NA	NA	NA	NA	NA	No_ID	PHT|NA
540	Purification and Properties of Putrescine Hydroxycinnamoyl Transferase from Tobacco (Nicotiana tabacum) Cell Suspensions.	10.1104/pp.98.4.1264	Nicotiana tabacum	4070|Solanaceae	33090|Viridiplantae	1	PHT	Putrescine Hydroxycinnamoyl Transferase	1	NA	NA		NA	0	Putrescine ; Sinapoyl-CoA	Sinapoylputrescine	1	0	pass	1	PMID:16668786	NA	NA	NA	NA	NA	NA	No_ID	PHT|NA
541	Purification and Properties of Putrescine Hydroxycinnamoyl Transferase from Tobacco (Nicotiana tabacum) Cell Suspensions.	10.1104/pp.98.4.1264	Nicotiana tabacum	4070|Solanaceae	33090|Viridiplantae	1	PHT	Putrescine Hydroxycinnamoyl Transferase	1	NA	NA		NA	0	Putrescine ; Methylenedioxycinnamoyl-CoA	Methylenedioxycinnamoylputrescine	1	0	pass	1	PMID:16668786	NA	NA	NA	NA	NA	NA	No_ID	PHT|NA
542	Purification and Properties of Putrescine Hydroxycinnamoyl Transferase from Tobacco (Nicotiana tabacum) Cell Suspensions.	10.1104/pp.98.4.1264	Nicotiana tabacum	4070|Solanaceae	33090|Viridiplantae	1	PHT	Putrescine Hydroxycinnamoyl Transferase	1	NA	NA		NA	0	Putrescine ; p-Fluorocinnamoyl-CoA	p-Fluorocinnamoylputrescine;p-fluorocinnamoyl-putrescine	1	0	pass	1	PMID:16668786	NA	NA	NA	NA	NA	NA	No_ID	PHT|NA
543	Molecular and biochemical basis for stress-induced accumulation of free and bound p-coumaraldehyde in cucumber.	10.1104/pp.111.184358	Cucumis sativus	3650|Cucurbitaceae	33090|Viridiplantae	1	CsHCT	hydroxycinnamoyl-coenzyme A:shikimate hydroxycinnamoyl transferase	1	AEJ88365.1	NA		BankIt1454952	1	shikimate ; p-coumaroyl-CoA	p-coumaroyl shikimate	1	1	pass	1	PMID:21940999	G8FL40_CUCSA	G8FL40	NP_001295843.1|NP_001295843	NM_001308914.1|NM_001308914	Cucumis_sativus	Same_species	Same_species	AEJ88365.1|PF02458;Transferase;1|AEJ88365|PF02458;Transferase;1|BANKIT1454952|NA|CSHCT|NA
544	Cloning and characterization of a hydroxycinnamoyl-CoA:tyramine N-(hydroxycinnamoyl)transferase induced in response to UV-C and wounding from Capsicum annuum.	10.1093/pcp/pce060	Capsicum annuum	4070|Solanaceae	33090|Viridiplantae	1	CA-THT;THT	Hydroxycinnamoyl-CoA:tyramine N-(hydroxycinnamoyl)transferase	1	AAK15312.1	NA		NA	1	Tryptamine ; cinnamoyl-CoA	Cinnamoyltyramine;cinnamoyltyramine	1	1	pass	1	PMID:11382813	Q9ATJ3_CAPAN|Q5D8C0_CAPAN	Q9ATJ3|Q5D8C0	NP_001311492.1|NP_001311492|NP_001311493.1|NP_001311493	NM_001324563.1|NM_001324563|NM_001324564.1|NM_001324564	Capsicum_annuum	Same_species	Same_species	AAK15312.1|PF00583;Acetyltransf_1;1|AAK15312|PF00583;Acetyltransf_1;1|CA-THT|NA|THT|PF00583;Acetyltransf_1;1
545	Cloning and characterization of a hydroxycinnamoyl-CoA:tyramine N-(hydroxycinnamoyl)transferase induced in response to UV-C and wounding from Capsicum annuum.	10.1093/pcp/pce060	Capsicum annuum	4070|Solanaceae	33090|Viridiplantae	1	CA-THT;THT	Hydroxycinnamoyl-CoA:tyramine N-(hydroxycinnamoyl)transferase	1	AAK15312.1	NA		NA	1	Tryptamine ; sinapoyl-CoA	N-(hydroxycinnamoyl)-tyramine;NA	1	1	pass	1	PMID:11382813	Q9ATJ3_CAPAN|Q5D8C0_CAPAN	Q9ATJ3|Q5D8C0	NP_001311492.1|NP_001311492|NP_001311493.1|NP_001311493	NM_001324563.1|NM_001324563|NM_001324564.1|NM_001324564	Capsicum_annuum	Same_species	Same_species	AAK15312.1|PF00583;Acetyltransf_1;1|AAK15312|PF00583;Acetyltransf_1;1|CA-THT|NA|THT|PF00583;Acetyltransf_1;1
546	Cloning and characterization of a hydroxycinnamoyl-CoA:tyramine N-(hydroxycinnamoyl)transferase induced in response to UV-C and wounding from Capsicum annuum.	10.1093/pcp/pce060	Capsicum annuum	4070|Solanaceae	33090|Viridiplantae	1	CA-THT;THT	Hydroxycinnamoyl-CoA:tyramine N-(hydroxycinnamoyl)transferase	1	AAK15312.1	NA		NA	1	Tryptamine ; feruloyl-CoA	N-feruloyltyramine;NA	1	1	pass	1	PMID:11382813	Q9ATJ3_CAPAN|Q5D8C0_CAPAN	Q9ATJ3|Q5D8C0	NP_001311492.1|NP_001311492|NP_001311493.1|NP_001311493	NM_001324563.1|NM_001324563|NM_001324564.1|NM_001324564	Capsicum_annuum	Same_species	Same_species	AAK15312.1|PF00583;Acetyltransf_1;1|AAK15312|PF00583;Acetyltransf_1;1|CA-THT|NA|THT|PF00583;Acetyltransf_1;1
[truncated: 883 more rows]

## Sheet: 6B_Verified_IDs
All_ID rows after manual curation (non-unique)		Only Unique Entries --->		UniProt_ID	SwissProt_ID	RHEA?		Repeated_IDs
3AT1_ARATH				AT9_ACTER	A0A068BIF1	1		A0PDV5	A0PDV5	1
3AT2_ARATH				PUN1_CAPCH	A0A2G3D6U1	1		O23917	O23917	1
5MAT_ARATH				TAT_CATRO	A0A2K8FQU5	1		O24645	O24645	1
[truncated: 780 more rows]

## Sheet: 6C_AllSwissProtBAHDs
NOTE: Not all of these BAHDs were biochemically characterized (e.g. O23393) and therefore may not have Catalytic_Activity annotations. Some entries (e.g. V9P9L8) were added by similarity and not experiments. HQD in this study was based on Kruse et al, 2022 and not the SwissProt entries.
[truncated: 112 more rows]

[truncated: 1 more sheets: 6D_Overlaps]
