# Supplementary material for: FuncFetch: an LLM-assisted workflow enables mining thousands of enzyme–substrate interactions from published manuscripts
Source: Bioinformatics. 2024 Dec 24;41(1):btae756. doi: 10.1093/bioinformatics/btae756 (PMC11734755; doi:10.1093/bioinformatics/btae756)
Supplement: btae756_Supplementary_Data [file btae756_supplementary_data.zip › SuppFile7_TimeComparison.xlsx]

## Sheet: Legend
	Supplementary File 7: Time comparison of human readers and Step 4. (7A) Time totals, analysis, and methods. Human readers recorded the time it took them to read and extract enzyme-substrate interactions. The final product of this extraction is presented in 6B-D. The same 10 papers were run through Step 4 of the FuncFetch timeline. Code modifications were made to provide timestamps for the beginni…

## Sheet: 7A-Analysis-Methods
	1) Go to NCBI Pubmed; 2) Type "BAHD acyltransferase" in Pubmed search box; 3) Start your stopwatch; 4) Click on 10 papers that may have in vitro biochemical activities and open in NEW TAB (Dont go to the new tab); 5) Note the time to select the papers (in seconds) at the end
For Initial paper Selection									Don't be biased by others' timings. Maybe the other person did not get the activities accurately, or was excited by other results and spent more time looking at them. All is ok. These are supposed to be three INDEPENDENT replicates, and we are trying to replicate realistic situations.
For Individual papers (use provided links)	1) Open the paper link; 2) Start your stopwatch; 3) Go to the paper on the publisher website, open the PDF; 4) Identify all substrate pairs for BAHDs and write down in the appropriate Worksheet; 5) Note time taken in seconds
(ENTER DATA IN APPROPRIATE WORKSHEET!)
			https://pubmed.ncbi.nlm.nih.gov/36305861/	https://pubmed.ncbi.nlm.nih.gov/37841617/	https://pubmed.ncbi.nlm.nih.gov/32611786/	https://pubmed.ncbi.nlm.nih.gov/36221906/	https://pubmed.ncbi.nlm.nih.gov/37500644/	https://pubmed.ncbi.nlm.nih.gov/19077165/	https://pubmed.ncbi.nlm.nih.gov/25406120/	https://pubmed.ncbi.nlm.nih.gov/29438577/	https://pubmed.ncbi.nlm.nih.gov/32556997/	https://pubmed.ncbi.nlm.nih.gov/38558472/
		Initial paper selection	Paper 1	Paper 2	Paper 3	Paper 4	Paper 5	Paper 6	Paper 7	Paper 8	Paper 9	Paper 10	Total in seconds	Total in minutes	AVG	STDEV
Started at 10:50:00 AM, Ended at 2:15 same day	Gaurav - Reader 1	76	285	293	324	160	724	268	773	292	223	570	3988	66.4667	6.52	3.6034
	Nate - Reader 2	228	453	622	800	214	890	309	665	514	319	619	5633	93.8833	9.00833	3.66587
	Xinyu - Reader 3	215	373	556	478	141	1428	529	350	420	137	366	4993	83.2167	7.96333	6.046
	FuncFetch Step 4	0.78051	38.1385	25.8463	47.6816	19.4426	61.8474	22.2498	39.1892	55.0683	29.1077	60.004	399.356	6.65593	0.664292	0.262002
	start timestamp	1.72073e+09	1.72073e+09	1.72073e+09	1.72073e+09	1.72073e+09	1.72073e+09	1.72073e+09	1.72073e+09	1.72073e+09	1.72073e+09	1.72073e+09
	end timestamp	1.72073e+09	1.72073e+09	1.72073e+09	1.72073e+09	1.72073e+09	1.72073e+09	1.72073e+09	1.72073e+09	1.72073e+09	1.72073e+09	1.72073e+09
		* For FF_S4 this is time from beggining of code execution to the first paper being processed. In other words, processing the storage directory, configuration, reading arguments etc.											AVG	STDEV
												Reader 1	6.52	3.6034	0.552669
												Reader 2	9.00833	3.66587	0.406942
												Reader 3	7.96333	6.046	0.759229
												FuncFetch Step 4	0.664292	0.262002	0.394407
												Average	7.83056	4.43842	0.572947

## Sheet: 7B-Reader-1
Paper #	DOI	Species name	Enzyme name	Enzyme abbreviation	Donor	Acceptor	Product, if available
Paper 1	10.1111/tpj.16013	Bambusa multiplex	hydroxycinnamoyl-CoA:quinate hydroxycinnamoyltransferase	BmHQT	feruloyl CoA	quinic acid	3-FQA
Paper 1	10.1111/tpj.16013	Bambusa multiplex	hydroxycinnamoyl-CoA:quinate hydroxycinnamoyltransferase	BmHQT	p-coumaryl CoA	quinic acid	3-pQA
Paper 1	10.1111/tpj.16013	Bambusa multiplex	hydroxycinnamoyl-CoA:quinate hydroxycinnamoyltransferase	BmHQT	cinnamoyl CoA	quinic acid
Paper 1	10.1111/tpj.16013	Bambusa multiplex	hydroxycinnamoyl-CoA:quinate hydroxycinnamoyltransferase	BmHQT	Caffeoyl CoA	quinic acid
Paper 1	10.1111/tpj.16013	Bambusa multiplex	hydroxycinnamoyl-CoA:quinate hydroxycinnamoyltransferase	BmHQT	Feruloyl CoA	quinic acid
Paper 1	10.1111/tpj.16013	Bambusa multiplex	hydroxycinnamoyl-CoA:quinate hydroxycinnamoyltransferase	BmHQT	Sinapoyl CoA	quinic acid
Paper 1	10.1111/tpj.16013	Bambusa multiplex	hydroxycinnamoyl-CoA:quinate hydroxycinnamoyltransferase	BmHQT	Isoferuloyl CoA	quinic acid
Paper 1	10.1111/tpj.16013	Bambusa multiplex	hydroxycinnamoyl-CoA:quinate hydroxycinnamoyltransferase	BmHQT	3,4-Dihydroxy-5-methoxycinnamoyl-CoA	quinic acid
Paper 1	10.1111/tpj.16013	Bambusa multiplex	hydroxycinnamoyl-CoA:quinate hydroxycinnamoyltransferase	BmHQT	3.4.5-Trihydroxy cinnamoyl-CoA	quinic acid
Paper 1	10.1111/tpj.16013	Bambusa multiplex	hydroxycinnamoyl-CoA:quinate hydroxycinnamoyltransferase	BmHQT	3,4-Dimethoxycinnamoyl-CoA	quinic acid
Paper 1	10.1111/tpj.16013	Bambusa multiplex	hydroxycinnamoyl-CoA:quinate hydroxycinnamoyltransferase	BmHQT	3.4.5-Trimethoxycinnamoyl-CoA	quinic acid
Paper 2	10.3389/fpls.2023.1275960	Lilium oriental hybdir Siberia	alcohol acyltransferase	LoAAT1	benzoyl CoA	Methanol	methyl benzoate
Paper 2	10.3389/fpls.2023.1275960	Lilium oriental hybdir Siberia	alcohol acyltransferase	LoAAT1	benzoyl CoA	butanol
Paper 2	10.3389/fpls.2023.1275960	Lilium oriental hybdir Siberia	alcohol acyltransferase	LoAAT1	benzoyl CoA	2-hexanol
Paper 2	10.3389/fpls.2023.1275960	Lilium oriental hybdir Siberia	alcohol acyltransferase	LoAAT1	benzoyl CoA	octanol
Paper 2	10.3389/fpls.2023.1275960	Lilium oriental hybdir Siberia	alcohol acyltransferase	LoAAT1	benzoyl CoA	2-phenethyl alcohol
Paper 2	10.3389/fpls.2023.1275960	Lilium oriental hybdir Siberia	alcohol acyltransferase	LoAAT1	benzoyl CoA	benzyl alcohol
Paper 2	10.3389/fpls.2023.1275960	Lilium oriental hybdir Siberia	alcohol acyltransferase	LoAAT1	benzoyl CoA	geraniol
Paper 2	10.3389/fpls.2023.1275960	Lilium oriental hybdir Siberia	alcohol acyltransferase	LoAAT1	hexyl CoA	Methanol
Paper 2	10.3389/fpls.2023.1275960	Lilium oriental hybdir Siberia	alcohol acyltransferase	LoAAT1	hexyl CoA	butanol
Paper 2	10.3389/fpls.2023.1275960	Lilium oriental hybdir Siberia	alcohol acyltransferase	LoAAT1	hexyl CoA	2-hexanol
Paper 2	10.3389/fpls.2023.1275960	Lilium oriental hybdir Siberia	alcohol acyltransferase	LoAAT1	hexyl CoA	octanol
Paper 2	10.3389/fpls.2023.1275960	Lilium oriental hybdir Siberia	alcohol acyltransferase	LoAAT1	hexyl CoA	2-phenethyl alcohol
Paper 2	10.3389/fpls.2023.1275960	Lilium oriental hybdir Siberia	alcohol acyltransferase	LoAAT1	hexyl CoA	benzyl alcohol
Paper 2	10.3389/fpls.2023.1275960	Lilium oriental hybdir Siberia	alcohol acyltransferase	LoAAT1	hexyl CoA	geraniol
Paper 3	10.1104/pp.20.00338	Arabidopsis thaliana	Brassinosteroid inactivator 1	AtBIA1	Acetyl CoA	CS
Paper 3	10.1104/pp.20.00338	Arabidopsis thaliana	Brassinosteroid inactivator 1	AtBIA1	Acetyl CoA	24-epiCS
Paper 3	10.1104/pp.20.00338	Arabidopsis thaliana	Brassinosteroid inactivator 1	AtBIA1	Acetyl CoA	24-epiBL
Paper 3	10.1104/pp.20.00338	Arabidopsis thaliana	Brassinosteroid inactivator 1	AtBIA1	Acetyl CoA	6-deoxo-24-epiCS
Paper 3	10.1104/pp.20.00338	Arabidopsis thaliana	Brassinosteroid inactivator 1	AtBIA1	Acetyl CoA	Tri-epiCS
Paper 3	10.1104/pp.20.00338	Arabidopsis thaliana	Brassinosteroid inactivator 1	AtBIA1	Acetyl CoA	3,24-diepiCS
Paper 4	10.1111/pbi.13947	Paeonia ostii	Debenzoylpaeniflorin transferase	PoDPBT	Benzoyl CoA	8-debenzoylpaeniflorin
Paper 5	10.1038/s41467-023-40092-5	Solanum lycopersicum	Glycoalkaloid metabolism 36	SlGAME36	Acetyl CoA	Hydroxytomatine	Acetoxytomatine
Paper 5	10.1038/s41467-023-40092-5	Solanum lycopersicum	Glycoalkaloid metabolism 36	SlGAME36	Acetyl CoA	dehydrotomatine	acetoxy dehydrotomatine
Paper 5	10.1038/s41467-023-40092-5	Solanum lycopersicum	Glycoalkaloid metabolism 36	SlGAME36	Acetyl CoA	tomatidine	acetoxytomatidine
Paper 5	10.1038/s41467-023-40092-5	Solanum lycopersicum	Glycoalkaloid metabolism 36	SlGAME36	Acetyl CoA	solmargine	acetoxysolmargine
Paper 5	10.1038/s41467-023-40092-5	Solanum lycopersicum	Glycoalkaloid metabolism 36	SlGAME36	Malonyl CoA	Hydroxytomatine
Paper 5	10.1038/s41467-023-40092-5	Solanum lycopersicum	Glycoalkaloid metabolism 36	SlGAME36	Butyryl CoA	Hydroxytomatine
Paper 5	10.1038/s41467-023-40092-5	Solanum lycopersicum	Glycoalkaloid metabolism 36	SlGAME36	Isovaleryl CoA	Hydroxytomatine
Paper 5	10.1038/s41467-023-40092-5	Solanum lycopersicum	Glycoalkaloid metabolism 36	SlGAME36	Hexanoyl CoA	Hydroxytomatine
Paper 5	10.1038/s41467-023-40092-5	Solanum lycopersicum	Glycoalkaloid metabolism 36	SlGAME36	Octanoyl CoA	Hydroxytomatine
Paper 5	10.1038/s41467-023-40092-5	Solanum lycopersicum	Glycoalkaloid metabolism 36	SlGAME36	Acetyl CoA	Hydroxysolmargine
Paper 5	10.1038/s41467-023-40092-5	Solanum lycopersicum	Glycoalkaloid metabolism 36	SlGAME36	Malonyl CoA	Hydroxysolmargine
Paper 5	10.1038/s41467-023-40092-5	Solanum lycopersicum	Glycoalkaloid metabolism 36	SlGAME36	Butyryl CoA	Hydroxysolmargine
Paper 5	10.1038/s41467-023-40092-5	Solanum lycopersicum	Glycoalkaloid metabolism 36	SlGAME36	Isovaleryl CoA	Hydroxysolmargine
Paper 5	10.1038/s41467-023-40092-5	Solanum lycopersicum	Glycoalkaloid metabolism 36	SlGAME36	Hexanoyl CoA	Hydroxysolmargine
Paper 5	10.1038/s41467-023-40092-5	Solanum lycopersicum	Glycoalkaloid metabolism 36	SlGAME36	Octanoyl CoA	Hydroxysolmargine
Paper 5	10.1038/s41467-023-40092-5	Solanum pennellii	Glycoalkaloid metabolism 36	SpGAME36	Acetyl CoA	alpha-tomatine	acetoxytomatine
Paper 5	10.1038/s41467-023-40092-5	Solanum pennellii	Glycoalkaloid metabolism 36	SpGAME36	Acetyl CoA	dehydrotomatine	acetoxy-dehydrotomatine
Paper 6	10.1111/j.1365-313X.2008.03773.x	Arabidopsis thaliana	Spermidine hydroxycinnamoyltransferase	AtSHT	cinnamoyl CoA	Spermidine
Paper 6	10.1111/j.1365-313X.2008.03773.x	Arabidopsis thaliana	Spermidine hydroxycinnamoyltransferase	AtSHT	cinnamoyl CoA	Putrescine
Paper 6	10.1111/j.1365-313X.2008.03773.x	Arabidopsis thaliana	Spermidine hydroxycinnamoyltransferase	AtSHT	cinnamoyl CoA	Spermine
Paper 6	10.1111/j.1365-313X.2008.03773.x	Arabidopsis thaliana	Spermidine hydroxycinnamoyltransferase	AtSHT	Feruloyl CoA	Spermidine	N1,N5,N10-triferuloyl spermidine
Paper 6	10.1111/j.1365-313X.2008.03773.x	Arabidopsis thaliana	Spermidine hydroxycinnamoyltransferase	AtSHT	Sinapoyl CoA	Spermidine
Paper 6	10.1111/j.1365-313X.2008.03773.x	Arabidopsis thaliana	Spermidine hydroxycinnamoyltransferase	AtSHT	Caffeoyl CoA	Spermidine
Paper 6	10.1111/j.1365-313X.2008.03773.x	Arabidopsis thaliana	Spermidine hydroxycinnamoyltransferase	AtSHT	Coumaroyl CoA	Spermidine
Paper 7	10.1104/pp.114.248187	Erythroxylum coca	Cocaine synthase	EcCS; EcBAHD7	Benzoyl CoA	Methylecgonine
Paper 7	10.1104/pp.114.248187	Erythroxylum coca	Cocaine synthase	EcCS; EcBAHD7	cinnamoyl CoA	Methylecgonine
Paper 7	10.1104/pp.114.248187	Erythroxylum coca	Cocaine synthase	EcCS; EcBAHD7	Benzoyl CoA	pseudotropine
Paper 7	10.1104/pp.114.248187	Erythroxylum coca	Cocaine synthase	EcCS; EcBAHD7	Hexanoyl CoA	Methylecgonine
Paper 7	10.1104/pp.114.248187	Erythroxylum coca	Cocaine synthase	EcCS; EcBAHD7	p-coumaryl CoA	Methylecgonine
Paper 7	10.1104/pp.114.248187	Erythroxylum coca	EcBAHD8	EcBAHD8	Benzoyl CoA	Methylecgonine
Paper 7	10.1104/pp.114.248187	Erythroxylum coca	EcBAHD8	EcBAHD8	cinnamoyl CoA	Methylecgonine
Paper 8	10.1111/tpj.13868	Catharanthus roseus	Minovincine 19-hydroxy-O-acetyltransferase	MAT	Acetyl CoA	19-hydroxytabersonine
Paper 8	10.1111/tpj.13868	Catharanthus roseus	Minovincine 19-hydroxy-O-acetyltransferase	MAT	Acetyl CoA	horhammericine
Paper 8	10.1111/tpj.13868	Catharanthus roseus	Minovincine 19-hydroxy-O-acetyltransferase	MAT	Acetyl CoA	minovincinine
Paper 8	10.1111/tpj.13868	Catharanthus roseus	Tabersonine derivative 19-O-acetyltransferase	TAT	Acetyl CoA	19-hydroxytabersonine
Paper 8	10.1111/tpj.13868	Catharanthus roseus	Tabersonine derivative 19-O-acetyltransferase	TAT	Acetyl CoA	horhammericine
Paper 8	10.1111/tpj.13868	Catharanthus roseus	Tabersonine derivative 19-O-acetyltransferase	TAT	Acetyl CoA	minovincinine
Paper 9	10.1007/s00425-020-03413-2	Celastrus angulatus	Acyltransferase 20	CaAT20	Benzoyl CoA	Geraniol
Paper 9	10.1007/s00425-020-03413-2	Celastrus angulatus	Acyltransferase 20	CaAT20	Acetyl CoA	Geraniol
Paper 10	10.1111/tpj.16737	Arabidopsis thaliana	Glucuronosylglycerol ester synthase	AtGGES	Phenylacetyl CoA	Glucuronosyl glycerol (GG)	1-O-phenylacetyl3-O-glucuronosylglycerol	AT5G57840
Paper 10	10.1111/tpj.16737	Arabidopsis thaliana	Glucuronosylglycerol ester synthase	AtGGES	p-coumaryl CoA	Shikimic acid
Paper 10	10.1111/tpj.16737	Arabidopsis thaliana	Glucuronosylglycerol ester synthase	AtGGES	Caffeoyl CoA	Shikimic acid

## Sheet: 7C-Reader-2
Paper #	DOI	Species name	Enzyme name	Enzyme abbreviation	Donor	Acceptor	Product, if available
1	10.1111/tpj.16013	Bambusa multiplex	hydroxycinnamoyl-CoA:quinate hydroxycinnamoyltransferase	BmHQT1	feruloyl-CoA	quinic acid	3-FQA
1	10.1111/tpj.16013	Bambusa multiplex	hydroxycinnamoyl-CoA:quinate hydroxycinnamoyltransferase	BmHQT1	p-coumaroyl-CoA	quinic acid	3-pCQA
1	10.1111/tpj.16013	Bambusa multiplex	hydroxycinnamoyl-CoA:quinate hydroxycinnamoyltransferase	BmHQT1	cinnamoyl-CoA	quinic acid
1	10.1111/tpj.16013	Bambusa multiplex	hydroxycinnamoyl-CoA:quinate hydroxycinnamoyltransferase	BmHQT1	caffeoyl-CoA	quinic acid
1	10.1111/tpj.16013	Bambusa multiplex	hydroxycinnamoyl-CoA:quinate hydroxycinnamoyltransferase	BmHQT1	sinapoyl-CoA	quinic acid
1	10.1111/tpj.16013	Bambusa multiplex	hydroxycinnamoyl-CoA:quinate hydroxycinnamoyltransferase	BmHQT1	isoferuloyl-CoA	quinic acid
1	10.1111/tpj.16013	Bambusa multiplex	hydroxycinnamoyl-CoA:quinate hydroxycinnamoyltransferase	BmHQT1	3,4-dihydroxy-5-methoxycinnamoyl-CoA	quinic acid
1	10.1111/tpj.16013	Bambusa multiplex	hydroxycinnamoyl-CoA:quinate hydroxycinnamoyltransferase	BmHQT1	3,4,5-trihydroxycinnamoyl-CoA	quinic acid
1	10.1111/tpj.16013	Bambusa multiplex	hydroxycinnamoyl-CoA:quinate hydroxycinnamoyltransferase	BmHQT1	3,4-dimethoxycinnamoyl-CoA	quinic acid
1	10.1111/tpj.16013	Bambusa multiplex	hydroxycinnamoyl-CoA:quinate hydroxycinnamoyltransferase	BmHQT1	3,4,5-trimethoxycinnamoyl-CoA	quinic acid
2	10.3389/fpls.2023.1275960	Lilium Siberia	alcohol acyltransferase ; methanol/ethanol benzoyl transferase	LoAAT1	benzoyl-CoA	ethanol	ethyl benzoate
2	10.3389/fpls.2023.1275960	Lilium Siberia	alcohol acyltransferase ; methanol/ethanol benzoyl transferase	LoAAT1	benzoyl-CoA	methanol	methyl benzoate
2	10.3389/fpls.2023.1275960	Lilium Siberia	alcohol acyltransferase ; methanol/ethanol benzoyl transferase	LoAAT1	benzoyl-CoA	butanol
2	10.3389/fpls.2023.1275960	Lilium Siberia	alcohol acyltransferase ; methanol/ethanol benzoyl transferase	LoAAT1	benzoyl-CoA	2-hexanol
2	10.3389/fpls.2023.1275960	Lilium Siberia	alcohol acyltransferase ; methanol/ethanol benzoyl transferase	LoAAT1	benzoyl-CoA	octanol
2	10.3389/fpls.2023.1275960	Lilium Siberia	alcohol acyltransferase ; methanol/ethanol benzoyl transferase	LoAAT1	benzoyl-CoA	2-phenethyl alcohol
2	10.3389/fpls.2023.1275960	Lilium Siberia	alcohol acyltransferase ; methanol/ethanol benzoyl transferase	LoAAT1	benzoyl-CoA	benzyl alcohol
2	10.3389/fpls.2023.1275960	Lilium Siberia	alcohol acyltransferase ; methanol/ethanol benzoyl transferase	LoAAT1	benzoyl-CoA	monoterpene alcohol
2	10.3389/fpls.2023.1275960	Lilium Siberia	alcohol acyltransferase ; methanol/ethanol benzoyl transferase	LoAAT1	hexyl-CoA	ethanol
2	10.3389/fpls.2023.1275960	Lilium Siberia	alcohol acyltransferase ; methanol/ethanol benzoyl transferase	LoAAT1	hexyl-CoA	methanol
2	10.3389/fpls.2023.1275960	Lilium Siberia	alcohol acyltransferase ; methanol/ethanol benzoyl transferase	LoAAT1	hexyl-CoA	butanol
2	10.3389/fpls.2023.1275960	Lilium Siberia	alcohol acyltransferase ; methanol/ethanol benzoyl transferase	LoAAT1	hexyl-CoA	2-hexanol
2	10.3389/fpls.2023.1275960	Lilium Siberia	alcohol acyltransferase ; methanol/ethanol benzoyl transferase	LoAAT1	hexyl-CoA	octanol
2	10.3389/fpls.2023.1275960	Lilium Siberia	alcohol acyltransferase ; methanol/ethanol benzoyl transferase	LoAAT1	hexyl-CoA	2-phenethyl alcohol
2	10.3389/fpls.2023.1275960	Lilium Siberia	alcohol acyltransferase ; methanol/ethanol benzoyl transferase	LoAAT1	hexyl-CoA	benzyl alcohol
2	10.3389/fpls.2023.1275960	Lilium Siberia	alcohol acyltransferase ; methanol/ethanol benzoyl transferase	LoAAT1	hexyl-CoA	monoterpene alcohol
3	10.1104/pp.20.00338	Arabidopsis thaliana	BRASSINOSTEROID INACTIVATOR1/ABNORMAL SHOOT1	BIA1	acetyl-CoA	CS	Monoacetylated CS
3	10.1104/pp.20.00338	Arabidopsis thaliana	BRASSINOSTEROID INACTIVATOR1/ABNORMAL SHOOT1	BIA1	acetyl-CoA	24-epiBL	Monoacetylated 24-epiBL
3	10.1104/pp.20.00338	Arabidopsis thaliana	BRASSINOSTEROID INACTIVATOR1/ABNORMAL SHOOT1	BIA1	acetyl-CoA	24-epiCS	Monoacetylated 24-epiCS
3	10.1104/pp.20.00338	Arabidopsis thaliana	BRASSINOSTEROID INACTIVATOR1/ABNORMAL SHOOT1	BIA1	acetyl-CoA	6-Deoxo-24-epiCS	Monoacetylated 6-Deoxo-24-epiCS
3	10.1104/pp.20.00338	Arabidopsis thaliana	BRASSINOSTEROID INACTIVATOR1/ABNORMAL SHOOT1	BIA1	acetyl-CoA	tris-EpiCS	Monoacetylated tris-EpiCS
3	10.1104/pp.20.00338	Arabidopsis thaliana	BRASSINOSTEROID INACTIVATOR1/ABNORMAL SHOOT1	BIA1	acetyl-CoA	3,24-DiepiCS	Monoacetylated 3,24-DiepiCS
3	10.1104/pp.20.00338	Arabidopsis thaliana	BRASSINOSTEROID INACTIVATOR1/ABNORMAL SHOOT1	BIA1	acetyl-CoA	CS	Diacetylated CS
3	10.1104/pp.20.00338	Arabidopsis thaliana	BRASSINOSTEROID INACTIVATOR1/ABNORMAL SHOOT1	BIA1	acetyl-CoA	24-epiBL	Diacetylated 24-epiBL
3	10.1104/pp.20.00338	Arabidopsis thaliana	BRASSINOSTEROID INACTIVATOR1/ABNORMAL SHOOT1	BIA1	acetyl-CoA	24-epiCS	Diacetylated 24-epiCS
3	10.1104/pp.20.00338	Arabidopsis thaliana	BRASSINOSTEROID INACTIVATOR1/ABNORMAL SHOOT1	BIA1	acetyl-CoA	6-Deoxo-24-epiCS	Diacetylated 6-Deoxo-24-epiCS
3	10.1104/pp.20.00338	Arabidopsis thaliana	BRASSINOSTEROID INACTIVATOR1/ABNORMAL SHOOT1	BIA1	acetyl-CoA	tris-EpiCS	Diacetylated tris-EpiCS
4	10.1111/pbi.13947	Paeonia ostii	benzoyl-CoA: 8-debenzoylpaeoniflorin 8-O-benzoyltransferase	PoDPBT	benzoyl-CoA	8-debenzoylpaeoniflorin	paeoniflorin
5	10.1038/s41467-023-40092-5	Solanum pennellii	GLYCOALKALOID METABOLISM36	SpGAME36	acetyl-CoA	hydroxytomatine	acetoxytomatine
5	10.1038/s41467-023-40092-5	Solanum pennellii	GLYCOALKALOID METABOLISM36	SpGAME36	acetyl-CoA	dehydrotomatine	acetoxy-dehydrotomatine
5	10.1038/s41467-023-40092-5	Solanum lycopersicum	GLYCOALKALOID METABOLISM36	SlGAME36	acetyl-CoA	hydroxytomatine	acetoxytomatine
5	10.1038/s41467-023-40092-5	Solanum lycopersicum	GLYCOALKALOID METABOLISM36	SlGAME36	acetyl-CoA	dehydrotomatine	acetoxy-dehydrotomatine
5	10.1038/s41467-023-40092-5	Solanum pennellii	GLYCOALKALOID METABOLISM36	SpGAME36	acetyl-CoA	tomatidine	acetoxytomatidine
5	10.1038/s41467-023-40092-5	Solanum pennellii	GLYCOALKALOID METABOLISM36	SpGAME36	acetyl-CoA	α-solamargine	acetoxysolamargine
5	10.1038/s41467-023-40092-5	Solanum lycopersicum	GLYCOALKALOID METABOLISM36	SlGAME36	acetyl-CoA	tomatidine	acetoxytomatidine
5	10.1038/s41467-023-40092-5	Solanum lycopersicum	GLYCOALKALOID METABOLISM36	SlGAME36	acetyl-CoA	α-solamargine	acetoxysolamargine
5	10.1038/s41467-023-40092-5	Solanum lycopersicum	GLYCOALKALOID METABOLISM36	SlGAME36	butyryl CoA	hydroxytomatine
5	10.1038/s41467-023-40092-5	Solanum lycopersicum	GLYCOALKALOID METABOLISM36	SlGAME36	isovalyryl CoA	hydroxytomatine
5	10.1038/s41467-023-40092-5	Solanum lycopersicum	GLYCOALKALOID METABOLISM36	SlGAME36	hexanoyl CoA	hydroxytomatine
5	10.1038/s41467-023-40092-5	Solanum lycopersicum	GLYCOALKALOID METABOLISM36	SlGAME36	octanoyl CoA	hydroxytomatine
6	10.1111/j.1365-313X.2008.03773.x	Arabidopsis thaliana	spermidine hydroxycinnamoyl transferase	At1g67990	cinnamoyl-CoA	spermidine
6	10.1111/j.1365-313X.2008.03773.x	Arabidopsis thaliana	spermidine hydroxycinnamoyl transferase	At1g67990	p-coumaroyl-CoA	spermidine
6	10.1111/j.1365-313X.2008.03773.x	Arabidopsis thaliana	spermidine hydroxycinnamoyl transferase	At1g67990	caffeoyl-CoA	spermidine
6	10.1111/j.1365-313X.2008.03773.x	Arabidopsis thaliana	spermidine hydroxycinnamoyl transferase	At1g67990	feruloyl-CoA	spermidine
6	10.1111/j.1365-313X.2008.03773.x	Arabidopsis thaliana	spermidine hydroxycinnamoyl transferase	At1g67990	sinapoyl-CoA	spermidine
7	10.1104/pp.114.248187	Erythoxylum coca	cocaine synthase	EcCS	Benzoyl-CoA	Methylecgonine	Cocaine
7	10.1104/pp.114.248187	Erythoxylum coca	BAHD acyltransferase 8	EcBAHD8	Benzoyl-CoA	Methylecgonine	Cocaine
7	10.1104/pp.114.248187	Erythoxylum coca	cocaine synthase	EcCS	Cinnamoyl-CoA	Methylecgonine	Cinnamoylcocaine
7	10.1104/pp.114.248187	Erythoxylum coca	BAHD acyltransferase 8	EcBAHD8	Cinnamoyl-CoA	Methylecgonine	Cinnamoylcocaine
7	10.1104/pp.114.248187	Erythoxylum coca	cocaine synthase	EcCS	hexanoyl-CoA	Methylecgonine	Cinnamoylcocaine
7	10.1104/pp.114.248187	Erythoxylum coca	cocaine synthase	EcCS	p-coumaroyl-CoA	Methylecgonine	Cinnamoylcocaine
7	10.1104/pp.114.248187	Erythoxylum coca	cocaine synthase	EcCS	Benzoyl-CoA	pseudotropine	tropacocaine
8	10.1111/tpj.13868	Catharanthus roseus	tabersonine derivative 19-O-acetyltransferase	CrTAT	Acetyl-CoA	minovincinine
8	10.1111/tpj.13868	Catharanthus roseus	tabersonine derivative 19-O-acetyltransferase	CrTAT	Acetyl-CoA	hörhammericine
8	10.1111/tpj.13868	Catharanthus roseus	tabersonine derivative 19-O-acetyltransferase	CrTAT	Acetyl-CoA	19-OH Tabersonine
8	10.1111/tpj.13868	Catharanthus roseus	minovincine 19-O-acetyltransferase	CrMAT	Acetyl-CoA	minovincinine
8	10.1111/tpj.13868	Catharanthus roseus	minovincine 19-O-acetyltransferase	CrMAT	Acetyl-CoA	hörhammericine
8	10.1111/tpj.13868	Catharanthus roseus	minovincine 19-O-acetyltransferase	CrMAT	Acetyl-CoA	19-OH Tabersonine
9	10.1007/s00425-020-03413-2	Celastrus angulatus	terpene alcohol acyltransferase	CaAT20	acetyl-CoA	geraniol	geranyl acetate
9	10.1007/s00425-020-03413-2	Celastrus angulatus	terpene alcohol acyltransferase	CaAT20	benzoyl-CoA	geraniol	geranyl benzoate
10	10.1111/tpj.16737	Arabidopsis thaliana	Glucuronosylglycerol Ester Synthase	AtGGES	phenylacetyl-CoA	glucuronosylglycerol	phenylacetyl glucuronosylglycerol
10	10.1111/tpj.16737	Arabidopsis thaliana	Glucuronosylglycerol Ester Synthase	AtGGES	p-coumaroyl-CoA	glucuronosylglycerol	p-coumaroylshikimate

## Sheet: 7D-Reader-3
Paper #	DOI	Species name	Enzyme name	Enzyme abbreviation	Donor	Acceptor	Product, if available
1	https://pubmed.ncbi.nlm.nih.gov/36305861/	Bambusa multiplex; Bm	hydroxycinnamoyl-CoA:quinate hydroxycinnamoyltransferase	BmHQT1	Feruloyl-CoA	quinic acid
1	https://pubmed.ncbi.nlm.nih.gov/36305861/	Bambusa multiplex; Bm	hydroxycinnamoyl-CoA:quinate hydroxycinnamoyltransferase	BmHQT1	p-Coumaroyl-CoA	quinic acid
1	https://pubmed.ncbi.nlm.nih.gov/36305861/	Bambusa multiplex; Bm	hydroxycinnamoyl-CoA:quinate hydroxycinnamoyltransferase	BmHQT1	Cinnamoyl-CoA	quinic acid
1	https://pubmed.ncbi.nlm.nih.gov/36305861/	Bambusa multiplex; Bm	hydroxycinnamoyl-CoA:quinate hydroxycinnamoyltransferase	BmHQT1	Caffeoyl-CoA	quinic acid
1	https://pubmed.ncbi.nlm.nih.gov/36305861/	Bambusa multiplex; Bm	hydroxycinnamoyl-CoA:quinate hydroxycinnamoyltransferase	BmHQT1	Feruloyl-CoA	quinic acid
1	https://pubmed.ncbi.nlm.nih.gov/36305861/	Bambusa multiplex; Bm	hydroxycinnamoyl-CoA:quinate hydroxycinnamoyltransferase	BmHQT1	Sinapoyl-CoA	quinic acid
1	https://pubmed.ncbi.nlm.nih.gov/36305861/	Bambusa multiplex; Bm	hydroxycinnamoyl-CoA:quinate hydroxycinnamoyltransferase	BmHQT1	Isoferuloyl-CoA	quinic acid
1	https://pubmed.ncbi.nlm.nih.gov/36305861/	Bambusa multiplex; Bm	hydroxycinnamoyl-CoA:quinate hydroxycinnamoyltransferase	BmHQT1	3-FQA	CoA-SH
1	https://pubmed.ncbi.nlm.nih.gov/36305861/	Bambusa multiplex; Bm	hydroxycinnamoyl-CoA:quinate hydroxycinnamoyltransferase	BmHQT1	3-pCQA	CoA-SH
1	https://pubmed.ncbi.nlm.nih.gov/36305861/	Bambusa multiplex; Bm	hydroxycinnamoyl-CoA:quinate hydroxycinnamoyltransferase	BmHQT1	3,4-Dihydroxy-5-methoxy cinnamoyl-CoA	quinic acid
1	https://pubmed.ncbi.nlm.nih.gov/36305861/	Bambusa multiplex; Bm	hydroxycinnamoyl-CoA:quinate hydroxycinnamoyltransferase	BmHQT1	3,4-Dimethoxy cinnamoyl-CoA	quinic acid
1	https://pubmed.ncbi.nlm.nih.gov/36305861/	Bambusa multiplex; Bm	hydroxycinnamoyl-CoA:quinate hydroxycinnamoyltransferase	BmHQT1	3,4,5-Trihydroxy cinnamoyl-CoA	quinic acid
1	https://pubmed.ncbi.nlm.nih.gov/36305861/	Bambusa multiplex; Bm	hydroxycinnamoyl-CoA:quinate hydroxycinnamoyltransferase	BmHQT1	3,4,5-Trimethoxy cinnamoyl-CoA	quinic acid
2	https://pubmed.ncbi.nlm.nih.gov/37841617/	Lilium oriental hybrid ‘Siberia’	alcohol acyltransferase	LoAAT1	benzoyl-CoA	ethanol	ethyl benzoate
2	https://pubmed.ncbi.nlm.nih.gov/37841617/	Lilium oriental hybrid ‘Siberia’	alcohol acyltransferase	LoAAT1	hexyl-CoA	ethanol	ethyl benzoate
2	https://pubmed.ncbi.nlm.nih.gov/37841617/	Lilium oriental hybrid ‘Siberia’	alcohol acyltransferase	LoAAT1	benzoyl-CoA	Methanol	Methyl benzoate
2	https://pubmed.ncbi.nlm.nih.gov/37841617/	Lilium oriental hybrid ‘Siberia’	alcohol acyltransferase	LoAAT1	benzoyl-CoA	butanol
2	https://pubmed.ncbi.nlm.nih.gov/37841617/	Lilium oriental hybrid ‘Siberia’	alcohol acyltransferase	LoAAT1	hexyl-CoA	butanol
2	https://pubmed.ncbi.nlm.nih.gov/37841617/	Lilium oriental hybrid ‘Siberia’	alcohol acyltransferase	LoAAT1	benzoyl-CoA	2-hexanol
2	https://pubmed.ncbi.nlm.nih.gov/37841617/	Lilium oriental hybrid ‘Siberia’	alcohol acyltransferase	LoAAT1	hexyl-CoA	2-hexanol
2	https://pubmed.ncbi.nlm.nih.gov/37841617/	Lilium oriental hybrid ‘Siberia’	alcohol acyltransferase	LoAAT1	benzoyl-CoA	octanol
2	https://pubmed.ncbi.nlm.nih.gov/37841617/	Lilium oriental hybrid ‘Siberia’	alcohol acyltransferase	LoAAT1	hexyl-CoA	octanol
2	https://pubmed.ncbi.nlm.nih.gov/37841617/	Lilium oriental hybrid ‘Siberia’	alcohol acyltransferase	LoAAT1	benzoyl-CoA	2-phenethyl alcohol
2	https://pubmed.ncbi.nlm.nih.gov/37841617/	Lilium oriental hybrid ‘Siberia’	alcohol acyltransferase	LoAAT1	benzoyl-CoA	benzyl alcohol
2	https://pubmed.ncbi.nlm.nih.gov/37841617/	Lilium oriental hybrid ‘Siberia’	alcohol acyltransferase	LoAAT1	hexyl-CoA	benzyl alcohol
2	https://pubmed.ncbi.nlm.nih.gov/37841617/	Lilium oriental hybrid ‘Siberia’	alcohol acyltransferase	LoAAT1	benzoyl-CoA	geraniol
2	https://pubmed.ncbi.nlm.nih.gov/37841617/	Lilium oriental hybrid ‘Siberia’	alcohol acyltransferase	LoAAT1	hexyl-CoA	geraniol
3	https://pubmed.ncbi.nlm.nih.gov/32611786/	Arabidopsis thaliana	BRASSINOSTEROID INACTIVATOR1	BIA1	acetyl-CoA	castasterone (CS)
3	https://pubmed.ncbi.nlm.nih.gov/32611786/	Arabidopsis thaliana	BRASSINOSTEROID INACTIVATOR1	BIA1	acetyl-CoA	24-epiCS
3	https://pubmed.ncbi.nlm.nih.gov/32611786/	Arabidopsis thaliana	BRASSINOSTEROID INACTIVATOR1	BIA1	acetyl-CoA	24-epiBL
3	https://pubmed.ncbi.nlm.nih.gov/32611786/	Arabidopsis thaliana	BRASSINOSTEROID INACTIVATOR1	BIA1	acetyl-CoA	6-deoxo-24-epiCS
3	https://pubmed.ncbi.nlm.nih.gov/32611786/	Arabidopsis thaliana	BRASSINOSTEROID INACTIVATOR1	BIA1	acetyl-CoA	tris-epiCS
3	https://pubmed.ncbi.nlm.nih.gov/32611786/	Arabidopsis thaliana	BRASSINOSTEROID INACTIVATOR1	BIA1	acetyl-CoA	3,24-diepiCS
4	https://pubmed.ncbi.nlm.nih.gov/36221906/	Paeonia ostii	benzoyl-CoA: 8-debenzoylpaeoniflorin 8-O-benzoyltransferase	PoDPBT	benzoyl-CoA	8-debenzoylpaeoniﬂorin	paeoniﬂorin
5	https://pubmed.ncbi.nlm.nih.gov/37500644/	Solanum lycopersicum	GLYCOALKALOID METABOLISM36	SlGAME36	acetyl-coA	hydroxytomatine	acetoxytomatine
5	https://pubmed.ncbi.nlm.nih.gov/37500644/	Solanum lycopersicum	GLYCOALKALOID METABOLISM36	SlGAME36	acetyl-coA	hydroxy- dehydrotomatine	acetoxy-dehydrotomatine
5	https://pubmed.ncbi.nlm.nih.gov/37500644/	Solanum lycopersicum	GLYCOALKALOID METABOLISM36	SlGAME36	acetyl-coA	hydroxytomatidine	acetoxytomatidine
5	https://pubmed.ncbi.nlm.nih.gov/37500644/	Solanum lycopersicum	GLYCOALKALOID METABOLISM36	SlGAME36	acetyl-coA	hydroxysolamargine	acetoxysolamargine
5	https://pubmed.ncbi.nlm.nih.gov/37500644/	Solanum lycopersicum	GLYCOALKALOID METABOLISM36	SlGAME36	butyryl-coA	hydroxytomatine
5	https://pubmed.ncbi.nlm.nih.gov/37500644/	Solanum lycopersicum	GLYCOALKALOID METABOLISM36	SlGAME36	isovalyryl CoA	hydroxytomatine
5	https://pubmed.ncbi.nlm.nih.gov/37500644/	Solanum lycopersicum	GLYCOALKALOID METABOLISM36	SlGAME36	hexanoyl CoA	hydroxytomatine
5	https://pubmed.ncbi.nlm.nih.gov/37500644/	Solanum lycopersicum	GLYCOALKALOID METABOLISM36	SlGAME36	octanoyl CoA	hydroxytomatine
5	https://pubmed.ncbi.nlm.nih.gov/37500644/	Solanum lycopersicum	GLYCOALKALOID METABOLISM31	SlGAME31		α-tomatine	hydroxytomatine
5	https://pubmed.ncbi.nlm.nih.gov/37500644/	Solanum lycopersicum	GLYCOALKALOID METABOLISM31	SlGAME31		dehydrotomatine	hydroxy- dehydrotomatine
5	https://pubmed.ncbi.nlm.nih.gov/37500644/	Solanum lycopersicum	GLYCOALKALOID METABOLISM31	SlGAME31		tomatidine	hydroxytomatidine
5	https://pubmed.ncbi.nlm.nih.gov/37500644/	Solanum lycopersicum	GLYCOALKALOID METABOLISM31	SlGAME31		α-solamargine	hydroxysolamargine
6	https://pubmed.ncbi.nlm.nih.gov/19077165/	Arabidopsis thaliana	spermidine hydroxycinnamoyl transferase	SHT	Cinnamoyl CoA	spermidine
6	https://pubmed.ncbi.nlm.nih.gov/19077165/	Arabidopsis thaliana	spermidine hydroxycinnamoyl transferase	SHT	Coumaroyl CoA	spermidine	Tricoumaroyl spermidine
6	https://pubmed.ncbi.nlm.nih.gov/19077165/	Arabidopsis thaliana	spermidine hydroxycinnamoyl transferase	SHT	Caffeoyl CoA	spermidine	Tricaffeoyl spermidine
6	https://pubmed.ncbi.nlm.nih.gov/19077165/	Arabidopsis thaliana	spermidine hydroxycinnamoyl transferase	SHT	Feruloyl CoA	spermidine	N1 ,N5 ,N10-triferu- loyl spermidine, Monoferuloyl spermidine, Diferuloyl spermidine
6	https://pubmed.ncbi.nlm.nih.gov/19077165/	Arabidopsis thaliana	spermidine hydroxycinnamoyl transferase	SHT	Sinapoyl CoA	spermidine
7	https://pubmed.ncbi.nlm.nih.gov/25406120/	Erythoxylum coca	Cocaine synthase	EcCS	Benzoyl-CoA	Methylecgonine	cocaine
7	https://pubmed.ncbi.nlm.nih.gov/25406120/	Erythoxylum coca	Cocaine synthase	EcCS	Cinnamoyl-CoA	Methylecgonine	cinnamoylcocaine
7	https://pubmed.ncbi.nlm.nih.gov/25406120/	Erythoxylum coca	BAHD acyltransferase	EcBAHD8	Benzoyl-CoA	Methylecgonine	cocaine
7	https://pubmed.ncbi.nlm.nih.gov/25406120/	Erythoxylum coca	BAHD acyltransferase	EcBAHD8	Cinnamoyl-CoA	Methylecgonine	cinnamoylcocaine
8	https://pubmed.ncbi.nlm.nih.gov/29438577/	Catharanthus roseus	minovincine 19-O-acetyltransferas	MAT	Acetyl-CoA	19-OH Tabersonine
8	https://pubmed.ncbi.nlm.nih.gov/29438577/	Catharanthus roseus	minovincine 19-O-acetyltransferas	MAT	Acetyl-CoA	Horhammericine
8	https://pubmed.ncbi.nlm.nih.gov/29438577/	Catharanthus roseus	minovincine 19-O-acetyltransferas	MAT	Acetyl-CoA	Minovincinine
8	https://pubmed.ncbi.nlm.nih.gov/29438577/	Catharanthus roseus	tabersonine derivative 19-O-acetyltransferas	TAT	Acetyl-CoA	19-OH Tabersonine
8	https://pubmed.ncbi.nlm.nih.gov/29438577/	Catharanthus roseus	tabersonine derivative 19-O-acetyltransferas	TAT	Acetyl-CoA	Horhammericine
8	https://pubmed.ncbi.nlm.nih.gov/29438577/	Catharanthus roseus	tabersonine derivative 19-O-acetyltransferas	TAT	Acetyl-CoA	Minovincinine
9	https://pubmed.ncbi.nlm.nih.gov/32556997/	Celastrus angulatus Maxim	BAHD acyltransferase	CaAT20	benzoyl-CoA	geraniol	geranyl esters
9	https://pubmed.ncbi.nlm.nih.gov/32556997/	Celastrus angulatus Maxim	BAHD acyltransferase	CaAT20	acetyl-CoA	geraniol	geranyl esters
10	https://pubmed.ncbi.nlm.nih.gov/38558472/	Arabidopsis thaliana	Glucuronosylglycerol Ester Synthase	GGES	phenylacetyl-CoA	glucuronosylglycerol
10	https://pubmed.ncbi.nlm.nih.gov/38558472/	Arabidopsis thaliana	hydroxycinnamoyl-COA: shikimate hydroxycinnamoyltransferase	AtHCT	p- coumaroyl CoA	shikimic acid	p-Coumaroylshikimate
10	https://pubmed.ncbi.nlm.nih.gov/38558472/	Arabidopsis thaliana	hydroxycinnamoyl-COA: shikimate hydroxycinnamoyltransferase	AtHCT	Caffeoyl CoA	shikimic acid	Caffeoylshikimate

## Sheet: 7E-FuncFetch-Step4
TITLE	DOI	SPECIES	ENZYME_COMMON_NAME	ENZYME_FULL_NAME	GENBANK	UNIPROT_ID	ALT_ID	SUBSTRATE	PRODUCT
Genome-wide association identifies a BAHD acyltransferase activity that assembles an ester of glucuronosylglycerol and phenylacetic acid	10.1111/tpj.16737	Arabidopsis thaliana	GGES	Glucuronosylglycerol Ester Synthase	AT5G57840	NA	NA	phenylacetyl-CoA; glucuronosylglycerol	phenylacetyl glucuronosylglycerol
Genome-wide association identifies a BAHD acyltransferase activity that assembles an ester of glucuronosylglycerol and phenylacetic acid	10.1111/tpj.16737	Arabidopsis thaliana	GGES	Glucuronosylglycerol Ester Synthase	AT5G57840	NA	NA	benzoyl-CoA	benzoyl glucuronosylglycerol
Genome-wide association identifies a BAHD acyltransferase activity that assembles an ester of glucuronosylglycerol and phenylacetic acid	10.1111/tpj.16737	Arabidopsis thaliana	GGES	Glucuronosylglycerol Ester Synthase	AT5G57840	NA	NA	valeroyl-CoA; glucuronosylglycerol	valeroyl glucuronosylglycerol
Genome-wide association identifies a BAHD acyltransferase activity that assembles an ester of glucuronosylglycerol and phenylacetic acid	10.1111/tpj.16737	Arabidopsis thaliana	GGES	Glucuronosylglycerol Ester Synthase	AT5G57840	NA	NA	methylsulfanylacetyl-CoA; glucuronosylglycerol	methylsulfanylacetyl glucuronosylglycerol
Genome-wide association identifies a BAHD acyltransferase activity that assembles an ester of glucuronosylglycerol and phenylacetic acid	10.1111/tpj.16737	Brassica napus	GGES	Glucuronosylglycerol Ester Synthase	NA	NA	NA	phenylacetyl-CoA; glucuronosylglycerol	phenylacetyl glucuronosylglycerol
Genome-wide association identifies a BAHD acyltransferase activity that assembles an ester of glucuronosylglycerol and phenylacetic acid	10.1111/tpj.16737	Camelina sativa	GGES	Glucuronosylglycerol Ester Synthase	NA	NA	NA	phenylacetyl-CoA; glucuronosylglycerol	phenylacetyl glucuronosylglycerol
Genome-wide association identifies a BAHD acyltransferase activity that assembles an ester of glucuronosylglycerol and phenylacetic acid	10.1111/tpj.16737	Brassica oleracea	GGES	Glucuronosylglycerol Ester Synthase	NA	NA	NA	phenylacetyl-CoA; glucuronosylglycerol	phenylacetyl glucuronosylglycerol
Genome-wide association identifies a BAHD acyltransferase activity that assembles an ester of glucuronosylglycerol and phenylacetic acid	10.1111/tpj.16737	Thlaspi arvense	GGES	Glucuronosylglycerol Ester Synthase	NA	NA	NA	phenylacetyl-CoA; glucuronosylglycerol	phenylacetyl glucuronosylglycerol
Genome-wide association identifies a BAHD acyltransferase activity that assembles an ester of glucuronosylglycerol and phenylacetic acid	10.1111/tpj.16737	Nicotiana benthamiana	GGES	Glucuronosylglycerol Ester Synthase	AT5G57840	NA	NA	phenylacetyl-CoA; glucuronosylglycerol	phenylacetyl glucuronosylglycerol
Genome-wide association identifies a BAHD acyltransferase activity that assembles an ester of glucuronosylglycerol and phenylacetic acid	10.1111/tpj.16737	Nicotiana benthamiana	GGES	Glucuronosylglycerol Ester Synthase	AT5G57840	NA	NA	valeroyl-CoA; glucuronosylglycerol	valeroyl glucuronosylglycerol
Genome-wide association identifies a BAHD acyltransferase activity that assembles an ester of glucuronosylglycerol and phenylacetic acid	10.1111/tpj.16737	Nicotiana benthamiana	GGES	Glucuronosylglycerol Ester Synthase	AT5G57840	NA	NA	methylsulfanylacetyl-CoA; glucuronosylglycerol	methylsulfanylacetyl glucuronosylglycerol
Genome-wide association identifies a BAHD acyltransferase activity that assembles an ester of glucuronosylglycerol and phenylacetic acid	10.1111/tpj.16737	Escherichia coli	GGES	Glucuronosylglycerol Ester Synthase	AT5G57840	NA	NA	phenylacetyl-CoA; glucuronosylglycerol	phenylacetyl glucuronosylglycerol
Genome-wide association identifies a BAHD acyltransferase activity that assembles an ester of glucuronosylglycerol and phenylacetic acid	10.1111/tpj.16737	Escherichia coli	GGES	Glucuronosylglycerol Ester Synthase	AT5G57840	NA	NA	valeroyl-CoA; glucuronosylglycerol	valeroyl glucuronosylglycerol
Genome-wide association identifies a BAHD acyltransferase activity that assembles an ester of glucuronosylglycerol and phenylacetic acid	10.1111/tpj.16737	Escherichia coli	GGES	Glucuronosylglycerol Ester Synthase	AT5G57840	NA	NA	methylsulfanylacetyl-CoA; glucuronosylglycerol	methylsulfanylacetyl glucuronosylglycerol
BAHD acyltransferase induced by histone deacetylase inhibitor catalyzes 3-O-hydroxycinnamoylquinic acid formation in bamboo cells	10.1111/tpj.16013	Bambusa multiplex	BmHQT	hydroxycinnamoyl-CoA:quinate hydroxycinnamoyltransferase	LC639825	NA	NA	feruloyl-CoA; p-coumaroyl-CoA; caffeoyl-CoA	3-O-feruloylquinic acid; 3-O-p-coumaroylquinic acid
BAHD acyltransferase induced by histone deacetylase inhibitor catalyzes 3-O-hydroxycinnamoylquinic acid formation in bamboo cells	10.1111/tpj.16013	Bambusa multiplex	BmHCT1	hydroxycinnamoyl-CoA:shikimate/quinate hydroxycinnamoyltransferase	LC728230	NA	NA	p-coumaroyl-CoA; shikimic acid; quinic acid	5-O-p-coumaroylshikimate; 5-O-p-coumaroylquinate
BAHD acyltransferase induced by histone deacetylase inhibitor catalyzes 3-O-hydroxycinnamoylquinic acid formation in bamboo cells	10.1111/tpj.16013	Bambusa multiplex	BmHQT1	hydroxycinnamoyl-CoA:quinate hydroxycinnamoyltransferase	LC639825	NA	NA	feruloyl-CoA;quinic acid	3-O-feruloylquinic acid
BAHD acyltransferase induced by histone deacetylase inhibitor catalyzes 3-O-hydroxycinnamoylquinic acid formation in bamboo cells	10.1111/tpj.16013	Bambusa multiplex	BmHQT1	hydroxycinnamoyl-CoA:quinate hydroxycinnamoyltransferase	LC639825	NA	NA	p-coumaroyl-CoA;quinic acid	3-O-p-coumaroylquinic acid
BAHD acyltransferase induced by histone deacetylase inhibitor catalyzes 3-O-hydroxycinnamoylquinic acid formation in bamboo cells	10.1111/tpj.16013	Bambusa multiplex	BmHQT1	hydroxycinnamoyl-CoA:quinate hydroxycinnamoyltransferase	LC639825	NA	NA	3-O-feruloylquinic acid;CoA-SH	feruloyl-CoA;quinic acid
BAHD acyltransferase induced by histone deacetylase inhibitor catalyzes 3-O-hydroxycinnamoylquinic acid formation in bamboo cells	10.1111/tpj.16013	Bambusa multiplex	BmHQT1	hydroxycinnamoyl-CoA:quinate hydroxycinnamoyltransferase	LC639825	NA	NA	3-O-p-coumaroylquinic acid;CoA-SH	p-coumaroyl-CoA;quinic acid
The BAHD Acyltransferase BIA1 Uses Acetyl-CoA for Catabolic Inactivation of Brassinosteroids	10.1104/pp.20.00338	Arabidopsis thaliana	BIA1	BRASSINOSTEROID INACTIVATOR1; Brassinosteroid Inactivator1/Abnormal Shoot1	NA	NA	bia1-1D; bia1-2D; bia1-3	acetyl-CoA; caffeoyl-CoA; coumaroyl-CoA; malonyl-CoA; myristoyl-CoA	di-acetylated CS; mono-acetylated CS
The BAHD Acyltransferase BIA1 Uses Acetyl-CoA for Catabolic Inactivation of Brassinosteroids	10.1104/pp.20.00338	Arabidopsis thaliana	BIA1	BRASSINOSTEROID INACTIVATOR1; Brassinosteroid Inactivator1/Abnormal Shoot1	NA	NA	bia1-1D; bia1-2D; bia1-3	24-epiCS	di-acetylated 24-epiCS; mono-acetylated 24-epiCS; monoacetylated 24-epiCS; diacetylated 24-epiCS
The BAHD Acyltransferase BIA1 Uses Acetyl-CoA for Catabolic Inactivation of Brassinosteroids	10.1104/pp.20.00338	Arabidopsis thaliana	BIA1	BRASSINOSTEROID INACTIVATOR1; Brassinosteroid Inactivator1/Abnormal Shoot1	NA	NA	bia1-1D; bia1-2D; bia1-3	6-deoxo-24-epiCS	di-acetylated 6-deoxo-24-epiCS; mono-acetylated 6-deoxo-24-epiCS; monoacetylated 6-deoxo-24-epiCS; diacetylated 6-deoxo-24-epiCS
The BAHD Acyltransferase BIA1 Uses Acetyl-CoA for Catabolic Inactivation of Brassinosteroids	10.1104/pp.20.00338	Arabidopsis thaliana	BIA1	BRASSINOSTEROID INACTIVATOR1; Brassinosteroid Inactivator1/Abnormal Shoot1	NA	NA	bia1-1D; bia1-2D; bia1-3	tris-epiCS	di-acetylated tris-epiCS; mono-acetylated tris-epiCS; monoacetylated tris-epiCS; diacetylated tris-epiCS
The BAHD Acyltransferase BIA1 Uses Acetyl-CoA for Catabolic Inactivation of Brassinosteroids	10.1104/pp.20.00338	Arabidopsis thaliana	BIA1	BRASSINOSTEROID INACTIVATOR1; Brassinosteroid Inactivator1/Abnormal Shoot1	NA	NA	bia1-1D; bia1-2D; bia1-3	3,24-diepiCS	mono-acetylated 3,24-diepiCS; monoacetylated 3,24-diepiCS
The BAHD Acyltransferase BIA1 Uses Acetyl-CoA for Catabolic Inactivation of Brassinosteroids	10.1104/pp.20.00338	Arabidopsis thaliana	BIA1	Brassinosteroid Inactivator1/Abnormal Shoot1	NA	NA	NA	castasterone	monoacetylated castasterone; diacetylated castasterone
The BAHD Acyltransferase BIA1 Uses Acetyl-CoA for Catabolic Inactivation of Brassinosteroids	10.1104/pp.20.00338	Arabidopsis thaliana	BIA1	Brassinosteroid Inactivator1/Abnormal Shoot1	NA	NA	NA	24-epiBL	monoacetylated 24-epiBL; diacetylated 24-epiBL
A BAHD-type acyltransferase concludes the biosynthetic pathway of non-bitter glycoalkaloids in ripe tomato fruit	10.1038/s41467-023-40092-5	Solanum lycopersicum	SlGAME36; GAME36	GLYCOALKALOID METABOLISM 36; GLYCOALKALOID METABOLISM36	Solyc08g075210	NA	Solyc08g075210	hydroxytomatine	acetoxytomatine
A BAHD-type acyltransferase concludes the biosynthetic pathway of non-bitter glycoalkaloids in ripe tomato fruit	10.1038/s41467-023-40092-5	Solanum pennellii	SpGAME36; GAME36	GLYCOALKALOID METABOLISM 36; GLYCOALKALOID METABOLISM36	Sopen08g023820	NA	Sopen08g023820	hydroxytomatine	acetoxytomatine
A BAHD-type acyltransferase concludes the biosynthetic pathway of non-bitter glycoalkaloids in ripe tomato fruit	10.1038/s41467-023-40092-5	Solanum lycopersicum	SlGAME36; GAME36	GLYCOALKALOID METABOLISM 36; GLYCOALKALOID METABOLISM36	Solyc08g075210	NA	Solyc08g075210	hydroxy-dehydrotomatine	acetoxy-dehydrotomatine
A BAHD-type acyltransferase concludes the biosynthetic pathway of non-bitter glycoalkaloids in ripe tomato fruit	10.1038/s41467-023-40092-5	Solanum pennellii	SpGAME36; GAME36	GLYCOALKALOID METABOLISM 36; GLYCOALKALOID METABOLISM36	Sopen08g023820	NA	Sopen08g023820	hydroxy-dehydrotomatine	acetoxy-dehydrotomatine
A BAHD-type acyltransferase concludes the biosynthetic pathway of non-bitter glycoalkaloids in ripe tomato fruit	10.1038/s41467-023-40092-5	Solanum lycopersicum	SlGAME36; GAME36	GLYCOALKALOID METABOLISM 36; GLYCOALKALOID METABOLISM36	Solyc08g075210	NA	Solyc08g075210	hydroxytomatidine	acetoxytomatidine
A BAHD-type acyltransferase concludes the biosynthetic pathway of non-bitter glycoalkaloids in ripe tomato fruit	10.1038/s41467-023-40092-5	Solanum lycopersicum	SlGAME36; GAME36	GLYCOALKALOID METABOLISM 36; GLYCOALKALOID METABOLISM36	Solyc08g075210	NA	Solyc08g075210	hydroxysolamargine	acetoxysolamargine
A BAHD-type acyltransferase concludes the biosynthetic pathway of non-bitter glycoalkaloids in ripe tomato fruit	10.1038/s41467-023-40092-5	Solanum pennellii	SpGAME36; GAME36	GLYCOALKALOID METABOLISM 36; GLYCOALKALOID METABOLISM36	Sopen08g023820	NA	Sopen08g023820	hydroxytomatidine	acetoxytomatidine
A BAHD-type acyltransferase concludes the biosynthetic pathway of non-bitter glycoalkaloids in ripe tomato fruit	10.1038/s41467-023-40092-5	Solanum pennellii	SpGAME36; GAME36	GLYCOALKALOID METABOLISM 36; GLYCOALKALOID METABOLISM36	Sopen08g023820	NA	Sopen08g023820	hydroxysolamargine	acetoxysolamargine
A BAHD-type acyltransferase concludes the biosynthetic pathway of non-bitter glycoalkaloids in ripe tomato fruit	10.1038/s41467-023-40092-5	Solanum lycopersicum	GAME31	GLYCOALKALOID METABOLISM31	NA	NA	NA	α-tomatine	hydroxytomatine
A BAHD-type acyltransferase concludes the biosynthetic pathway of non-bitter glycoalkaloids in ripe tomato fruit	10.1038/s41467-023-40092-5	Solanum lycopersicum	GAME40	GLYCOALKALOID METABOLISM40	NA	NA	NA	acetoxytomatine	acetoxy-hydroxytomatine
A BAHD-type acyltransferase concludes the biosynthetic pathway of non-bitter glycoalkaloids in ripe tomato fruit	10.1038/s41467-023-40092-5	Solanum lycopersicum	GAME5	GLYCOALKALOID METABOLISM5	NA	NA	NA	acetoxy-hydroxytomatine	Esculeoside A
PoDPBT, a BAHD acyltransferase, catalyses the benzoylation in paeoniflorin biosynthesis in Paeonia ostii	10.1111/pbi.13947	Paeonia ostii	PoDPBT	benzoyl-CoA: 8-debenzoylpaeoniflorin 8-O-benzoyltransferase	NA	NA	Pos.gene30573	benzoyl-CoA;8-debenzoylpaeoniflorin	paeoniflorin
Functional characterization and catalytic activity improvement of BAHD acyltransferase from Celastrus angulatus Maxim	10.1007/s00425-020-03413-2	Celastrus angulatus	CaAT20	BAHD acyltransferase; BAHD terpene alcohol acyltransferase	MT277444	NA	NA	geraniol; benzoyl-CoA	geranyl benzoate
Functional characterization and catalytic activity improvement of BAHD acyltransferase from Celastrus angulatus Maxim	10.1007/s00425-020-03413-2	Celastrus angulatus	CaAT20	BAHD acyltransferase; BAHD terpene alcohol acyltransferase	MT277444	NA	NA	geraniol; acetyl-CoA	geranyl acetate
Functional characterization and catalytic activity improvement of BAHD acyltransferase from Celastrus angulatus Maxim	10.1007/s00425-020-03413-2	Celastrus angulatus	CaAT21	BAHD acyltransferase	MT277445	NA	NA	NA	NA
A BAHD acyltransferase contributes to the biosynthesis of both ethyl benzoate and methyl benzoate in the flowers of Lilium oriental hybrid 'Siberia'	10.3389/fpls.2023.1275960	Lilium oriental hybrid ‘Siberia’	LoAAT1	alcohol acyltransferase	NA	NA	NA;OR288168	benzoyl-CoA; ethanol; Ethanol; Benzoyl-CoA	ethyl benzoate; Ethyl benzoate
A BAHD acyltransferase contributes to the biosynthesis of both ethyl benzoate and methyl benzoate in the flowers of Lilium oriental hybrid 'Siberia'	10.3389/fpls.2023.1275960	Lilium oriental hybrid ‘Siberia’	LoAAT1	alcohol acyltransferase	NA	NA	NA;OR288168	benzoyl-CoA; methanol; Methanol; Benzoyl-CoA	methyl benzoate; Methyl benzoate
A BAHD acyltransferase is expressed in the tapetum of Arabidopsis anthers and is involved in the synthesis of hydroxycinnamoyl spermidines	10.1111/j.1365-313X.2008.03773.x	Arabidopsis thaliana	SHT	spermidine hydroxycinnamoyl transferase	NA	NA	At2g19070	feruloyl-CoA; spermidine	N1,N5,N10-triferuloyl spermidine
A BAHD acyltransferase is expressed in the tapetum of Arabidopsis anthers and is involved in the synthesis of hydroxycinnamoyl spermidines	10.1111/j.1365-313X.2008.03773.x	Arabidopsis thaliana	SHT	spermidine hydroxycinnamoyl transferase	NA	NA	At2g19070	sinapoyl-CoA; spermidine	N1,N5-dihydroxyferuloyl-N10-sinapoyl spermidine
A BAHD acyltransferase is expressed in the tapetum of Arabidopsis anthers and is involved in the synthesis of hydroxycinnamoyl spermidines	10.1111/j.1365-313X.2008.03773.x	Arabidopsis thaliana	SHT	spermidine hydroxycinnamoyl transferase	NA	NA	At2g19070	hydroxyferuloyl-CoA; spermidine	N1,N5,N10-trihydroxyferuloyl spermidine
A BAHD acyltransferase is expressed in the tapetum of Arabidopsis anthers and is involved in the synthesis of hydroxycinnamoyl spermidines	10.1111/j.1365-313X.2008.03773.x	Arabidopsis thaliana	SHT	spermidine hydroxycinnamoyl transferase	NA	NA	At2g19070	caffeoyl-CoA; spermidine	N1,N5,N10-tricaffeoyl spermidine
A BAHD acyltransferase is expressed in the tapetum of Arabidopsis anthers and is involved in the synthesis of hydroxycinnamoyl spermidines	10.1111/j.1365-313X.2008.03773.x	Arabidopsis thaliana	SHT	spermidine hydroxycinnamoyl transferase	NA	NA	At2g19070	coumaroyl-CoA; spermidine	N1,N5,N10-tricoumaroyl spermidine
The last step in cocaine biosynthesis is catalyzed by a BAHD acyltransferase	10.1104/pp.114.248187	Erythroxylum coca	EcCS	Cocaine synthase	KC140149	NA	NA	methylecgonine;benzoyl-CoA	cocaine
The last step in cocaine biosynthesis is catalyzed by a BAHD acyltransferase	10.1104/pp.114.248187	Erythroxylum coca	EcCS	Cocaine synthase	KC140149	NA	NA	methylecgonine;cinnamoyl-CoA	cinnamoylcocaine
The last step in cocaine biosynthesis is catalyzed by a BAHD acyltransferase	10.1104/pp.114.248187	Erythroxylum coca	EcBAHD8	Uncharacterized BAHD acyltransferase	KC140150	NA	NA	methylecgonine;benzoyl-CoA	tropacocaine
The last step in cocaine biosynthesis is catalyzed by a BAHD acyltransferase	10.1104/pp.114.248187	Erythroxylum coca	EcBAHD7	cocaine synthase	KC140149	NA	NA	methylecgonine;benzoyl-CoA	cocaine
The last step in cocaine biosynthesis is catalyzed by a BAHD acyltransferase	10.1104/pp.114.248187	Erythroxylum coca	EcBAHD7	cocaine synthase	KC140149	NA	NA	methylecgonine;cinnamoyl-CoA	cinnamoylcocaine
The last step in cocaine biosynthesis is catalyzed by a BAHD acyltransferase	10.1104/pp.114.248187	Erythroxylum coca	EcBAHD8	BAHD acyltransferase	KC140150	NA	NA	methylecgonine;benzoyl-CoA	cocaine
The last step in cocaine biosynthesis is catalyzed by a BAHD acyltransferase	10.1104/pp.114.248187	Erythroxylum coca	EcBAHD8	BAHD acyltransferase	KC140150	NA	NA	methylecgonine;cinnamoyl-CoA	cinnamoylcocaine
A BAHD acyltransferase catalyzing 19-O‐acetylation of tabersonine derivatives in roots of Catharanthus roseus enables combinatorial synthesis of monoterpene indole alkaloids	10.1111/tpj.13868	Catharanthus roseus	TAT	tabersonine derivative 19-O-acetyltransferase	KU821123	NA	CRO_T005215	19-hydroxytabersonine	19-acetyltabersonine
A BAHD acyltransferase catalyzing 19-O‐acetylation of tabersonine derivatives in roots of Catharanthus roseus enables combinatorial synthesis of monoterpene indole alkaloids	10.1111/tpj.13868	Catharanthus roseus	TAT	tabersonine derivative 19-O-acetyltransferase	KU821123	NA	CRO_T005215	minovincinine	19-acetylminovincinine;echitovenine
A BAHD acyltransferase catalyzing 19-O‐acetylation of tabersonine derivatives in roots of Catharanthus roseus enables combinatorial synthesis of monoterpene indole alkaloids	10.1111/tpj.13868	Catharanthus roseus	TAT	tabersonine derivative 19-O-acetyltransferase	KU821123	NA	CRO_T005215	h€orhammericine	19-acetylh€orhammericine
A BAHD acyltransferase catalyzing 19-O‐acetylation of tabersonine derivatives in roots of Catharanthus roseus enables combinatorial synthesis of monoterpene indole alkaloids	10.1111/tpj.13868	Catharanthus roseus	MAT	minovincine 19-hydroxy-O-acetyltransferase	NA	NA	CRO_T005213	19-hydroxytabersonine	19-acetyltabersonine
A BAHD acyltransferase catalyzing 19-O‐acetylation of tabersonine derivatives in roots of Catharanthus roseus enables combinatorial synthesis of monoterpene indole alkaloids	10.1111/tpj.13868	Catharanthus roseus	MAT	minovincine 19-hydroxy-O-acetyltransferase	NA	NA	CRO_T005213	minovincinine	19-acetylminovincinine
A BAHD acyltransferase catalyzing 19-O‐acetylation of tabersonine derivatives in roots of Catharanthus roseus enables combinatorial synthesis of monoterpene indole alkaloids	10.1111/tpj.13868	Catharanthus roseus	MAT	minovincine 19-hydroxy-O-acetyltransferase	NA	NA	CRO_T005213	h€orhammericine	19-acetylh€orhammericine
A BAHD acyltransferase catalyzing 19-O‐acetylation of tabersonine derivatives in roots of Catharanthus roseus enables combinatorial synthesis of monoterpene indole alkaloids	10.1111/tpj.13868	Catharanthus roseus	MAT	minovincine 19-O-acetyltransferase	NA	NA	CRO_T005213	NA	NA
A BAHD acyltransferase catalyzing 19-O‐acetylation of tabersonine derivatives in roots of Catharanthus roseus enables combinatorial synthesis of monoterpene indole alkaloids	10.1111/tpj.13868	Catharanthus roseus	T19H	tabersonine 19-hydroxylase	NA	NA	CYP71BJ1	tabersonine	19-hydroxytabersonine
