# Supplementary material for: FuncFetch: an LLM-assisted workflow enables mining thousands of enzyme–substrate interactions from published manuscripts
Source: Bioinformatics. 2024 Dec 24;41(1):btae756. doi: 10.1093/bioinformatics/btae756 (PMC11734755; doi:10.1093/bioinformatics/btae756)
Supplement: btae756_Supplementary_Data [file btae756_supplementary_data.zip › SuppFile2_PerformanceMetrics_Step2.xlsx]

## Sheet: Legend
		Supplementary File 2: Details of Step 2 testing. (2A) PubMed IDs and titles of 347 papers included in evaluation of Step 2, and whether in positive or negative test group. (2B) Text of all prompts and system input evaluated for Step 2. (2C) Metrics of every promt and system tested acrosss temperatures (Descending F1 score order).

## Sheet: 2A-Step2-PaperList
PubMedID	Family Name & Query Text	Category	Paper title	Family Name & Query Text	Category	Paper Count
36012757	BAHD acyltransferase	negative	Expression of a Hydroxycinnamoyl-CoA Shikimate/Quinate Hydroxycinnamoyl Transferase 4 Gene from <i>Zoysia japonica</i> (<i>ZjHCT4</i>) Causes Excessive Elongation and Lignin Composition Changes in <i>Agrostis stolonifera</i>.	BAHD acyltransferase	negative	40
35046976	BAHD acyltransferase	negative	Characterization of a Pentacyclic Triterpene Acetyltransferase Involved in the Biosynthesis of Taraxasterol and ψ-Taraxasterol Acetates in Lettuce.	BAHD acyltransferase	positive	42
35216551	BAHD acyltransferase	negative	Metabolic stimulation-elicited transcriptional responses and biosynthesis of acylated triterpenoids precursors in the medicinal plant Helicteres angustifolia.	cytochrome P450	negative	39
36235354	BAHD acyltransferase	negative	Identification of a BAHD Acyltransferase Gene Involved in Plant Growth and Secondary Metabolism in Tea Plants.	cytochrome P450	positive	42
36142850	BAHD acyltransferase	negative	<i>BrWAX3</i>, Encoding a β-ketoacyl-CoA Synthase, Plays an Essential Role in Cuticular Wax Biosynthesis in Chinese Cabbage.	O-methyltransferase	negative	37
35631734	BAHD acyltransferase	negative	The Genetic Complexity of Type-IV Trichome Development Reveals the Steps towards an Insect-Resistant Tomato.	O-methyltransferase	positive	34
34801067	BAHD acyltransferase	negative	Overexpression of the rice BAHD acyltransferase AT10 increases xylan-bound p-coumarate and reduces lignin in Sorghum bicolor.	peroxidase	negative	30
37546274	BAHD acyltransferase	negative	Roles of the <i>MYB94/FUSED LEAVES1 (ZmFDL1)</i> and <i>GLOSSY2 (ZmGL2)</i> genes in cuticle biosynthesis and potential impacts on <i>Fusarium verticillioides</i> growth on maize silks.	peroxidase	positive	13
37372466	BAHD acyltransferase	negative	Genome-Wide Analysis of the BAHD Family in Welsh Onion and CER2-LIKEs Involved in Wax Metabolism.	UDP-glycosyltransferase	negative	31
37235033	BAHD acyltransferase	negative	Natural variation in <i>HvAT10</i> underlies grain cell wall-esterified phenolic acid content in cultivated barley.	UDP-glycosyltransferase	positive	38
28608803	BAHD acyltransferase	negative	The Unique Role of the ECERIFERUM2-LIKE Clade of the BAHD Acyltransferase Superfamily in Cuticular Wax Metabolism.		negative	177
31080518	BAHD acyltransferase	negative	Silencing of a BAHD acyltransferase in sugarcane increases biomass digestibility.		positive	169
33995431	BAHD acyltransferase	negative	Overexpression of a Sugarcane BAHD Acyltransferase Alters Hydroxycinnamate Content in Maize Cell Wall.
31914928	BAHD acyltransferase	negative	Genome-wide comparative analysis of the BAHD superfamily in seven Rosaceae species and expression analysis in pear (Pyrus bretschneideri).
33111398	BAHD acyltransferase	negative	Suppression of a BAHD acyltransferase decreases p-coumaroyl on arabinoxylan and improves biomass digestibility in the model grass Setaria viridis.
38064887	BAHD acyltransferase	negative	Genome-wide identification and expression of BAHD acyltransferase gene family shed novel insights into the regulation of linalyl acetate and lavandulyl acetate in lavender.
36844084	BAHD acyltransferase	negative	Phylogenomic analyses across land plants reveals motifs and coexpression patterns useful for functional prediction in the BAHD acyltransferase family.
30180895	BAHD acyltransferase	negative	Overexpression of a rice BAHD acyltransferase gene in switchgrass (Panicum virgatum L.) enhances saccharification.
29462426	BAHD acyltransferase	negative	Arabidopsis BRASSINOSTEROID INACTIVATOR2 is a typical BAHD acyltransferase involved in brassinosteroid homeostasis.
36733587	BAHD acyltransferase	negative	Modification of plant cell walls with hydroxycinnamic acids by BAHD acyltransferases.
22544867	BAHD acyltransferase	negative	Genetic evidence for the reduction of brassinosteroid levels by a BAHD acyltransferase-like protein in Arabidopsis.
19828672	BAHD acyltransferase	negative	The Arabidopsis DCR encoding a soluble BAHD acyltransferase is required for cutin polyester formation and seed hydration properties.
19560175	BAHD acyltransferase	negative	Evolution of rosmarinic acid biosynthesis.
34151663	BAHD acyltransferase	negative	Catalytic function, mechanism, and application of plant acyltransferases.
22956280	BAHD acyltransferase	negative	Overexpression of a putative Arabidopsis BAHD acyltransferase causes dwarfism that can be rescued by brassinosteroid.
34502081	BAHD acyltransferase	negative	A <i>SmelAAT</i> Acyltransferase Variant Causes a Major Difference in Eggplant (<i>Solanum melongena</i> L.) Peel Anthocyanin Composition.
19036031	BAHD acyltransferase	negative	An important role of a BAHD acyl transferase-like protein in plant innate immunity.
31009840	BAHD acyltransferase	negative	Tip of the trichome: evolution of acylsugar metabolic diversity in Solanaceae.
28822280	BAHD acyltransferase	negative	Promiscuity, impersonation and accommodation: evolution of plant specialized metabolism.
37324714	BAHD acyltransferase	negative	Field performance of switchgrass plants engineered for reduced recalcitrance.
34638969	BAHD acyltransferase	negative	Pistil Mating Type and Morphology Are Mediated by the Brassinosteroid Inactivating Activity of the <i>S</i>-Locus Gene <i>BAHD</i> in Heterostylous <i>Turnera</i> Species.
36737607	BAHD acyltransferase	negative	Emergence of a proton exchange-based isomerization and lactonization mechanism in the plant coumarin synthase COSY.
37503807	BAHD acyltransferase	negative	Altered cell wall hydroxycinnamate composition impacts leaf- and canopy-level CO2 uptake and water use in rice.
15665331	BAHD acyltransferase	negative	Crystal structure of vinorine synthase, the first representative of the BAHD superfamily.
30159459	BAHD acyltransferase	negative	An acyltransferase gene that putatively functions in anthocyanin modification was horizontally transferred from Fabaceae into the genus <i>Cuscuta</i>.
26281356	BAHD acyltransferase	negative	[Acyltransferases involved in plant secondary metabolism: classification, structure, reaction mechanism].
37446265	BAHD acyltransferase	negative	Improving Rice Leaf Shape Using CRISPR/Cas9-Mediated Genome Editing of <i>SRL1</i> and Characterizing Its Regulatory Network Involved in Leaf Rolling through Transcriptome Analysis.
35845698	BAHD acyltransferase	negative	Resistance to Powdery Mildew in Qingke Involves the Accumulation of Aromatic Phenolamides Through Jasmonate-Mediated Activation of Defense-Related Genes.
33519867	BAHD acyltransferase	negative	Engineering Alfalfa to Produce 2-<i>O</i>-Caffeoyl-L-Malate (Phaselic Acid) for Preventing Post-harvest Protein Loss via Oxidation by Polyphenol Oxidase.
33202834	BAHD acyltransferase	negative	The <i>Turnera</i> Style <i>S</i>-Locus Gene <i>TsBAHD</i> Possesses Brassinosteroid-Inactivating Activity When Expressed in <i>Arabidopsis thaliana</i>.
35235057	BAHD acyltransferase	positive	Hydroxycinnamoyltransferase and CYP98 in phenolic metabolism in the rosmarinic acid-producing hornwort Anthoceros agrestis.
35937377	BAHD acyltransferase	positive	CRISPR/Cas9 suppression of OsAT10, a rice BAHD acyltransferase, reduces p-coumaric acid incorporation into arabinoxylan without increasing saccharification.
30365487	BAHD acyltransferase	positive	Structural and dynamic basis of substrate permissiveness in hydroxycinnamoyltransferase (HCT).
12692346	BAHD acyltransferase	positive	Volatile ester formation in roses. Identification of an acetyl-coenzyme A. Geraniol/Citronellol acetyltransferase in developing rose petals.
28701351	BAHD acyltransferase	positive	Characterization of Trichome-Expressed BAHD Acyltransferases in <i>Petunia axillaris</i> Reveals Distinct Acylsugar Assembly Mechanisms within the Solanaceae.
19525325	BAHD acyltransferase	positive	A novel red clover hydroxycinnamoyl transferase has enzymatic activities consistent with a role in phaselic acid biosynthesis.
33833371	BAHD acyltransferase	positive	Identification and characterization of piperine synthase from black pepper, Piper nigrum L.
12089320	BAHD acyltransferase	positive	The final acylation step in taxol biosynthesis: cloning of the taxoid C13-side-chain N-benzoyltransferase from Taxus.
32354879	BAHD acyltransferase	positive	Specialized Metabolism in a Nonmodel Nightshade: Trichome Acylinositol Biosynthesis.
33692355	BAHD acyltransferase	positive	Versatility in acyltransferase activity completes chicoric acid biosynthesis in purple coneflower.
23054567	BAHD acyltransferase	positive	Striking natural diversity in glandular trichome acylsugar composition is shaped by variation at the Acyltransferase2 locus in the wild tomato Solanum habrochaites.
37500644	BAHD acyltransferase	positive	A BAHD-type acyltransferase concludes the biosynthetic pathway of non-bitter glycoalkaloids in ripe tomato fruit.
28559900	BAHD acyltransferase	positive	Isoflavone Malonyltransferases GmIMaT1 and GmIMaT3 Differently Modify Isoflavone Glucosides in Soybean (<i>Glycine max</i>) under Various Stresses.
31208339	BAHD acyltransferase	positive	A novel hydroxycinnamoyl transferase for synthesis of hydroxycinnamoyl spermine conjugates in plants.
15286288	BAHD acyltransferase	positive	Understanding in vivo benzenoid metabolism in petunia petal tissue.
33519864	BAHD acyltransferase	positive	Structural and Biochemical Insights Into Two BAHD Acyltransferases (<i>At</i>SHT and <i>At</i>SDT) Involved in Phenolamide Biosynthesis.
22158675	BAHD acyltransferase	positive	Arabidopsis Deficient in Cutin Ferulate encodes a transferase required for feruloylation of ω-hydroxy fatty acids in cutin polyester.
35604091	BAHD acyltransferase	positive	Consecutive action of two BAHD acyltransferases promotes tetracoumaroyl spermine accumulation in chicory.
19759341	BAHD acyltransferase	positive	Identification of an Arabidopsis feruloyl-coenzyme A transferase required for suberin synthesis.
35134228	BAHD acyltransferase	positive	Identification and characterization of a set of monocot BAHD monolignol transferases.
27375627	BAHD acyltransferase	positive	Identification and Characterization of Five BAHD Acyltransferases Involved in Hydroxycinnamoyl Ester Metabolism in Chicory.
23624856	BAHD acyltransferase	positive	Elucidation of the structure and reaction mechanism of sorghum hydroxycinnamoyltransferase and its structural relationship to other coenzyme a-dependent transferases and synthases.
37233612	BAHD acyltransferase	positive	Molecular Identification of UDP-Sugar-Dependent Glycosyltransferase and Acyltransferase Involved in the Phenylethanoid Glycoside Biosynthesis Induced by Methyl Jasmonate in Sesamum indicum L.
26715757	BAHD acyltransferase	positive	In vitro reconstruction and analysis of evolutionary variation of the tomato acylsucrose metabolic network.
10810141	BAHD acyltransferase	positive	Identification of the SAAT gene involved in strawberry flavor biogenesis by use of DNA microarrays.
11095755	BAHD acyltransferase	positive	Taxol biosynthesis: molecular cloning of a benzoyl-CoA:taxane 2alpha-O-benzoyltransferase cDNA from taxus and functional expression in Escherichia coli.
33916241	BAHD acyltransferase	positive	Functional Characterization of an Anthocyanin Dimalonyltransferase in Maize.
28853706	BAHD acyltransferase	positive	Evolutionary routes to biochemical innovation revealed by integrative analysis of a plant-defense related specialized metabolic pathway.
32727911	BAHD acyltransferase	positive	Two BAHD Acyltransferases Catalyze the Last Step in the Shikonin/Alkannin Biosynthetic Pathway.
35009018	BAHD acyltransferase	positive	Characterization of Two BAHD Acetyltransferases Highly Expressed in the Flowers of <i>Jasminum sambac</i> (L.) Aiton.
22822210	BAHD acyltransferase	positive	A structural basis for the biosynthesis of the major chlorogenic acids found in coffee.
26858288	BAHD acyltransferase	positive	Exploiting the Substrate Promiscuity of Hydroxycinnamoyl-CoA:Shikimate Hydroxycinnamoyl Transferase to Reduce Lignin.
12481098	BAHD acyltransferase	positive	cDNA cloning, heterologous expressions, and functional characterization of malonyl-coenzyme a:anthocyanidin 3-o-glucoside-6"-o-malonyltransferase from dahlia flowers.
35812978	BAHD acyltransferase	positive	Identification, Molecular Cloning, and Functional Characterization of a Coniferyl Alcohol Acyltransferase Involved in the Biosynthesis of Dibenzocyclooctadiene Lignans in <i>Schisandra chinensis</i>.
22267741	BAHD acyltransferase	positive	Identification of grass-specific enzyme that acylates monolignols with p-coumarate.
22797656	BAHD acyltransferase	positive	Identification of an Arabidopsis fatty alcohol:caffeoyl-Coenzyme A acyltransferase required for the synthesis of alkyl hydroxycinnamates in root waxes.
19846769	BAHD acyltransferase	positive	A hydroxycinnamoyltransferase responsible for synthesizing suberin aromatics in Arabidopsis.
20431089	BAHD acyltransferase	positive	Novel hydroxycinnamoyl-coenzyme A quinate transferase genes from artichoke are involved in the synthesis of chlorogenic acid.
33638637	BAHD acyltransferase	positive	Function of the HYDROXYCINNAMOYL-CoA:SHIKIMATE HYDROXYCINNAMOYL TRANSFERASE is evolutionarily conserved in embryophytes.
33518702	BAHD acyltransferase	positive	Site-directed mutagenesis identified the key active site residues of alcohol acyltransferase PpAAT1 responsible for aroma biosynthesis in peach fruits.
25406120	BAHD acyltransferase	positive	The last step in cocaine biosynthesis is catalyzed by a BAHD acyltransferase.
29088080	BAHD acyltransferase	positive	Functional Characterization of a Hydroxyacid/Alcohol Hydroxycinnamoyl Transferase Produced by the Liverwort Marchantia emarginata.
8365486	cytochrome P450	negative	cDNAs sequences encoding cytochrome P450 (CYP71 family) from eggplant seedlings.
9892710	cytochrome P450	negative	A cytochrome b5 is required for full activity of flavonoid 3', 5'-hydroxylase, a cytochrome P450 involved in the formation of blue flower colors.
10682345	cytochrome P450	negative	Molecular cloning of a defense-response-related cytochrome P450 gene from tobacco.
15909149	cytochrome P450	negative	CYP94A1, a plant cytochrome P450-catalyzing fatty acid omega-hydroxylase, is selectively induced by chemical stress in Vicia sativa seedlings.
20669042	cytochrome P450	negative	Arabidopsis CYP72C1 is an atypical cytochrome P450 that inactivates brassinosteroids.
20736090	cytochrome P450	negative	Progress in tracing the evolutionary paths of cytochrome P450.
20877397	cytochrome P450	negative	Genetic control of a cytochrome P450 metabolism-based herbicide resistance mechanism in Lolium rigidum.
21077772	cytochrome P450	negative	An ABC transporter and a cytochrome P450 of Nectria haematococca MPVI are virulence factors on pea and are the major tolerance mechanisms to the phytoalexin pisatin.
21156024	cytochrome P450	negative	Cytochrome P450 metabolizing fatty acids in plants: characterization and physiological roles.
21422824	cytochrome P450	negative	Emerging roles in plant defense for cis-jasmone-induced cytochrome P450 CYP81D11.
21457373	cytochrome P450	negative	Two Arabidopsis cytochrome P450 monooxygenases, CYP714A1 and CYP714A2, function redundantly in plant development through gibberellin deactivation.
21496250	cytochrome P450	negative	A cytochrome P450 monooxygenase commonly used for negative selection in transgenic plants causes growth anomalies by disrupting brassinosteroid signaling.
23079824	cytochrome P450	negative	Overexpression of the cytochrome P450 monooxygenase (cyp71av1) and cytochrome P450 reductase (cpr) genes increased artemisinin content in Artemisia annua (Asteraceae).
23137635	cytochrome P450	negative	Structural organization and classification of cytochrome P450 genes in flax (Linum usitatissimum L.).
23610218	cytochrome P450	negative	Cytochrome P450 CYP78A9 is involved in Arabidopsis reproductive development.
24406793	cytochrome P450	negative	A novel rice cytochrome P450 gene, CYP72A31, confers tolerance to acetolactate synthase-inhibiting herbicides in rice and Arabidopsis.
25783953	cytochrome P450	negative	A novel cytochrome P450 CYP6AB14 gene in Spodoptera litura (Lepidoptera: Noctuidae) and its potential role in plant allelochemical detoxification.
25800365	cytochrome P450	negative	A cytochrome P450, OsDSS1, is involved in growth and drought stress responses in rice (Oryza sativa L.).
27616185	cytochrome P450	negative	Molecular evolutionary dynamics of cytochrome P450 monooxygenases across kingdoms: Special focus on mycobacterial P450s.
28073698	cytochrome P450	negative	Ectopic expression of an apple cytochrome P450 gene MdCYPM1 negatively regulates plant photomorphogenesis and stress response in Arabidopsis.
28303144	cytochrome P450	negative	The Cytochrome P450 Gene <i>CsCYP85A1</i> Is a Putative Candidate for <i>Super Compact-1</i> (<i>Scp-1</i>) Plant Architecture Mutation in Cucumber (<i>Cucumis sativus</i> L.).
28923019	cytochrome P450	negative	Evolutionary history and functional divergence of the cytochrome P450 gene superfamily between Arabidopsis thaliana and Brassica species uncover effects of whole genome and tandem duplications.
29259616	cytochrome P450	negative	<i>PaCYP78A9</i>, a Cytochrome P450, Regulates Fruit Size in Sweet Cherry (<i>Prunus avium</i> L.).
29320982	cytochrome P450	negative	Global identification, structural analysis and expression characterization of cytochrome P450 monooxygenase superfamily in rice.
30765057	cytochrome P450	negative	Identification of a cytochrome P450 CYP6AB60 gene associated with tolerance to multi-plant allelochemicals from a polyphagous caterpillar tobacco cutworm (Spodoptera litura).
32133027	cytochrome P450	negative	The Cytochrome P450 Monooxygenase Inventory of Grapevine (<i>Vitis vinifera</i> L.): Genome-Wide Identification, Evolutionary Characterization and Expression Analysis.
32689941	cytochrome P450	negative	Diversity and evolution of cytochrome P450s of Jacobaea vulgaris and Jacobaea aquatica.
32896558	cytochrome P450	negative	Cytochrome P450 family: Genome-wide identification provides insights into the rutin synthesis pathway in Tartary buckwheat and the improvement of agricultural product quality.
33285313	cytochrome P450	negative	Signatures of selection and evolutionary relevance of cytochrome P450s in plant-insect interactions.
33491178	cytochrome P450	negative	Two ATAF transcription factors ANAC102 and ATAF1 contribute to the suppression of cytochrome P450-mediated brassinosteroid catabolism in Arabidopsis.
33619745	cytochrome P450	negative	WRKY9 transcription factor regulates cytochrome P450 genes CYP94B3 and CYP86B1, leading to increased root suberin and salt tolerance in Arabidopsis.
34175340	cytochrome P450	negative	Plant cytochrome P450s: Role in stress tolerance and potential applications for human welfare.
34925390	cytochrome P450	negative	Genome-Wide Analysis of the Cytochrome P450 Gene Family Involved in Salt Tolerance in <i>Gossypium hirsutum</i>.
36142797	cytochrome P450	negative	<i>CpMAX1a</i>, a Cytochrome P450 Monooxygenase Gene of <i>Chimonanthus praecox</i> Regulates Shoot Branching in <i>Arabidopsis</i>.
36561456	cytochrome P450	negative	Phylogenomic analysis of cytochrome P450 multigene family and its differential expression analysis in pepper (<i>Capsicum annuum</i> L.).
36731643	cytochrome P450	negative	Direct electrochemical detection of extracellular nitric oxide in Arabidopsis protoplast based on cytochrome P450 55B1 biosensor.
37586420	cytochrome P450	negative	The cytochrome P450 gene, MdCYP716B1, is involved in regulating plant growth and anthracnose resistance in apple.
37697232	cytochrome P450	negative	Genome-wide analysis of the P450 gene family in tea plant (Camellia sinensis) reveals functional diversity in abiotic stress.
37749457	cytochrome P450	negative	The role of cytochrome P450 3A2 and 4V2 in response to high-temperature stress in Tetranychus truncatus (Acari: Tetranychidae).
23184958	cytochrome P450	positive	The roles of a flavone-6-hydroxylase and 7-O-demethylation in the flavone biosynthetic network of sweet basil.
11696374	cytochrome P450	positive	A pathogen-inducible divinyl ether synthase (CYP74D) from elicitor-treated potato suspension cells.
25918424	cytochrome P450	positive	Completion of the seven-step pathway from tabersonine to the anticancer drug precursor vindoline and its assembly in yeast.
29971079	cytochrome P450	positive	The CYP71AZ P450 Subfamily: A Driving Factor for the Diversification of Coumarin Biosynthesis in Apiaceous Plants.
27703160	cytochrome P450	positive	Elucidation of the biosynthesis of carnosic acid and its reconstitution in yeast.
9398253	cytochrome P450	positive	Design of fluorescent substrates and potent inhibitors of CYP73As, P450s that catalyze 4-hydroxylation of cinnamic acid in higher plants.
11707604	cytochrome P450	positive	Taxol biosynthesis: taxane 13 alpha-hydroxylase is a cytochrome P450-dependent monooxygenase.
19700560	cytochrome P450	positive	CYP704B1 is a long-chain fatty acid omega-hydroxylase essential for sporopollenin synthesis in pollen of Arabidopsis.
29942076	cytochrome P450	positive	Sarpagan bridge enzyme has substrate-controlled cyclization and aromatization modes.
26285573	cytochrome P450	positive	Characterization of a second secologanin synthase isoform producing both secologanin and secoxyloganin allows enhanced de novo assembly of a Catharanthus roseus transcriptome.
11402205	cytochrome P450	positive	Brassinosteroid-6-oxidases from Arabidopsis and tomato catalyze multiple C-6 oxidations in brassinosteroid biosynthesis.
11172076	cytochrome P450	positive	The CYP88A cytochrome P450, ent-kaurenoic acid oxidase, catalyzes three steps of the gibberellin biosynthesis pathway.
15178487	cytochrome P450	positive	Molecular cloning and characterization of a cytochrome P450 taxoid 2alpha-hydroxylase involved in Taxol biosynthesis.
10799553	cytochrome P450	positive	Cytochrome P450 CYP79A2 from Arabidopsis thaliana L. Catalyzes the conversion of L-phenylalanine to phenylacetaldoxime in the biosynthesis of benzylglucosinolate.
27662898	cytochrome P450	positive	Characterization of Biosynthetic Pathways for the Production of the Volatile Homoterpenes DMNT and TMTT in Zea mays.
9790908	cytochrome P450	positive	CYP81E1, a cytochrome P450 cDNA of licorice (Glycyrrhiza echinata L.), encodes isoflavone 2'-hydroxylase.
22247270	cytochrome P450	positive	CYP701A8: a rice ent-kaurene oxidase paralog diverted to more specialized diterpenoid metabolism.
17138693	cytochrome P450	positive	C-23 hydroxylation by Arabidopsis CYP90C1 and CYP90D1 reveals a novel shortcut in brassinosteroid biosynthesis.
22215681	cytochrome P450	positive	Characterization of CYP76M5-8 indicates metabolic plasticity within a plant biosynthetic gene cluster.
24324259	cytochrome P450	positive	CYP82Y1 is N-methylcanadine 1-hydroxylase, a key noscapine biosynthetic enzyme in opium poppy.
25485687	cytochrome P450	positive	Acetylation serves as a protective group in noscapine biosynthesis in opium poppy.
21985968	cytochrome P450	positive	Parsing a multifunctional biosynthetic gene cluster from rice: Biochemical characterization of CYP71Z6 & 7.
24316226	cytochrome P450	positive	Cloning and characterization of canadine synthase involved in noscapine biosynthesis in opium poppy.
*31004005	cytochrome P450	positive	Flavonol Biosynthesis Genes and Their Use in Engineering the Plant Antidiabetic Metabolite Montbretin A.
23378447	cytochrome P450	positive	Combinatorial biosynthesis of legume natural and rare triterpenoids in engineered yeast.
24108213	cytochrome P450	positive	A pair of tabersonine 16-hydroxylases initiates the synthesis of vindoline in an organ-dependent manner in Catharanthus roseus.
20150424	cytochrome P450	positive	Sekiguchi lesion gene encodes a cytochrome P450 monooxygenase that catalyzes conversion of tryptamine to serotonin in rice.
28381502	cytochrome P450	positive	Functional Diversification of Kaurene Synthase-Like Genes in <i>Isodon rubescens</i>.
16612385	cytochrome P450	positive	Production of the antimalarial drug precursor artemisinic acid in engineered yeast.
25015725	cytochrome P450	positive	Identification and characterization of CYP79D16 and CYP71AN24 catalyzing the first and second steps in L-phenylalanine-derived cyanogenic glycoside biosynthesis in the Japanese apricot, Prunus mume Sieb. et Zucc.
20699579	cytochrome P450	positive	Cloning and functional analysis of geraniol 10-hydroxylase, a cytochrome P450 from Swertia mussotii Franch.
21088219	cytochrome P450	positive	Herbivore-induced and floral homoterpene volatiles are biosynthesized by a single P450 enzyme (CYP82G1) in Arabidopsis.
11368174	cytochrome P450	positive	Hydroxylation of limonene enantiomers and analogs by recombinant (-)-limonene 3- and 6-hydroxylases from mint (Mentha) species: evidence for catalysis within sterically constrained active sites.
26941773	cytochrome P450	positive	CYP96T1 of Narcissus sp. aff. pseudonarcissus Catalyzes Formation of the Para-Para' C-C Phenol Couple in the Amaryllidaceae Alkaloids.
31324795	cytochrome P450	positive	Repeated evolution of cytochrome P450-mediated spiroketal steroid biosynthesis in plants.
26113639	cytochrome P450	positive	Plant science. Morphinan biosynthesis in opium poppy requires a P450-oxidoreductase fusion protein.
10681464	cytochrome P450	positive	Arabidopsis cytochrome P450s that catalyze the first step of tryptophan-dependent indole-3-acetic acid biosynthesis.
30268044	cytochrome P450	positive	A cytochrome P450 monooxygenase responsible for the C-22 hydroxylation step in the Paris polyphylla steroidal saponin biosynthesis pathway.
24704560	cytochrome P450	positive	Elucidation and in planta reconstitution of the parthenolide biosynthetic pathway.
20351109	cytochrome P450	positive	Biochemical conservation and evolution of germacrene A oxidase in asteraceae.
11393516	cytochrome P450	positive	Studies on the biosynthesis of 2-hydroxy-1,4-benzoxazin-3-one (HBOA) from 3-hydroxyindolin-2-one in Zea mays.
12445121	cytochrome P450	positive	Loss-of-function of a rice brassinosteroid biosynthetic enzyme, C-6 oxidase, prevents the organized arrangement and polar elongation of cells in the leaves and stem.
9484457	O-methyltransferase	negative	Plant O-methyltransferases: molecular analysis, common signature and classification.
30268938	O-methyltransferase	negative	Development and commercialization of reduced lignin alfalfa.
11430989	O-methyltransferase	negative	Repression of O-methyltransferase genes in transgenic tobacco affects lignin synthesis and plant growth.
8756595	O-methyltransferase	negative	The maize caffeic acid O-methyltransferase gene promoter is active in transgenic tobacco and maize plant tissues.
35050052	O-methyltransferase	negative	Mutational Analysis of a Wheat <i>O</i>-methyltransferase Involved in Flavonoid Metabolism.
26407870	O-methyltransferase	negative	Systematic analysis of O-methyltransferase gene family and identification of potential members involved in the formation of O-methylated flavonoids in Citrus.
31452220	O-methyltransferase	negative	Regulation of resveratrol O-methyltransferase gene in pterostilbene defensing the sour rot of wine grape.
35059967	O-methyltransferase	negative	The columbamine O-methyltransferase gene (CoOMT) is capable of increasing alkaloid content in transgenic tobacco plants.
17201629	O-methyltransferase	negative	Green tea extract thermogenesis-induced weight loss by epigallocatechin gallate inhibition of catechol-O-methyltransferase.
28992113	O-methyltransferase	negative	Two transcriptional activators of N-acetylserotonin O-methyltransferase 2 and melatonin biosynthesis in cassava.
36589126	O-methyltransferase	negative	<i>Caffeoyl-CoA 3-O-methyltransferase</i> gene family in jute: Genome-wide identification, evolutionary progression and transcript profiling under different quandaries.
34961287	O-methyltransferase	negative	Genome-Wide Identification and Characterization of <i>Caffeic Acid O-Methyltransferase</i> Gene Family in Soybean.
11430990	O-methyltransferase	negative	Caffeoyl coenzyme A O-methyltransferase and lignin biosynthesis.
36035693	O-methyltransferase	negative	<i>Carex rigescens</i> caffeic acid O-methyltransferase gene <i>CrCOMT</i> confer melatonin-mediated drought tolerance in transgenic tobacco.
37868314	O-methyltransferase	negative	Knockout of CAFFEOYL-COA 3-O-METHYLTRANSFERASE 6/6L enhances the S/G ratio of lignin monomers and disease resistance in <i>Nicotiana tabacum</i>.
33141312	O-methyltransferase	negative	The caffeoyl-CoA O-methyltransferase gene SNP replacement in Russet Burbank potato variety enhances late blight resistance through cell wall reinforcement.
11158530	O-methyltransferase	negative	Downregulation of caffeic acid 3-O-methyltransferase and caffeoyl CoA 3-O-methyltransferase in transgenic alfalfa. impacts on lignin structure and implications for the biosynthesis of G and S lignin.
33487350	O-methyltransferase	negative	A Paeonia ostii caffeoyl-CoA O-methyltransferase confers drought stress tolerance by promoting lignin synthesis and ROS scavenging.
29105731	O-methyltransferase	negative	Expression of tabersonine 16-hydroxylase and 16-hydroxytabersonine-O-methyltransferase in Catharanthus roseus hairy roots.
29695751	O-methyltransferase	negative	A wheat caffeic acid 3-O-methyltransferase TaCOMT-3D positively contributes to both resistance to sharp eyespot disease and stem mechanical strength.
20652308	O-methyltransferase	negative	O-methyltransferase(s)-suppressed plants produce lower amounts of phenolic vir inducers and are less susceptible to Agrobacterium tumefaciens infection.
36833335	O-methyltransferase	negative	Genome Identification of the Tea Plant (<i>Camellia sinensis</i>) ASMT Gene Family and Its Expression Analysis under Abiotic Stress.
11752378	O-methyltransferase	negative	Elicitor-induced association of isoflavone O-methyltransferase with endomembranes prevents the formation and 7-O-methylation of daidzein during isoflavonoid phytoalexin biosynthesis.
28378373	O-methyltransferase	negative	Chloroplast overexpression of rice caffeic acid O-methyltransferase increases melatonin production in chloroplasts via the 5-methoxytryptamine pathway in transgenic rice plants.
15728345	O-methyltransferase	negative	Water deficits affect caffeate O-methyltransferase, lignification, and related enzymes in maize leaves. A proteomic investigation.
20045338	O-methyltransferase	negative	Proteasome inhibition in human breast cancer cells with high catechol-O-methyltransferase activity by green tea polyphenol EGCG analogs.
35955626	O-methyltransferase	negative	Identification and Functional Analysis of the Caffeic Acid O-Methyltransferase (COMT) Gene Family in Rice (<i>Oryza sativa</i> L.).
36770999	O-methyltransferase	negative	Catechol-<i>O</i>-methyltransferase Inhibitors from <i>Calendula officinalis</i> Leaf.
12590111	O-methyltransferase	negative	Metabolome diversity: too few genes, too many metabolites?
19577780	O-methyltransferase	negative	Benzoxazinoid biosynthesis, a model for evolution of secondary metabolic pathways in plants.
34218810	O-methyltransferase	negative	Genome-wide identification and characterization of caffeoyl-coenzyme A O-methyltransferase genes related to the Fusarium head blight response in wheat.
9349713	O-methyltransferase	negative	An Arabidopsis gene encoding a putative 14-3-3-interacting protein, caffeic acid/5-hydroxyferulic acid O-methyltransferase.
26433202	O-methyltransferase	negative	Mutation in Brachypodium caffeic acid O-methyltransferase 6 alters stem and grain lignins and improves straw saccharification without deteriorating grain quality.
19148278	O-methyltransferase	negative	Imbalanced lignin biosynthesis promotes the sexual reproduction of homothallic oomycete pathogens.
27328708	O-methyltransferase	negative	MYB31/MYB42 Syntelogs Exhibit Divergent Regulation of Phenylpropanoid Genes in Maize, Sorghum and Rice.
36614180	O-methyltransferase	negative	Improvement of Seed Germination under Salt Stress via Overexpressing Caffeic Acid O-methyltransferase 1 (SlCOMT1) in Solanum lycopersicum L.
32354877	O-methyltransferase	negative	Melatonin Represses Oil and Anthocyanin Accumulation in Seeds.
17067644	O-methyltransferase	positive	Catalytic specificity of pea O-methyltransferases suggests gene duplication for (+)-pisatin biosynthesis.
1929414	O-methyltransferase	positive	Induction of 6a-hydroxymaackiain 3-O-methyltransferase and phenylalanine ammonia-lyase mRNA translational activities during the biosynthesis of pisatin.
18223037	O-methyltransferase	positive	EST analysis of hop glandular trichomes identifies an O-methyltransferase that catalyzes the biosynthesis of xanthohumol.
12480941	O-methyltransferase	positive	Daphnetin methylation by a novel O-methyltransferase is associated with cold acclimation and photosystem II excitation pressure in rye.
15009205	O-methyltransferase	positive	Furanocoumarin biosynthesis in Ammi majus L. Cloning of bergaptol O-methyltransferase.
16034588	O-methyltransferase	positive	Comparative macroarray analysis of morphine containing Papaver somniferum and eight morphine free Papaver species identifies an O-methyltransferase involved in benzylisoquinoline biosynthesis.
14675446	O-methyltransferase	positive	(R,S)-Reticuline 7-O-methyltransferase and (R,S)-norcoclaurine 6-O-methyltransferase of Papaver somniferum - cDNA cloning and characterization of methyl transfer enzymes of alkaloid biosynthesis in opium poppy.
18192444	O-methyltransferase	positive	Elucidation of the final reactions of DIMBOA-glucoside biosynthesis in maize: characterization of Bx6 and Bx7.
30934718	O-methyltransferase	positive	The Molecular and Structural Basis of <i>O</i>-methylation Reaction in Coumarin Biosynthesis in <i>Peucedanum praeruptorum</i> Dunn.
15499381	O-methyltransferase	positive	Role of Serine 286 in cosubstrate binding and catalysis of a flavonol O-methyltransferase.
11784318	O-methyltransferase	positive	The plant S-adenosyl-L-methionine:Mg-protoporphyrin IX methyltransferase is located in both envelope and thylakoid chloroplast membranes.
9349277	O-methyltransferase	positive	Isolation of the cDNAs encoding (+)6a-hydroxymaackiain 3-O-methyltransferase, the terminal step for the synthesis of the phytoalexin pisatin in Pisum sativum.
28533213	O-methyltransferase	positive	A Novel N-Methyltransferase in Arabidopsis Appears to Feed a Conserved Pathway for Nicotinate Detoxification among Land Plants and Is Associated with Lignin Biosynthesis.
20580386	O-methyltransferase	positive	Characterization of a Vitis vinifera cv. Cabernet Sauvignon 3',5'-O-methyltransferase showing strong preference for anthocyanins and glycosylated flavonols.
22711283	O-methyltransferase	positive	Characterization of a flavonol 3-O-methyltransferase in the trichomes of the wild tomato species Solanum habrochaites.
16664431	O-methyltransferase	positive	Induction of a Specific N-Methyltransferase Enzyme by Long-Term Heat Stress during Barley Leaf Growth.
22535422	O-methyltransferase	positive	Characterization of three O-methyltransferases involved in noscapine biosynthesis in opium poppy.
21343428	O-methyltransferase	positive	Polymethylated myricetin in trichomes of the wild tomato species Solanum habrochaites and characterization of trichome-specific 3'/5'- and 7/4'-myricetin O-methyltransferases.
27232113	O-methyltransferase	positive	Crystal structure of norcoclaurine-6-O-methyltransferase, a key rate-limiting step in the synthesis of benzylisoquinoline alkaloids.
26484897	O-methyltransferase	positive	Cloning and functional characterization of the Arabidopsis N-acetylserotonin O-methyltransferase responsible for melatonin synthesis.
9055445	O-methyltransferase	positive	Enzymic O-methylation of isoliquiritigenin and licodione in alfalfa and licorice cultures.
9514654	O-methyltransferase	positive	Characterization of two cDNA clones which encode O-methyltransferases for the methylation of both flavonoid and phenylpropanoid compounds.
1898010	O-methyltransferase	positive	Purification and characterization of S-adenosyl-L-methionine: caffeic acid 3-O-methyltransferase from suspension cultures of alfalfa (Medicago sativa L.).
26620524	O-methyltransferase	positive	CCoAOMT Down-Regulation Activates Anthocyanin Biosynthesis in Petunia.
17998204	O-methyltransferase	positive	A functional genomics investigation of allelochemical biosynthesis in Sorghum bicolor root hairs.
26359402	O-methyltransferase	positive	Six enzymes from mayapple that complete the biosynthetic pathway to the etoposide aglycone.
11884690	O-methyltransferase	positive	Characterization of phenylpropene O-methyltransferases from sweet basil: facile change of substrate specificity and convergent evolution within a plant O-methyltransferase family.
17707445	O-methyltransferase	positive	Inactivation of pea genes by RNAi supports the involvement of two similar O-methyltransferases in the biosynthesis of (+)-pisatin and of chiral intermediates with a configuration opposite that found in (+)-pisatin.
17943312	O-methyltransferase	positive	Cation dependent O-methyltransferases from rice.
16930646	O-methyltransferase	positive	N-Methyltransferase involved in gramine biosynthesis in barley: cloning and characterization.
12610212	O-methyltransferase	positive	cDNA cloning and biochemical characterization of S-adenosyl-L-methionine: 2,7,4'-trihydroxyisoflavanone 4'-O-methyltransferase, a critical enzyme of the legume isoflavonoid phytoalexin pathway.
22923679	O-methyltransferase	positive	A set of regioselective O-methyltransferases gives rise to the complex pattern of methoxylated flavones in sweet basil.
12482447	O-methyltransferase	positive	A flavonol O-methyltransferase from Catharanthus roseus performing two sequential methylations
16412485	O-methyltransferase	positive	Flavonoid 3'-O-methyltransferase from rice: cDNA cloning, characterization and functional expression.
27185545	peroxidase	negative	The rice thylakoid membrane-bound ascorbate peroxidase OsAPX8 functions in tolerance to bacterial blight.
15608336	peroxidase	negative	Cytosolic ascorbate peroxidase 1 is a central component of the reactive oxygen gene network of Arabidopsis.
16034597	peroxidase	negative	Expression of the Apx gene family during leaf senescence of Arabidopsis thaliana.
17916638	peroxidase	negative	Expression of ASCORBATE PEROXIDASE 8 in roots of rice (Oryza sativa L.) seedlings in response to NaCl.
9680987	peroxidase	negative	Identification of cDNAS encoding plastid-targeted glutathione peroxidase.
15516512	peroxidase	negative	LIN, a Medicago truncatula gene required for nodule differentiation and persistence of rhizobial infections.
11034343	peroxidase	negative	A peroxidase homologue and novel plastocyanin located by proteomics to the Arabidopsis chloroplast thylakoid lumen.
11807143	peroxidase	negative	Pathogen-induced expression of cyclo-oxygenase homologue in hot pepper (Capsicum annuum cv. Pukang).
14983062	peroxidase	negative	Thioredoxin links redox to the regulation of fundamental processes of plant mitochondria.
15164287	peroxidase	negative	Immunolocalization of a plant glutathione peroxidase-like protein.
1536938	peroxidase	negative	Isolation and characterization of a plant cDNA showing homology to animal glutathione peroxidases.
8467085	peroxidase	negative	Molecular characterization of salt-stress-associated protein in citrus: protein and cDNA sequence homology to mammalian glutathione peroxidases.
28066496	peroxidase	negative	Peroxidase-Generated Apoplastic ROS Impair Cuticle Integrity and Contribute to DAMP-Elicited Defenses.
32847515	peroxidase	negative	A member of wheat class III peroxidase gene family, TaPRX-2A, enhanced the tolerance of salt stress.
31600827	peroxidase	negative	PRX2 and PRX25, peroxidases regulated by COG1, are involved in seed longevity in Arabidopsis.
9132061	peroxidase	negative	Sequence and RT-PCR expression analysis of two peroxidases from Arabidopsis thaliana belonging to a novel evolutionary branch of plant peroxidases.
30170113	peroxidase	negative	Proteomic and physiological approaches reveal new insights for uncover the role of rice thylakoidal APX in response to drought stress.
16100779	peroxidase	negative	The map-based sequence of the rice genome.
23299411	peroxidase	negative	Rice Annotation Project Database (RAP-DB): an integrative and interactive database for rice genomics.
15599508	peroxidase	negative	Analysis of the molecular evolutionary history of the ascorbate peroxidase gene family: inferences from the rice genome.
29106954	peroxidase	negative	The ascorbate peroxidase APX1 is a direct target of a zinc finger transcription factor ZFP36 and a late embryogenesis abundant protein OsLEA5 interacts with ZFP36 to co-regulate OsAPX1 in seed germination in rice.
23512671	peroxidase	negative	In silico comparative analysis and expression profile of antioxidant proteins in plants.
15279994	peroxidase	negative	The class III peroxidase multigenic family in rice and its evolution in land plants.
15235116	peroxidase	negative	Tomato phospholipid hydroperoxide glutathione peroxidase inhibits cell death induced by Bax and oxidative stresses in yeast and plants.
16877325	peroxidase	negative	Molecular cloning of a peroxidase gene from poplar and its expression in response to stress.
35406959	peroxidase	negative	Specific Roles of Lipoxygenases in Development and Responses to Stress in Plants.
37831731	peroxidase	negative	Identification and characterization of lipoxygenase (LOX) genes involved in abiotic stresses in yellow horn.
24348260	peroxidase	negative	Role of tomato lipoxygenase D in wound-induced jasmonate biosynthesis and plant immunity to insect herbivores.
38037658	peroxidase	negative	Molecular, in silico and expression studies on lipoxygenases (LOXs) in potato (<i>Solanum tuberosum</i> L.).
36943494	peroxidase	negative	Genome-wide identification and characterization of lipoxygenase genes related to the English grain aphid infestation response in wheat.
29124185	peroxidase	positive	Post-translational activation of non-selenium glutathione peroxidase of <i>Chlamydomonas reinhardtii</i> by specific incorporation of selenium.
11973339	peroxidase	positive	A selenoprotein in the plant kingdom. Mass spectrometry confirms that an opal codon (UGA) encodes selenocysteine in Chlamydomonas reinhardtii gluththione peroxidase.
11909851	peroxidase	positive	Catalytic properties of rice alpha-oxygenase. A comparison with mammalian prostaglandin H synthases.
18596034	peroxidase	positive	His-311 and Arg-559 are key residues involved in fatty acid oxygenation in pathogen-inducible oxygenase.
16650004	peroxidase	positive	Biochemical characterization of the major sorghum grain peroxidase.
10938370	peroxidase	positive	A dual function alpha-dioxygenase-peroxidase and NAD(+) oxidoreductase active enzyme from germinating pea rationalizing alpha-oxidation of fatty acids in plants.
10364388	peroxidase	positive	Isolation of tobacco isoperoxidases accumulated in cell-suspension culture medium and characterization of activities related to cell wall metabolism.
10455113	peroxidase	positive	alpha-oxidation of fatty acids in higher plants. Identification of a pathogen-inducible oxygenase (piox) as an alpha-dioxygenase and biosynthesis of 2-hydroperoxylinolenic acid.
15685422	peroxidase	positive	Purification and characterization of two ascorbate peroxidases of rice (Oryza sativa L.) expressed in Escherichia coli.
16258008	peroxidase	positive	Cloning and molecular characterization of the basic peroxidase isoenzyme from Zinnia elegans, an enzyme involved in lignin biosynthesis.
9724698	peroxidase	positive	PIOX, a new pathogen-induced oxygenase with homology to animal cyclooxygenase.
19055540	peroxidase	positive	The presence of sinapyl lignin in Ginkgo biloba cell cultures changes our views of the evolution of lignin biosynthesis.
17936696	peroxidase	positive	Purification, cloning and characterization of a novel peroxidase isozyme from sweetpotatoes (Ipomoea batatas).
36228815	UDP-glycosyltransferase	negative	Genome-wide characterization of the UDP-glycosyltransferase gene family reveals their potential roles in leaf senescence in cotton.
37965058	UDP-glycosyltransferase	negative	Structure-function and engineering of plant UDP-glycosyltransferase.
32404131	UDP-glycosyltransferase	negative	Identification and analysis of CYP450 and UGT supergene family members from the transcriptome of Aralia elata (Miq.) seem reveal candidate genes for triterpenoid saponin biosynthesis.
11042215	UDP-glycosyltransferase	negative	Phylogenetic analysis of the UDP-glycosyltransferase multigene family of Arabidopsis thaliana.
29382843	UDP-glycosyltransferase	negative	Comparative genomic and transcriptomic analyses of Family-1 UDP glycosyltransferase in three Brassica species and Arabidopsis indicates stress-responsive regulation.
26025529	UDP-glycosyltransferase	negative	AtUGT76C2, an Arabidopsis cytokinin glycosyltransferase is involved in drought stress adaptation.
28887381	UDP-glycosyltransferase	negative	Global Analysis of Membrane-associated Protein Oligomerization Using Protein Correlation Profiling.
27862469	UDP-glycosyltransferase	negative	Araport11: a complete reannotation of the Arabidopsis thaliana reference genome.
14593172	UDP-glycosyltransferase	negative	Empirical analysis of transcriptional activity in the Arabidopsis genome.
33028214	UDP-glycosyltransferase	negative	Genome-wide characterization, evolution and expression profiling of UDP-glycosyltransferase family in pomelo (Citrus grandis) fruit.
36223172	UDP-glycosyltransferase	negative	Identification and characterization of UDP-glycosyltransferase genes and the potential role in response to insecticides exposure in Bactrocera dorsalis.
37268151	UDP-glycosyltransferase	negative	The function of UDP-glycosyltransferases in plants and their possible use in crop protection.
33444365	UDP-glycosyltransferase	negative	Arachis hypogaea resveratrol synthase 3 alters the expression pattern of UDP-glycosyltransferase genes in developing rice seeds.
23978613	UDP-glycosyltransferase	negative	Grouping and characterization of putative glycosyltransferase genes from Panax ginseng Meyer.
36140806	UDP-glycosyltransferase	negative	Genome Wide Analysis of Family-1 UDP Glycosyltransferases in <i>Populus trichocarpa</i> Specifies Abiotic Stress Responsive Glycosylation Mechanisms.
36143372	UDP-glycosyltransferase	negative	Molecular Cloning and Functional Analysis of <i>IrUGT86A1-like</i> Gene in Medicinal Plant <i>Isodon rubescens</i> (Hemsl.) Hara.
38136966	UDP-glycosyltransferase	negative	Genome-Wide Analysis of Family-1 UDP-Glycosyltransferases in Potato (<i>Solanum tuberosum</i> L.): Identification, Phylogenetic Analysis and Determination of Response to Osmotic Stress.
33637790	UDP-glycosyltransferase	negative	Genome-wide identification and functional characterization of natural antisense transcripts in Salvia miltiorrhiza.
36145794	UDP-glycosyltransferase	negative	DNA Free CRISPR/DCAS9 Based Transcriptional Activation System for <i>UGT76G1</i> Gene in <i>Stevia rebaudiana</i> Bertoni Protoplasts.
33321375	UDP-glycosyltransferase	negative	CrUGT87A1, a UDP-sugar glycosyltransferases (UGTs) gene from Carex rigescens, increases salt tolerance by accumulating flavonoids for antioxidation in Arabidopsis thaliana.
37376700	UDP-glycosyltransferase	negative	Proteomics Identified UDP-Glycosyltransferase Family Members as Pro-Viral Factors for Turnip Mosaic Virus Infection in <i>Nicotiana benthamiana</i>.
29372381	UDP-glycosyltransferase	negative	Cloning and characterization of a specific UDP-glycosyltransferase gene induced by DON and Fusarium graminearum.
35860529	UDP-glycosyltransferase	negative	Glutathione Promotes Degradation and Metabolism of Residual Fungicides by Inducing UDP-Glycosyltransferase Genes in Tomato.
28066475	UDP-glycosyltransferase	negative	Glutathione S-transferases and UDP-glycosyltransferases Are Involved in Response to Aluminum Stress in Flax.
35273623	UDP-glycosyltransferase	negative	CRISPR/Cas9-Mediated Targeted Mutagenesis of <i>GmUGT</i> Enhanced Soybean Resistance Against Leaf-Chewing Insects Through Flavonoids Biosynthesis.
38062387	UDP-glycosyltransferase	negative	Genome-wide analysis of UDP-glycosyltransferase gene family and identification of a flavonoid 7-O-UGT (AhUGT75A) enhancing abiotic stress in peanut (Arachis hypogaea L.).
37843675	UDP-glycosyltransferase	negative	UDP-glycosyltransferase gene SlUGT73C1 from Solanum lycopersicum regulates salt and drought tolerance in Arabidopsis thaliana L.
30845961	UDP-glycosyltransferase	negative	UDP-glycosyltransferase genes and their association and mutations associated with pyrethroid resistance in Anopheles sinensis (Diptera: Culicidae).
36177349	UDP-glycosyltransferase	negative	Genome-wide identification, evolution and function analysis of <i>UGTs</i> superfamily in cotton.
36145837	UDP-glycosyltransferase	negative	Genome-Wide Analysis of UGT Genes in Petunia and Identification of <i>PhUGT51</i> Involved in the Regulation of Salt Resistance.
28881445	UDP-glycosyltransferase	negative	The expression of Spodoptera exigua P450 and UGT genes: tissue specificity and response to insecticides.
21799001	UDP-glycosyltransferase	positive	Iridoid-specific glucosyltransferase from Gardenia jasminoides.
14697269	UDP-glycosyltransferase	positive	Bio-fermentation of modified flavonoids: an example of in vivo diversification of secondary metabolites.
8819318	UDP-glycosyltransferase	positive	Molecular and biochemical characterization of three anthocyanin synthetic enzymes from Gentiana triflora.
16482224	UDP-glycosyltransferase	positive	Structure of a flavonoid glucosyltransferase reveals the basis for plant natural product modification.
9076990	UDP-glycosyltransferase	positive	Cloning and expression of solanidine UDP-glucose glucosyltransferase from potato.
28482127	UDP-glycosyltransferase	positive	Suppressing ABA uridine diphosphate glucosyltransferase (SlUGT75C1) alters fruit ripening and the stress response in tomato.
12946413	UDP-glycosyltransferase	positive	The in vitro substrate regiospecificity of recombinant UGT85B1, the cyanohydrin glucosyltransferase from Sorghum bicolor.
25320211	UDP-glycosyltransferase	positive	Two ginseng UDP-glycosyltransferases synthesize ginsenoside Rg3 and Rd.
21899608	UDP-glycosyltransferase	positive	Two glycosyltransferases involved in anthocyanin modification delineated by transcriptome independent component analysis in Arabidopsis thaliana.
20798329	UDP-glycosyltransferase	positive	Perturbation of indole-3-butyric acid homeostasis by the UDP-glucosyltransferase UGT74E2 modulates Arabidopsis architecture and water stress tolerance.
15352060	UDP-glycosyltransferase	positive	Arabidopsis glycosyltransferases as biocatalysts in fermentation for regioselective synthesis of diverse quercetin glucosides.
29967287	UDP-glycosyltransferase	positive	Discovery of UDP-Glycosyltransferases and BAHD-Acyltransferases Involved in the Biosynthesis of the Antidiabetic Plant Metabolite Montbretin A.
11042211	UDP-glycosyltransferase	positive	Identification of glucosyltransferase genes involved in sinapate metabolism and lignin synthesis in Arabidopsis.
22569263	UDP-glycosyltransferase	positive	UGT75L6 and UGT94E5 mediate sequential glucosylation of crocetin to crocin in Gardenia jasminoides.
15842621	UDP-glycosyltransferase	positive	Japanese morning glory dusky mutants displaying reddish-brown or purplish-gray flowers are deficient in a novel glycosylation enzyme for anthocyanin biosynthesis, UDP-glucose:anthocyanidin 3-O-glucoside-2''-O-glucosyltransferase, due to 4-bp insertions in the gene.
9535914	UDP-glycosyltransferase	positive	Cloning and characterization of Vitis vinifera UDP-glucose:flavonoid 3-O-glucosyltransferase, a homologue of the enzyme encoded by the maize Bronze-1 locus that may primarily serve to glucosylate anthocyanidins in vivo.
15610349	UDP-glycosyltransferase	positive	Functional genomics uncovers three glucosyltransferases involved in the synthesis of the major sweet glucosides of Stevia rebaudiana.
35651780	UDP-glycosyltransferase	positive	Characterization of Two Key Flavonoid 3-<i>O</i>-Glycosyltransferases Involved in the Formation of Flower Color in <i>Rhododendron Delavayi</i>.
*31004005	UDP-glycosyltransferase	positive	Flavonol Biosynthesis Genes and Their Use in Engineering the Plant Antidiabetic Metabolite Montbretin A.
10364407	UDP-glycosyltransferase	positive	A gene encoding the cytokinin enzyme zeatin O-xylosyltransferase of Phaseolus vulgaris.
16443693	UDP-glycosyltransferase	positive	Cinnamate metabolism in ripening fruit. Characterization of a UDP-glucose:cinnamate glucosyltransferase from strawberry.
18375606	UDP-glycosyltransferase	positive	Cloning and characterization of the UDP-glucose:anthocyanin 5-O-glucosyltransferase gene from blue-flowered gentian.
12900416	UDP-glycosyltransferase	positive	UGT73C6 and UGT78D1, glycosyltransferases involved in flavonol glycoside biosynthesis in Arabidopsis thaliana.
10066805	UDP-glycosyltransferase	positive	Molecular cloning and biochemical characterization of a novel anthocyanin 5-O-glucosyltransferase by mRNA differential display for plant forms regarding anthocyanin.
25142187	UDP-glycosyltransferase	positive	Purification, molecular cloning and functional characterization of flavonoid C-glucosyltransferases from Fagopyrum esculentum M. (buckwheat) cotyledon.
18487633	UDP-glycosyltransferase	positive	Multi-substrate flavonol O-glucosyltransferases from strawberry (Fragaria x ananassa) achene and receptacle.
15807784	UDP-glycosyltransferase	positive	Functional genomics by integrated analysis of metabolome and transcriptome of Arabidopsis plants over-expressing an MYB transcription factor.
23027665	UDP-glycosyltransferase	positive	UDP-glycosyltransferases from the UGT73C subfamily in Barbarea vulgaris catalyze sapogenin 3-O-glucosylation in saponin-mediated insect resistance.
25769286	UDP-glycosyltransferase	positive	Production of bioactive ginsenosides Rh2 and Rg3 by metabolically engineered yeasts.
26032089	UDP-glycosyltransferase	positive	Characterization of Panax ginseng UDP-Glycosyltransferases Catalyzing Protopanaxatriol and Biosyntheses of Bioactive Ginsenosides F1 and Rh1 in Metabolically Engineered Yeasts.
29057484	UDP-glycosyltransferase	positive	Biochemical and functional characterization of AcUFGT3a, a galactosyltransferase involved in anthocyanin biosynthesis in the red-fleshed kiwifruit (Actinidia chinensis).
28370711	UDP-glycosyltransferase	positive	C-Glycosyltransferases catalyzing the formation of di-C-glucosyl flavonoids in citrus plants.
1939145	UDP-glycosyltransferase	positive	UDP-rhamnose:flavanone-7-O-glucoside-2''-O-rhamnosyltransferase. Purification and characterization of an enzyme catalyzing the production of bitter compounds in citrus.
15907484	UDP-glycosyltransferase	positive	Identification and characterisation of Arabidopsis glycosyltransferases capable of glucosylating coniferyl aldehyde and sinapyl aldehyde.
11851909	UDP-glycosyltransferase	positive	Two glucosyltransferases are involved in detoxification of benzoxazinoids in maize.
20350545	UDP-glycosyltransferase	positive	Identification and characterization of glycosyltransferases involved in the biosynthesis of soyasaponin I in Glycine max.
27227328	UDP-glycosyltransferase	positive	Two UGT84 Family Glycosyltransferases Catalyze a Critical Reaction of Hydrolyzable Tannin Biosynthesis in Pomegranate (Punica granatum).
9824316	UDP-glycosyltransferase	positive	Two tobacco genes induced by infection, elicitor and salicylic acid encode glucosyltransferases acting on phenylpropanoids and benzoic acid derivatives, including salicylic acid.
* This paper has characterized activity for a UDP-glycosyltransferase and a cytochrome P450. It is included in each positive set. Sent as independant api calls.

## Sheet: 2B-Step2-Prompts
Questions
Q1	"Does this abstract describe a paper that directly tests the biochemical (i.e. catalytic) activity of a {query} enzyme? Ideally, this confirmation would involve an in vitro or in vivo biochemical assay. Answer only with a 1 or 0, corresponding to yes or no respectively.\nAbstract: {abstract}"
Q2	"Is this abstract likely to describe a paper that directly tests the biochemical (i.e. catalytic) activity of a {query} enzyme? Ideally, this confirmation would involve an in vitro or in vivo biochemical assay. Answer only with a 1 or 0, corresponding to yes or no respectively.\nAbstract: {abstract}"
Q3	"Is this abstract likely to describe a paper that conducted a direct assay of a {query} enzyme catalyzing a reaction with a chemical substrate? Answer only with a 1 or 0, corresponding to yes or no respectively.\nAbstract: {abstract}"
Q4	"Is this abstract likely to describe a study that conducted a direct assay of a {query} enzyme catalyzing a reaction with a chemical substrate? Answer only with a 1 or 0, corresponding to yes or no respectively.\nAbstract: {abstract}"
Q5	"Is this abstract likely to describe a paper that directly tests the catalytic activity of a {query} enzyme? Ideally, this confirmation would involve an in vitro or in vivo biochemical assay. Answer only with a 1 or 0, corresponding to yes or no respectively.\nAbstract: {abstract}"
Q6	"Is this abstract likely to describe a paper that directly tests the biochemical (i.e. catalytic) activity of a {query} enzyme? Ideally, this confirmation would include an in vitro biochemical assay. Answer only with a 1 or 0, corresponding to yes or no respectively.\nAbstract: {abstract}"
Q7	"Is this abstract likely to describe a paper that directly tests the biochemical (i.e. catalytic) activity of an enzyme? Ideally, this confirmation would include an in vitro biochemical assay. Answer only with a 1 or 0, corresponding to yes or no respectively.\nAbstract: {abstract}"
Q8	"Is this abstract likely to describe a paper that directly tests the biochemical (i.e. catalytic) activity of a {query} enzyme? Ideally, this confirmation would include an in vitro biochemical assay. Answer only with a 1 or 0, corresponding to yes or no respectively.\nTitle: {title}\nAbstract: {abstract}"
Q9	"Is this likely a paper that directly tests the biochemical (i.e. catalytic) activity of a {query} enzyme? Ideally, this confirmation would include an in vitro biochemical assay. Answer only with a 1 or 0, corresponding to yes or no respectively.\nTitle: {title}\nAbstract: {abstract}"
Q10	"Is this likely a paper that demonstrates the biochemical (i.e. catalytic) activity of a {query} enzyme? Ideally, this confirmation would include an in vitro biochemical assay. Answer only with a 1 or 0, corresponding to yes or no respectively.\nTitle: {title}\nAbstract: {abstract}"
Q11	"Is this likely a paper that describes the biochemical (i.e. catalytic) activity of a {query} enzyme? Ideally, this confirmation would include an in vitro biochemical assay. Answer only with a 1 or 0, corresponding to yes or no respectively.\nTitle: {title}\nAbstract: {abstract}"
System Inputs
S1	"You are a helpful assistant."
S2	"You are a helpful biochemistry assistant."

## Sheet: 2C-Step2-Metrics
Filename	Question (Prompt)	Temperature	System Input	F1 Score	Recall	Precision
Q6_S1_T02_full_stats.tsv	Q6	0.2	1	0.9221	0.8757	0.9737
Q6_S1_T10_full_stats.tsv	Q6	1	1	0.9221	0.8757	0.9737
Q6_S2_T05_full_stats.tsv	Q6	0.5	2	0.9202	0.8876	0.9554
Q8_S1_T02_full_stats.tsv	Q8	0.2	1	0.9202	0.8876	0.9554
Q6_S1_T01_full_stats.tsv	Q6	0.1	1	0.9193	0.8757	0.9673
Q6_S1_T05_full_stats.tsv	Q6	0.5	1	0.9187	0.8698	0.9735
Q6_S2_T02_full_stats.tsv	Q6	0.2	2	0.9174	0.8876	0.9494
Q1_S1_T05_full_stats.tsv	Q1	0.5	1	0.9169	0.8817	0.9551
Q6_S2_T01_full_stats.tsv	Q6	0.1	2	0.9164	0.8757	0.961
Q2_S1_T05_full_stats.tsv	Q2	0.5	1	0.9145	0.9172	0.9118
Q1_S1_T01_full_stats.tsv	Q1	0.1	1	0.9141	0.8817	0.949
Q9_S1_T01_full_stats.tsv	Q9	0.1	1	0.9141	0.8817	0.949
Q2_S1_T01_full_stats.tsv	Q2	0.1	1	0.9139	0.9112	0.9167
Q8_S1_T05_full_stats.tsv	Q8	0.5	1	0.9136	0.8757	0.9548
Q1_S1_T02_full_stats.tsv	Q1	0.2	1	0.9108	0.8757	0.9487
Q9_S1_T02_full_stats.tsv	Q9	0.2	1	0.9108	0.8757	0.9487
Q2_S1_T02_full_stats.tsv	Q2	0.2	1	0.908	0.9053	0.9107
Q8_S1_T01_full_stats.tsv	Q8	0.1	1	0.908	0.8757	0.9427
Q7_S1_T01_full_stats.tsv	Q7	0.1	1	0.9074	0.8698	0.9484
Q7_S1_T02_full_stats.tsv	Q7	0.2	1	0.904	0.8639	0.9481
Q7_S1_T05_full_stats.tsv	Q7	0.5	1	0.904	0.8639	0.9481
Q3_S2_T05_full_stats.tsv	Q3	0.5	2	0.9038	0.9172	0.8908
Q5_S1_T02_full_stats.tsv	Q5	0.2	1	0.9032	0.9112	0.8953
Q5_S1_T01_full_stats.tsv	Q5	0.1	1	0.9027	0.9053	0.9
Q5_S1_T05_full_stats.tsv	Q5	0.5	1	0.9	0.9053	0.8947
Q9_S1_T05_full_stats.tsv	Q9	0.5	1	0.8978	0.858	0.9416
Q3_S2_T01_full_stats.tsv	Q3	0.1	2	0.8974	0.9053	0.8895
Q3_S2_T02_full_stats.tsv	Q3	0.2	2	0.8974	0.9053	0.8895
Q3_S1_T02_full_stats.tsv	Q3	0.2	1	0.894	0.9231	0.8667
Q3_S1_T01_full_stats.tsv	Q3	0.1	1	0.8889	0.9231	0.8571
Q3_S1_T05_full_stats.tsv	Q3	0.5	1	0.8889	0.9231	0.8571
Q3_S1_T10_full_stats.tsv	Q3	1	1	0.8864	0.9231	0.8525
Q11_S1_T05_full_stats.tsv	Q11	0.5	1	0.8858	0.9408	0.8368
Q10_S1_T01_full_stats.tsv	Q10	0.1	1	0.8857	0.9172	0.8564
Q4_S1_T01_full_stats.tsv	Q4	0.1	1	0.8857	0.9172	0.8564
Q10_S1_T05_full_stats.tsv	Q10	0.5	1	0.8844	0.9053	0.8644
Q4_S1_T02_full_stats.tsv	Q4	0.2	1	0.8832	0.9172	0.8516
Q4_S1_T05_full_stats.tsv	Q4	0.5	1	0.8825	0.9112	0.8556
Q10_S1_T02_full_stats.tsv	Q10	0.2	1	0.88	0.9112	0.8508
Q11_S1_T02_full_stats.tsv	Q11	0.2	1	0.8796	0.929	0.8351
Q11_S1_T10_full_stats.tsv	Q11	1	1	0.8747	0.929	0.8263
Q11_S1_T01_full_stats.tsv	Q11	0.1	1	0.8691	0.9231	0.8211
