# Supplementary material for: FuncFetch: an LLM-assisted workflow enables mining thousands of enzyme–substrate interactions from published manuscripts
Source: Bioinformatics. 2024 Dec 24;41(1):btae756. doi: 10.1093/bioinformatics/btae756 (PMC11734755; doi:10.1093/bioinformatics/btae756)
Supplement: btae756_Supplementary_Data [file btae756_supplementary_data.zip › SuppFile3_PerformanceMetrics_Step4_Validation.xlsx]

## Sheet: Legend
		Supplementary File 3: Details of Step 4 Validation. (3A) List of 10 papers included in Step 4 method validation. Papers in the positive set have BAHD acyltransferase activities. Papers in the negative set have UDP-glycosyltransferase activities, but the model was asked to extract BAHD acyltransferase activities. (3B) Metrics for each tested method using the 4T or 4o models.

## Sheet: 3A-Step4-PaperList
DOI	Title	Positive or Negative set	Enzyme Family with characterized activity
10.1038/s41467-021-21853-6	Versatility in acyltransferase activity completes chicoric acid biosynthesis in purple coneflower	positive	BAHD acyltransferase
10.1111/lam.13190	Production of clovamide and its analogues in Saccharomyces cerevisiae and Lactococcus lactis	positive	BAHD acyltransferase
10.1186/s12934-016-0593-5	Exploiting members of the BAHD acyltransferase family to synthesize multiple hydroxycinnamate and benzoate conjugates in yeast	positive	BAHD acyltransferase
10.1038/s41586-022-04950-4	Biosynthesis of strychnine	positive	BAHD acyltransferase
10.3390/molecules27206878	Chemical Synthesis of Trans 8-Methyl-6-Nonenoyl-CoA and Functional Expression Unravel Capsaicin Synthase Activity Encoded by the Pun1 Locus	positive	BAHD acyltransferase
10.1007/s00425-007-0584-1	Purification and characterization of UDP-glucose: anthocyanin 3,5-O-glucosyltransferase from Clitoria ternatea	negative	UDP-glycosyltransferase
10.1007/s00425-018-2870-5	Isolation, purification, and characterization of AgUCGalT1, a galactosyltransferase involved in anthocyanin galactosylation in purple celery (Apium graveolens L.)	negative	UDP-glycosyltransferase
10.1007/s11103-007-9167-6	A functional genomics approach to (iso)flavonoid glycosylation in the model legume Medicago truncatula	negative	UDP-glycosyltransferase
10.1126/science.8085154	iaglu,a GenefromZeamays Involved in Conjugation of Growth Hormone Indole-3-AceticAcid	negative	UDP-glycosyltransferase
10.1371/journal.pone.0207212	Characterization of a heat responsive UDP: Flavonoid glucosyltransferase gene in tea plant (Camellia sinensis)	negative	UDP-glycosyltransferase

## Sheet: 3B-Step4-Metrics
Approach	True Positives	False Positives from positive papers	False Positives from negative papers	False Negatives	recall	precision	F1
expected	71	0	0	0	1	1	1
4T text method (Approach 2)	41	9	59	30	0.577465	0.376147	0.476806
4T pdf method (Approach 1)	35	0	5	36	0.492958	0.875	0.683979
4T merge method (Approach 3)	58	9	25	13	0.816901	0.630435	0.723668
4o merge method (Approach 3)	63	14	38	8	0.887324	0.547826	0.717575
		Method	recall	precision	F1
		expected	1	1	1
		4T text	0.577465	0.376147	0.476806
		4T pdf	0.492958	0.875	0.683979
		4T merge	0.816901	0.630435	0.723668
		4o merge	0.887324	0.547826	0.717575
