# Supplementary material for: FuncFetch: an LLM-assisted workflow enables mining thousands of enzyme–substrate interactions from published manuscripts
Source: Bioinformatics. 2024 Dec 24;41(1):btae756. doi: 10.1093/bioinformatics/btae756 (PMC11734755; doi:10.1093/bioinformatics/btae756)
Supplement: btae756_Supplementary_Data [file btae756_supplementary_data.zip › SuppFile5_PerformanceMetrics_Step4_BAHD_Dataset.xlsx]

## Sheet: Legend
		Supplementary File 5: Details of Step 4 Evaluation. (5A) Analysis and results of Step 4 of FuncFetch workflow. Counts of unknown correct (dark blue), known correct (green), incorrect (red), and incomplete (yellow) entries for each evaluation method. Additionally, counts for entries that differ in grading between evaluation methods denoted in a separate section as dark blue, light blue, and orange…

## Sheet: 5A-Step4-Results-Analysis
Activity						Substrate
High Quality Dataset	4T		4o			High Quality Dataset	4T	4o
	2/2 sub	2/3 sub-prod	2/2 sub	2/3 sub-prod		Total Expected enz-sub ->	852	724
Total Expected Entries ->	806	806	691	691		Unknown TP	103	240
True Positive (TP)	290	353	287	339		TP	524	467
False Negative (FN)	516	453	404	352		FP	93	71
						FN	328	257
FF Output	4T		4o
	2/2 sub	2/3 sub-prod	2/2 sub	2/3 sub-prod		Recall (+)	0.656545	0.733402	<-- These values (+) are calculated by adding unknown true positives to the set of positives and the set of true positives. The same is true for activity recall and precision values in cells B20 - E20 and B21 - E21.
Unknown True Positive (U-TP)	53	102	127	185		Precision (+)	0.870833	0.90874
True Positive (TP)	290	353	287	339		Recall	0.615023	0.645028
False Negative (FN)	57	62	65	80		Precision	0.849271	0.86803
Incomplete (INC)	233	116	316	191
						Formulas used to calculate metrics:	H10=(H5+H6)/(H5+H6+H8)	I10=(I5+I6)/(I5+I6+I8)
INC 2/2-substrate, U-TP 2/3-substrate-product	49	49	58	58		Cell = formula	H11=(H5+H6)/(H5+H6+H7)	I11=(I5+I6)/(I5+I6+I7)
INC 2/2-substrate, TP 2/3-substrate-product	63	63	52	52			H12=(H6)/(H6+H8)	I12=(I6)/(I6+I8)
INC 2/2-substrate, FP 2/3 2/3-substrate-product	5	5	15	15			H13=(H6)/(H6+H7)	I13=(I6)/(I6+I7)
Recall (+)	0.399302	0.501101	0.506112	0.598174
Precision (+)	0.8575	0.880077	0.864301	0.86755
Recall	0.359801	0.437965	0.41534	0.490593
Precision	0.835735	0.850602	0.815341	0.809069
Formulas used to calculate metrics:	B20=(B6+B11)/(B6+B7+B11)	C20=(C6+C11)/(C6+C7+C11)	D20=(D6+D11)/(D6+D7+D11)	E20=(E6+E11)/(E6+E7+E11)
Cell = formula	B21=(B11+B12)/(B11+B12+B13)	C21=(C11+C12)/(C11+C12+C13)	D21=(D11+D12)/(D11+D12+D13)	E21=(E11+E12)/(E11+E12+E13)
	B22=B6/(B6+B7)	C22=C6/(C6+C7)	D22=D6/(D6+D7)	E22=E6/(E6+E7)
	B23=B12/(B13+B12)	C23=C12/(C13+C12)	D23=D12/(D13+D12)	E23=E12/(E13+E12)

## Sheet: 5B-Grading-Procedure
		** High quality dataset is also referred to as manually curated dataset in the notes below
		(5B) Protocols for grading Step 4 output entries. Grading entries began after the splitting procedure was carried out. This ensured that manually curated dataset entries could be compared 1:1 with Step 4 output entries. Merge method outputs (not text or PDF) from both models are evaluated. Entries (activities) from the manually curated dataset and the Step 4 output were compared and graded one en…
		Substrate grading (see 5K, 5L): For each unique enzyme in the manually curated dataset, all associated substrates were counted (Positives). For each unique enzyme in Step 4 output, all correct substrates were counted as correct (True Positive) if the enzyme and substrate both appear in the manually curated dataset. If the substrate was correct but not present in the manually curated dataset, it w…
		Manually curated dataset grading (see 5D, 5G, 5H): Entries correctly identified by Step 4 were marked correct (True Positive, green). Entries not identified by Step 4 were marked as incorrect (False Negative, red). If an activity was incorrect when evaluated as 2/2-substrate, but correct when evaluated as 2/3-substrate-product, the entry was marked in light blue.
		Step 4 output grading (see 5E, 5F, 5I, 5J): Entries correctly identified by Step 4 were marked correct (True Positive, green). These entries correspond 1:1 with entries in the manually curated dataset. Entries with correct activities that were not present in the manually curated dataset were marked as unknown correct (unknown True Positive, dark blue). Entries with an enzyme of the incorrect fami…
		Matching names and determining correct compounds: Given the variety of naming conventions in organic chemistry, there can be some subjectivity in whether a compound name is correct or matches the name in the manually curated set. The following standard was applied for whether a compound name was correct: It is directly inferable what compound would be present in the enzymatic reaction. For exampl…
		Matching names and determining correct enzymes: An enzyme was considered correct if the abbreviation was an exact match of the abbreviation (column C in 5E, column D in 5F) in the manually curated set and the species was correct in the species field. For example, the following would be considered correct for NtHQT in the manually curated dataset (hydroxycinnamoyl CoA:quinate hydroxycinnamoyl tran…

## Sheet: 5C-Splitting-Procedure
		** High quality dataset is also referred to as manually curated dataset in the notes below
		(5C) Protocol for splitting Step 4 output entries. This process splits an entry with multiple substrates and/or products into multiple entries. The purpose of this procedure is to align Step 4 output with the structure of the manually curated dataset. Additionally, this allows us to not penalize the model for being concise (e.g. combining multiple activities into one entry for brevity). An output…
	Example #1	Original Os-TBT1 output entry:
		10.1105/tpc.16.00265	Oryza sativa	Os-TBT1	Tryptamine benzoyl transferase 1	NA	NA	Os04g56900;Os11g42290	Tryptamine; Tyramine; benzoyl-CoA; p-coumaroyl-CoA	Benzoyl tryptamine; Benzoyl serotonin; coumaroyl tryptamine
		Split Os-TBT1 output entry:
		10.1105/tpc.16.00265	Oryza sativa	Os-TBT1	Tryptamine benzoyl transferase 1	NA	NA	Os04g56900;Os11g42290	Tryptamine; benzoyl-CoA; Tyramine	Benzoyl tryptamine
		10.1105/tpc.16.00265	Oryza sativa	Os-TBT1	Tryptamine benzoyl transferase 1	NA	NA	Os04g56900;Os11g42290	Tryptamine; p-coumaroyl-CoA ; Tyramine	coumaroyl tryptamine
		10.1105/tpc.16.00265	Oryza sativa	Os-TBT1	Tryptamine benzoyl transferase 1	NA	NA	Os04g56900;Os11g42290	benzoyl-CoA	Benzoyl serotonin
	Example #2	Original SiAT1 output entry:
		10.1093/pcp/pcad053	Sesamum indicum L.	SiAT1	NA	LC763820	NA	NA	hydroxytyrosol 1-O-glucoside	calceolarioside A; calceolarioside B
		Split SiAT1 output entry:
		10.1093/pcp/pcad053	Sesamum indicum L.	SiAT1	NA	LC763820	NA	NA	hydroxytyrosol 1-O-glucoside	calceolarioside A
		10.1093/pcp/pcad053	Sesamum indicum L.	SiAT1	NA	LC763820	NA	NA	hydroxytyrosol 1-O-glucoside	calceolarioside B
	Example #3	Original CiSHT output entry:
		10.1093/jxb/ery320	Cichorium intybus	CiSHT1	Spermidine hydroxycinnamoyl transferase 1	NA	NA	NA	spermidine; spermine; putrescine; quinic acid; shikimic acid; glycerol; cinnamoyl-CoA; caffeoyl-CoA; feruloyl-CoA	substituted spermidine; substituted spermine; Tetracoumaroyl spermine; Tricoumaroyl spermine; Dicoumaroyl spermine; Monocoumaroyl spermine; Tricoumaroyl spermidine; Dicoumaroyl spermidine; Monocoumaroyl spermidine; Monocoumaroyl putrescine; Monocoumaroyl quinic acid; Monocoumaroyl shikimic acid; Monocoumaroyl glycerol
		Split CiSHT output entry:
		10.1093/jxb/ery320	Cichorium intybus	CiSHT1	Spermidine hydroxycinnamoyl transferase 1	NA	NA	NA	spermine	Tetracoumaroyl spermine
		10.1093/jxb/ery320	Cichorium intybus	CiSHT1	Spermidine hydroxycinnamoyl transferase 1	NA	NA	NA	spermine	Tricoumaroyl spermine
		10.1093/jxb/ery320	Cichorium intybus	CiSHT1	Spermidine hydroxycinnamoyl transferase 1	NA	NA	NA	spermine	Dicoumaroyl spermine
		10.1093/jxb/ery320	Cichorium intybus	CiSHT1	Spermidine hydroxycinnamoyl transferase 1	NA	NA	NA	spermine	Monocoumaroyl spermine
		10.1093/jxb/ery320	Cichorium intybus	CiSHT1	Spermidine hydroxycinnamoyl transferase 1	NA	NA	NA	spermidine	Tricoumaroyl spermidine
		10.1093/jxb/ery320	Cichorium intybus	CiSHT1	Spermidine hydroxycinnamoyl transferase 1	NA	NA	NA	spermidine	Dicoumaroyl spermidine
		10.1093/jxb/ery320	Cichorium intybus	CiSHT1	Spermidine hydroxycinnamoyl transferase 1	NA	NA	NA	spermidine	Monocoumaroyl spermidine
		10.1093/jxb/ery320	Cichorium intybus	CiSHT1	Spermidine hydroxycinnamoyl transferase 1	NA	NA	NA	putrescine	Monocoumaroyl putrescine
		10.1093/jxb/ery320	Cichorium intybus	CiSHT1	Spermidine hydroxycinnamoyl transferase 1	NA	NA	NA	quinic acid	Monocoumaroyl quinic acid
		10.1093/jxb/ery320	Cichorium intybus	CiSHT1	Spermidine hydroxycinnamoyl transferase 1	NA	NA	NA	shikimic acid	Monocoumaroyl shikimic acid
		10.1093/jxb/ery320	Cichorium intybus	CiSHT1	Spermidine hydroxycinnamoyl transferase 1	NA	NA	NA	glycerol	Monocoumaroyl glycerol

## Sheet: 5D-High-Quality-Dataset
$UNIQUE_ID	$DOI	$SPECIES	$ENZYME_COMMON_NAME	$ENZYME_NAME_SYNONYMS	$GENBANK_NUC	$GENBANK_PROT	$UNIPROT_ID	$SWISSPROT_ID	$GENE_ID	$RHEA_ID	$SUBSTRATE	$PRODUCT
FZ_BAHD_1	10.1007/s00425-019-03181-8	Actaea racemosa	cimicifugic acid synthase	Arac_HPT1		QAA12830.1	D4NUX0	D4NUX0		RHEA:73319	Piscidic acid ; p-Coumaroyl-CoA	cimicifugate K
FZ_BAHD_2	10.1007/s00425-019-03181-8	Actaea racemosa	cimicifugic acid synthase	Arac_HPT1		QAA12830.1	D4NUX0	D4NUX0		RHEA:73323	Piscidic acid ; Caffeoyl-CoA	cimicifugate D
FZ_BAHD_3	10.1007/s00425-019-03181-8	Actaea racemosa	cimicifugic acid synthase	Arac_HPT1		QAA12830.1	D4NUX0	D4NUX0		RHEA:73331	Piscidic acid ; Feruloyl-CoA	cimicifugate E
FZ_BAHD_4	10.1007/s00425-019-03181-8	Actaea racemosa	cimicifugic acid synthase	Arac_HPT1		QAA12830.1	D4NUX0	D4NUX0		RHEA:73327	Piscidic acid ; Sinapoyl-CoA	cimicifugate J
FZ_BAHD_5	10.1007/s00425-019-03181-8	Actaea racemosa	cimicifugic acid synthase	Arac_HPT1		QAA12830.1	D4NUX0	D4NUX0			Fukiic acid ; Caffeoyl-CoA	Fukinolic acid
FZ_BAHD_6	10.1094/MPMI.2004.17.1.81	Avena sativa	Hydroxyanthranilate Hydroxycinnamoyltransferase	Asat_HHT1	AB076980	BAC78633.1	Q7XXP3	Q7XXP3		NA	5-Hydroxyanthranilate ; Feruloyl-CoA	Avenanthramide B
FZ_BAHD_7	10.1126/science.1250161	Angelica sinensis	Monolignol ferulate transferase	Asin_FMT	JA758320.1	AHL24755.1	W8NXL9			NA	Coniferyl alcohol ; Feruloyl-CoA
FZ_BAHD_8	10.1126/science.1250161	Angelica sinensis	Monolignol ferulate transferase	Asin_FMT	JA758320.1	AHL24755.1	W8NXL9			NA	Sinapyl alcohol ; Feruloyl-CoA
FZ_BAHD_9	10.1126/science.1250161	Angelica sinensis	Monolignol ferulate transferase	Asin_FMT	JA758320.1	AHL24755.1	W8NXL9			NA	p-Coumaroyl alcohol ; Feruloyl-CoA
FZ_BAHD_10	10.1111/j.1365-313X.2007.03079.x	Arabidopsis thaliana	coumaroyl CoA cyanidin 3-O-glucose transferase 1	Atha_3AT1	NM_100275.3	NP_171890.1	A0A8T2GAH6	Q9ZWB4	AT1G03940	NA	Pelargonidin 3-O-glucoside ; Malonyl-CoA
FZ_BAHD_11	10.1111/j.1365-313X.2007.03079.x	Arabidopsis thaliana	coumaroyl CoA cyanidin 3-O-glucose transferase 1	Atha_3AT1	NM_100275.3	NP_171890.1	A0A8T2GAH6	Q9ZWB4	AT1G03940	NA	Malvidin 3-O-glucoside ; Malonyl-CoA
FZ_BAHD_12	10.1111/j.1365-313X.2007.03079.x	Arabidopsis thaliana	coumaroyl CoA cyanidin 3-O-glucose transferase 1	Atha_3AT1	NM_100275.3	NP_171890.1	A0A8T2GAH6	Q9ZWB4	AT1G03940	NA	Kaempferol 7-O-glucoside ; Malonyl-CoA
FZ_BAHD_13	10.1111/j.1365-313X.2007.03079.x	Arabidopsis thaliana	coumaroyl CoA cyanidin 3-O-glucose transferase 1	Atha_3AT1	NM_100275.3	NP_171890.1	A0A8T2GAH6	Q9ZWB4	AT1G03940		Cyanidin 3-O-glucoside ; Malonyl-CoA
FZ_BAHD_14	10.1111/j.1365-313X.2007.03079.x	Arabidopsis thaliana	coumaroyl CoA cyanidin 3-O-glucose transferase 1	Atha_3AT1	NM_100275.3	NP_171890.1	A0A8T2GAH6	Q9ZWB4	AT1G03940		Quercetin 3-O-glucoside ; Malonyl-CoA
FZ_BAHD_15	10.1111/j.1365-313X.2007.03079.x	Arabidopsis thaliana	coumaroyl CoA cyanidin 3-O-glucose transferase 1	Atha_3AT1	NM_100275.3	NP_171890.1	A0A8T2GAH6	Q9ZWB4	AT1G03940		Kaempferol 3-O-glucoside ; Malonyl-CoA
FZ_BAHD_16	10.1111/j.1365-313X.2007.03079.x	Arabidopsis thaliana	coumaroyl CoA cyanidin 3-O-glucose transferase 1	Atha_3AT1	NM_100275.3	NP_171890.1	A0A8T2GAH6	Q9ZWB4	AT1G03940		Cyanidin 3,5-O-diglucoside ; Malonyl-CoA
FZ_BAHD_17	10.1111/j.1365-313X.2007.03079.x	Arabidopsis thaliana	coumaroyl CoA cyanidin 3-O-glucose transferase 1	Atha_3AT1	NM_100275.3	NP_171890.1	A0A8T2GAH6	Q9ZWB4	AT1G03940		Pelargonidin 3,5-diglucoside ; Malonyl-CoA
FZ_BAHD_18	10.1111/j.1365-313X.2007.03079.x	Arabidopsis thaliana	coumaroyl CoA cyanidin 3-O-glucose transferase 1	Atha_3AT1	NM_100275.3	NP_171890.1	A0A8T2GAH6	Q9ZWB4	AT1G03940		Cyanidin 3,5-O-diglucoside ; p-Coumaroyl-CoA
FZ_BAHD_19	10.1111/j.1365-313X.2007.03079.x	Arabidopsis thaliana	coumaroyl CoA cyanidin 3-O-glucose transferase 1	Atha_3AT1	NM_100275.3	NP_171890.1	A0A8T2GAH6	Q9ZWB4	AT1G03940		Cyanidin 3,5-O-diglucoside ; Feruloyl-CoA
FZ_BAHD_20	10.1111/j.1365-313X.2007.03079.x	Arabidopsis thaliana	coumaroyl CoA cyanidin 3-O-glucose transferase 1	Atha_3AT1	NM_100275.3	NP_171890.1	A0A8T2GAH6	Q9ZWB4	AT1G03940		Cyanidin 3,5-O-diglucoside ; Caffeoyl-CoA
FZ_BAHD_21	10.1111/j.1365-313X.2007.03079.x	Arabidopsis thaliana	coumaroyl CoA cyanidin 3-O-glucose transferase 2	Atha_3AT2	NM_100232.5	NP_171849.3	A0A2H1ZEA8	Q9LR73	AT1G03495	NA	Pelargonidin 3-O-glucoside ; Malonyl-CoA
FZ_BAHD_22	10.1111/j.1365-313X.2007.03079.x	Arabidopsis thaliana	coumaroyl CoA cyanidin 3-O-glucose transferase 2	Atha_3AT2	NM_100232.5	NP_171849.3	A0A2H1ZEA8	Q9LR73	AT1G03495	NA	Malvidin 3-O-glucoside ; Malonyl-CoA
FZ_BAHD_23	10.1111/j.1365-313X.2007.03079.x	Arabidopsis thaliana	coumaroyl CoA cyanidin 3-O-glucose transferase 2	Atha_3AT2	NM_100232.5	NP_171849.3	A0A2H1ZEA8	Q9LR73	AT1G03495	NA	Kaempferol 7-O-glucoside ; Malonyl-CoA
FZ_BAHD_24	10.1111/j.1365-313X.2007.03079.x	Arabidopsis thaliana	coumaroyl CoA cyanidin 3-O-glucose transferase 2	Atha_3AT2	NM_100232.5	NP_171849.3	A0A2H1ZEA8	Q9LR73	AT1G03495		Cyanidin 3-O-glucoside ; Malonyl-CoA
FZ_BAHD_25	10.1111/j.1365-313X.2007.03079.x	Arabidopsis thaliana	coumaroyl CoA cyanidin 3-O-glucose transferase 2	Atha_3AT2	NM_100232.5	NP_171849.3	A0A2H1ZEA8	Q9LR73	AT1G03495		Quercetin 3-O-glucoside ; Malonyl-CoA
FZ_BAHD_26	10.1111/j.1365-313X.2007.03079.x	Arabidopsis thaliana	coumaroyl CoA cyanidin 3-O-glucose transferase 2	Atha_3AT2	NM_100232.5	NP_171849.3	A0A2H1ZEA8	Q9LR73	AT1G03495		Kaempferol 3-O-glucoside ; Malonyl-CoA
FZ_BAHD_27	10.1111/j.1365-313X.2007.03079.x	Arabidopsis thaliana	coumaroyl CoA cyanidin 3-O-glucose transferase 2	Atha_3AT2	NM_100232.5	NP_171849.3	A0A2H1ZEA8	Q9LR73	AT1G03495		Cyanidin 3,5-diglucoside ; Malonyl-CoA
FZ_BAHD_28	10.1111/j.1365-313X.2007.03079.x	Arabidopsis thaliana	coumaroyl CoA cyanidin 3-O-glucose transferase 2	Atha_3AT2	NM_100232.5	NP_171849.3	A0A2H1ZEA8	Q9LR73	AT1G03495		Pelargonidin 3,5-diglucoside ; Malonyl-CoA
FZ_BAHD_29	10.1111/j.1365-313X.2007.03079.x	Arabidopsis thaliana	coumaroyl CoA cyanidin 3-O-glucose transferase 2	Atha_3AT2	NM_100232.5	NP_171849.3	A0A2H1ZEA8	Q9LR73	AT1G03495		Cyanidin 3,5-O-diglucoside ; p-Coumaroyl-CoA
FZ_BAHD_30	10.1111/j.1365-313X.2007.03079.x	Arabidopsis thaliana	coumaroyl CoA cyanidin 3-O-glucose transferase 2	Atha_3AT2	NM_100232.5	NP_171849.3	A0A2H1ZEA8	Q9LR73	AT1G03495		Cyanidin 3,5-O-diglucoside ; Feruloyl-CoA
FZ_BAHD_31	10.1111/j.1365-313X.2007.03079.x	Arabidopsis thaliana	coumaroyl CoA cyanidin 3-O-glucose transferase 2	Atha_3AT2	NM_100232.5	NP_171849.3	A0A2H1ZEA8	Q9LR73	AT1G03495		Cyanidin 3,5-O-diglucoside ; Caffeoyl-CoA
FZ_BAHD_32	10.1111/j.1365-313X.2007.03079.x	Arabidopsis thaliana	coumaroyl CoA cyanidin 3-O-glucose transferase 2	Atha_3AT2	NM_100232.5	NP_171849.3	A0A2H1ZEA8	Q9LR73	AT1G03495		Cyanidin 3,5-O-diglucoside ; Sinapoyl-CoA
FZ_BAHD_33	10.3389/fpls.2020.610118	Arabidopsis thaliana	caffeoyl CoA putrescine transferase	Atha_AT3G47170		NP_190301.2	F4JAD2		AT3G47170	NA	Putrescine ; Caffeoyl-CoA
FZ_BAHD_34	10.3389/fpls.2020.610118	Arabidopsis thaliana	feruloyl CoA putrescine transferase	Atha_AT5G07080		OAO95042.1	A0A8T2CUT3		AT3G47170	NA	Putrescine ; Caffeoyl-CoA
FZ_BAHD_35	10.1080/07388551.2021.1931015	Arabidopsis thaliana	feruloyl CoA putrescine transferase	Atha_AT5G07080		OAO95042.1	A0A8T2CUT3		AT3G47170	NA	Spermidine ; Feruloyl-CoA
FZ_BAHD_36	10.1080/07388551.2021.1931015	Arabidopsis thaliana	feruloyl CoA putrescine transferase	Atha_AT5G07080		OAO95042.1	A0A8T2CUT3		AT3G47170	NA	Spermine ; Feruloyl-CoA
FZ_BAHD_37	10.1111/j.1365-313X.2007.03079.x	Arabidopsis thaliana	malonyl CoA cyanidin 3,5-diglucoside transferase	Atha_5MAT	NM_113880.2	NP_189600.1	Q9LJB4	Q9LJB4	AT3G29590	NA	Cyanidin 3,5-O-diglucoside ; Malonyl-CoA
FZ_BAHD_38	10.1111/j.1365-313X.2007.03079.x	Arabidopsis thaliana	malonyl CoA cyanidin 3,5-diglucoside transferase	Atha_5MAT	NM_113880.2	NP_189600.1	Q9LJB4	Q9LJB4	AT3G29590		Malvin ; Malonyl-CoA
FZ_BAHD_39	10.1111/j.1365-313X.2007.03079.x	Arabidopsis thaliana	malonyl CoA cyanidin 3,5-diglucoside transferase	Atha_5MAT	NM_113880.2	NP_189600.1	Q9LJB4	Q9LJB4	AT3G29590	RHEA:72759	anthocyanin A6 ; Malonyl-CoA	anthocyanin A8
FZ_BAHD_40	10.1111/j.1365-313X.2007.03079.x	Arabidopsis thaliana	malonyl CoA cyanidin 3,5-diglucoside transferase	Atha_5MAT	NM_113880.2	NP_189600.1	Q9LJB4	Q9LJB4	AT3G29590		Cyanidin 3-Coumaroylglucoside 5-glucoside ; Malonyl-CoA
FZ_BAHD_41	10.1111/j.1365-313X.2007.03079.x	Arabidopsis thaliana	malonyl CoA cyanidin 3,5-diglucoside transferase	Atha_5MAT	NM_113880.2	NP_189600.1	Q9LJB4	Q9LJB4	AT3G29590		Delphinidin 3-Coumaroylrutinoside 5-glucoside ; Malonyl-CoA
FZ_BAHD_42	10.1111/j.1365-313X.2007.03079.x	Arabidopsis thaliana	malonyl CoA cyanidin 3,5-diglucoside transferase	Atha_5MAT	NM_113880.2	NP_189600.1	Q9LJB4	Q9LJB4	AT3G29590		Petunidin 3-Coumaroylrutinoside 5-glucoside ; Malonyl-CoA
FZ_BAHD_43	10.1111/j.1365-313X.2007.03079.x	Arabidopsis thaliana	malonyl CoA cyanidin 3,5-diglucoside transferase	Atha_5MAT	NM_113880.2	NP_189600.1	Q9LJB4	Q9LJB4	AT3G29590		anthocyanin A7 ; Malonyl-CoA
FZ_BAHD_44	10.1007/s00425-009-0960-0	Arabidopsis thaliana	agmatine coumaroyltransferase	Atha_ACT1	NM_125509.3	NP_200924.1	A0A8T2D946		AT5G61160	NA	Agmatine ; Feruloyl-CoA
FZ_BAHD_45	10.1007/s00425-009-0960-0	Arabidopsis thaliana	agmatine coumaroyltransferase	Atha_ACT1	NM_125509.3	NP_200924.1	A0A8T2D946		AT5G61160	NA	Putrescine ; Feruloyl-CoA
FZ_BAHD_46	10.1104/pp.109.144907	Arabidopsis thaliana	ALIPHATIC SUBERIN FERULOYL TRANSFERASE	Atha_ASFT	NM_180780.2	NP_851111.1	Q94CD1	Q94CD1	AT5G41040		1-Octanol ; Feruloyl-CoA
FZ_BAHD_47	10.1104/pp.109.144907	Arabidopsis thaliana	ALIPHATIC SUBERIN FERULOYL TRANSFERASE	Atha_ASFT	NM_180780.2	NP_851111.1	Q94CD1	Q94CD1	AT5G41040		1-Hexadecanol ; Feruloyl-CoA
FZ_BAHD_48	10.1104/pp.109.144907	Arabidopsis thaliana	ALIPHATIC SUBERIN FERULOYL TRANSFERASE	Atha_ASFT	NM_180780.2	NP_851111.1	Q94CD1	Q94CD1	AT5G41040		1-Heptanol ; Feruloyl-CoA
FZ_BAHD_49	10.1104/pp.109.144907	Arabidopsis thaliana	ALIPHATIC SUBERIN FERULOYL TRANSFERASE	Atha_ASFT	NM_180780.2	NP_851111.1	Q94CD1	Q94CD1	AT5G41040		1-Dodecanol ; Feruloyl-CoA
FZ_BAHD_50	10.1104/pp.109.144907	Arabidopsis thaliana	ALIPHATIC SUBERIN FERULOYL TRANSFERASE	Atha_ASFT	NM_180780.2	NP_851111.1	Q94CD1	Q94CD1	AT5G41040		1-Tetradecanol ; Feruloyl-CoA
FZ_BAHD_51	10.1104/pp.109.144907	Arabidopsis thaliana	ALIPHATIC SUBERIN FERULOYL TRANSFERASE	Atha_ASFT	NM_180780.2	NP_851111.1	Q94CD1	Q94CD1	AT5G41040		16-hydroxypalmitic acid ; Feruloyl-CoA
FZ_BAHD_52	10.1104/pp.109.144907	Arabidopsis thaliana	ALIPHATIC SUBERIN FERULOYL TRANSFERASE	Atha_ASFT	NM_180780.2	NP_851111.1	Q94CD1	Q94CD1	AT5G41040		15-Hydroxypentadecanoic acid ; Feruloyl-CoA
FZ_BAHD_53	10.1104/pp.109.144907	Arabidopsis thaliana	ALIPHATIC SUBERIN FERULOYL TRANSFERASE	Atha_ASFT	NM_180780.2	NP_851111.1	Q94CD1	Q94CD1	AT5G41040		Methyl-15-hydroxypentadecanoate ; Feruloyl-CoA
FZ_BAHD_54	10.1073/pnas.0905555106	Arabidopsis thaliana	hydroxycinnamoyl-CoA:ω-hydroxyacid O-hydroxycinnamoyltransferase	Atha_HHT1	AY062996.1	AAL34170.1	Q94CD1	Q94CD1	AT5G41040	NA	1-Octanol ; Feruloyl-CoA
FZ_BAHD_55	10.1073/pnas.0905555106	Arabidopsis thaliana	hydroxycinnamoyl-CoA:ω-hydroxyacid O-hydroxycinnamoyltransferase	Atha_HHT1	AY062996.1	AAL34170.1	Q94CD1	Q94CD1	AT5G41040	NA	1-Heptanol ; Feruloyl-CoA
FZ_BAHD_56	10.1073/pnas.0905555106	Arabidopsis thaliana	hydroxycinnamoyl-CoA:ω-hydroxyacid O-hydroxycinnamoyltransferase	Atha_HHT1	AY062996.1	AAL34170.1	Q94CD1	Q94CD1	AT5G41040	NA	16-hydroxypalmitic acid ; Feruloyl-CoA
FZ_BAHD_57	10.1073/pnas.0905555106	Arabidopsis thaliana	hydroxycinnamoyl-CoA:ω-hydroxyacid O-hydroxycinnamoyltransferase	Atha_HHT1	AY062996.1	AAL34170.1	Q94CD1	Q94CD1	AT5G41040	NA	Z-2-hexen-1-ol ; Feruloyl-CoA
FZ_BAHD_58	10.1073/pnas.0905555106	Arabidopsis thaliana	hydroxycinnamoyl-CoA:ω-hydroxyacid O-hydroxycinnamoyltransferase	Atha_HHT1	AY062996.1	AAL34170.1	Q94CD1	Q94CD1	AT5G41040	NA	16-hydroxypalmitic acid ; p-Coumaroyl-CoA
FZ_BAHD_59	10.1111/j.1365-313X.2006.02946.x	Arabidopsis thaliana	acetyl CoA:(Z)-3-hexen-1-ol acetyltransferase	Atha_CHAT	AF500201.1	AAN09797.1	Q9SRQ2	Q9SRQ2	AT3G03480	NA	Benzyl alcohol ; Acetyl-CoA
FZ_BAHD_60	10.1111/j.1365-313X.2006.02946.x	Arabidopsis thaliana	acetyl CoA:(Z)-3-hexen-1-ol acetyltransferase	Atha_CHAT	AF500201.1	AAN09797.1	Q9SRQ2	Q9SRQ2	AT3G03480	NA	1-Butanol ; Acetyl-CoA
FZ_BAHD_61	10.1111/j.1365-313X.2006.02946.x	Arabidopsis thaliana	acetyl CoA:(Z)-3-hexen-1-ol acetyltransferase	Atha_CHAT	AF500201.1	AAN09797.1	Q9SRQ2	Q9SRQ2	AT3G03480	NA	1-Octanol ; Acetyl-CoA
FZ_BAHD_62	10.1111/j.1365-313X.2006.02946.x	Arabidopsis thaliana	acetyl CoA:(Z)-3-hexen-1-ol acetyltransferase	Atha_CHAT	AF500201.1	AAN09797.1	Q9SRQ2	Q9SRQ2	AT3G03480	NA	2-Phenylethanol ; Acetyl-CoA
FZ_BAHD_63	10.1111/j.1365-313X.2006.02946.x	Arabidopsis thaliana	acetyl CoA:(Z)-3-hexen-1-ol acetyltransferase	Atha_CHAT	AF500201.1	AAN09797.1	Q9SRQ2	Q9SRQ2	AT3G03480	NA	1-Hexanol ; Acetyl-CoA
FZ_BAHD_64	10.1111/j.1365-313X.2006.02946.x	Arabidopsis thaliana	acetyl CoA:(Z)-3-hexen-1-ol acetyltransferase	Atha_CHAT	AF500201.1	AAN09797.1	Q9SRQ2	Q9SRQ2	AT3G03480	NA	1-Heptanol ; Acetyl-CoA
FZ_BAHD_65	10.1111/j.1365-313X.2006.02946.x	Arabidopsis thaliana	acetyl CoA:(Z)-3-hexen-1-ol acetyltransferase	Atha_CHAT	AF500201.1	AAN09797.1	Q9SRQ2	Q9SRQ2	AT3G03480	NA	1-Decanol ; Acetyl-CoA
FZ_BAHD_66	10.1111/j.1365-313X.2006.02946.x	Arabidopsis thaliana	acetyl CoA:(Z)-3-hexen-1-ol acetyltransferase	Atha_CHAT	AF500201.1	AAN09797.1	Q9SRQ2	Q9SRQ2	AT3G03480	NA	Geraniol ; Acetyl-CoA
FZ_BAHD_67	10.1111/j.1365-313X.2006.02946.x	Arabidopsis thaliana	acetyl CoA:(Z)-3-hexen-1-ol acetyltransferase	Atha_CHAT	AF500201.1	AAN09797.1	Q9SRQ2	Q9SRQ2	AT3G03480	RHEA:28254	(Z)-3-hexen-1-ol ; Acetyl-CoA	(3Z)-hex-3-en-1-yl acetate
FZ_BAHD_68	10.1111/j.1365-313X.2006.02946.x	Arabidopsis thaliana	acetyl CoA:(Z)-3-hexen-1-ol acetyltransferase	Atha_CHAT	AF500201.1	AAN09797.1	Q9SRQ2	Q9SRQ2	AT3G03480	NA	Cinnamoyl alcohol ; Acetyl-CoA
FZ_BAHD_69	10.1111/j.1365-313X.2006.02946.x	Arabidopsis thaliana	acetyl CoA:(Z)-3-hexen-1-ol acetyltransferase	Atha_CHAT	AF500201.1	AAN09797.1	Q9SRQ2	Q9SRQ2	AT3G03480	NA	(e)-2-hexen-1-ol ; Acetyl-CoA
FZ_BAHD_70	10.1104/pp.111.187187	Arabidopsis thaliana	Deficient in Cutin Ferulate	Atha_DCF	BT010448.1	AAQ62868.1	Q6NQK4		AT3G48720	NA	1-Butanol ; Feruloyl-CoA
FZ_BAHD_71	10.1104/pp.111.187187	Arabidopsis thaliana	Deficient in Cutin Ferulate	Atha_DCF	BT010448.1	AAQ62868.1	Q6NQK4		AT3G48720	NA	1-Propanol ; Feruloyl-CoA
FZ_BAHD_72	10.1104/pp.111.187187	Arabidopsis thaliana	Deficient in Cutin Ferulate	Atha_DCF	BT010448.1	AAQ62868.1	Q6NQK4		AT3G48720	NA	1-Hexanol ; Feruloyl-CoA
FZ_BAHD_73	10.1104/pp.111.187187	Arabidopsis thaliana	Deficient in Cutin Ferulate	Atha_DCF	BT010448.1	AAQ62868.1	Q6NQK4		AT3G48720	NA	16-hydroxypalmitic acid ; Feruloyl-CoA
FZ_BAHD_74	10.1104/pp.111.187187	Arabidopsis thaliana	Deficient in Cutin Ferulate	Atha_DCF	BT010448.1	AAQ62868.1	Q6NQK4		AT3G48720	NA	15-Hydroxy-pentadecanoic acid ; Feruloyl-CoA
FZ_BAHD_75	10.1104/pp.111.187187	Arabidopsis thaliana	Deficient in Cutin Ferulate	Atha_DCF	BT010448.1	AAQ62868.1	Q6NQK4		AT3G48720	NA	17-hydroxy-heptadecanoic acid ; Feruloyl-CoA
FZ_BAHD_76	10.1104/pp.111.187187	Arabidopsis thaliana	Deficient in Cutin Ferulate	Atha_DCF	BT010448.1	AAQ62868.1	Q6NQK4		AT3G48720	NA	20-Hydroxy-eicosanoic acid ; Feruloyl-CoA
FZ_BAHD_77	10.1016/j.molp.2019.11.005	Arabidopsis thaliana	ENHANCED PSEUDOMONAS SUSCEPTIBILTY 1	Atha_EPS1	NM_126116.2	NP_201517.1	A0A8T2DY30	Q9FH97			isochorismoyl-L-glutamate ;	Salicylate
FZ_BAHD_78	10.1104/pp.112.201822	Arabidopsis thaliana	FATTY ALCOHOL:CAFFEOYL-CoA CAFFEOYL TRANSFERASE	Atha_FACT	AY142537.1	AAN13119.1	A0A8T2DWW4	Q9FFQ7		NA	1-Dodecanol ; Feruloyl-CoA
FZ_BAHD_79	10.1104/pp.112.201822	Arabidopsis thaliana	FATTY ALCOHOL:CAFFEOYL-CoA CAFFEOYL TRANSFERASE	Atha_FACT	AY142537.1	AAN13119.1	A0A8T2DWW4	Q9FFQ7		NA	1-Dodecanol ; p-Coumaroyl-CoA
FZ_BAHD_80	10.1104/pp.112.201822	Arabidopsis thaliana	FATTY ALCOHOL:CAFFEOYL-CoA CAFFEOYL TRANSFERASE	Atha_FACT	AY142537.1	AAN13119.1	A0A8T2DWW4	Q9FFQ7		NA	1-Dodecanol ; Caffeoyl-CoA
FZ_BAHD_81	10.1371/journal.pcbi.1006511	Arabidopsis thaliana	hydroxycinnamoyl-CoA:shikimate hydroxycinnamoyltransferase	Atha_HCT	NM_124270.4	NP_199704.1	Q9FI78	Q9FI78	AT5G48930	NA	Naringenin ; p-Coumaroyl-CoA
FZ_BAHD_82	10.1371/journal.pcbi.1006511	Arabidopsis thaliana	hydroxycinnamoyl-CoA:shikimate hydroxycinnamoyltransferase	Atha_HCT	NM_124270.4	NP_199704.1	Q9FI78	Q9FI78	AT5G48930		3-hydroxyacetophenone ; p-Coumaroyl-CoA
FZ_BAHD_83	10.1093/pcp/pcw016	Arabidopsis thaliana	hydroxycinnamoyl-CoA:shikimate hydroxycinnamoyltransferase	Atha_HCT	NM_124270.4	NP_199704.1	Q9FI78	Q9FI78	AT5G48930	NA	Protocatechuate ; p-Coumaroyl-CoA
FZ_BAHD_84	10.1093/pcp/pcw016	Arabidopsis thaliana	hydroxycinnamoyl-CoA:shikimate hydroxycinnamoyltransferase	Atha_HCT	NM_124270.4	NP_199704.1	Q9FI78	Q9FI78	AT5G48930	NA	3-hydroxyanthranilate ; p-Coumaroyl-CoA
FZ_BAHD_85	10.1093/pcp/pcw016	Arabidopsis thaliana	hydroxycinnamoyl-CoA:shikimate hydroxycinnamoyltransferase	Atha_HCT	NM_124270.4	NP_199704.1	Q9FI78	Q9FI78	AT5G48930	NA	Catechol ; p-Coumaroyl-CoA
FZ_BAHD_86	10.1093/pcp/pcw016	Arabidopsis thaliana	hydroxycinnamoyl-CoA:shikimate hydroxycinnamoyltransferase	Atha_HCT	NM_124270.4	NP_199704.1	Q9FI78	Q9FI78	AT5G48930	NA	Hydroquinone ; p-Coumaroyl-CoA
FZ_BAHD_87	10.1093/pcp/pcw016	Arabidopsis thaliana	hydroxycinnamoyl-CoA:shikimate hydroxycinnamoyltransferase	Atha_HCT	NM_124270.4	NP_199704.1	Q9FI78	Q9FI78	AT5G48930	NA	Shikimate ; p-Coumaroyl-CoA
FZ_BAHD_88	10.1093/pcp/pcw016	Arabidopsis thaliana	hydroxycinnamoyl-CoA:shikimate hydroxycinnamoyltransferase	Atha_HCT	NM_124270.4	NP_199704.1	Q9FI78	Q9FI78	AT5G48930	NA	3-aminobenzoate ; p-Coumaroyl-CoA
FZ_BAHD_89	10.1093/pcp/pcw016	Arabidopsis thaliana	hydroxycinnamoyl-CoA:shikimate hydroxycinnamoyltransferase	Atha_HCT	NM_124270.4	NP_199704.1	Q9FI78	Q9FI78	AT5G48930	NA	2,3-Dihydroxybenzoate ; p-Coumaroyl-CoA
FZ_BAHD_90	10.1093/pcp/pcw016	Arabidopsis thaliana	hydroxycinnamoyl-CoA:shikimate hydroxycinnamoyltransferase	Atha_HCT	NM_124270.4	NP_199704.1	Q9FI78	Q9FI78	AT5G48930	NA	Gentisate ; p-Coumaroyl-CoA
FZ_BAHD_91	10.1093/pcp/pcw016	Arabidopsis thaliana	hydroxycinnamoyl-CoA:shikimate hydroxycinnamoyltransferase	Atha_HCT	NM_124270.4	NP_199704.1	Q9FI78	Q9FI78	AT5G48930	NA	3-Hydroxybenzoate ; p-Coumaroyl-CoA
FZ_BAHD_92	10.1093/pcp/pcw016	Arabidopsis thaliana	hydroxycinnamoyl-CoA:shikimate hydroxycinnamoyltransferase	Atha_HCT	NM_124270.4	NP_199704.1	Q9FI78	Q9FI78	AT5G48930		5-Hydroxyanthranilate ; p-Coumaroyl-CoA
FZ_BAHD_93	10.1105/tpc.108.063511	Arabidopsis thaliana	spermidine dicoumaroyl transferase	Atha_SCT	BT009686.1	AAP81804.1	A0A8T2G3D1	Q8GYW8		NA	Spermidine ; p-Coumaroyl-CoA
FZ_BAHD_94	10.1105/tpc.108.063511	Arabidopsis thaliana	spermidine disinapoyl transferase	Atha_SDT	NM_127915.2	NP_179932.1	O80467	O80467		NA	Putrescine ; Sinapoyl-CoA
FZ_BAHD_95	10.1105/tpc.108.063511	Arabidopsis thaliana	spermidine disinapoyl transferase	Atha_SDT	NM_127915.2	NP_179932.1	O80467	O80467		RHEA:45168	Spermidine ; Sinapoyl-CoA	N1,N8-bis[(E)-sinapoyl]-spermidine
FZ_BAHD_96	10.1111/j.1365-313X.2008.03773.x	Arabidopsis thaliana	spermidine hydroxycinnamoyl transferase 1	Atha_SHT		KAG7641285.1	A0A8T2FY47	O64470	AT2G19070.1	NA	Spermidine ; Feruloyl-CoA
FZ_BAHD_97	10.1126/science.aau6389	Arabidopsis thaliana	Thalianol acetyltransferase 1	Atha_THAA1		BAB11062.1	Q9FI40	Q9FI40	AT5G47980		16-keto-3β,7β,15-thaliantriol(T6) ; Acetyl-CoA
FZ_BAHD_98	10.1126/science.aau6389	Arabidopsis thaliana	Thalianol acetyltransferase 2	Atha_THAA2		AAO63428.1	Q9FGV4		AT5G47950	NA	Thalaniol(T1) ; Acetyl-CoA
FZ_BAHD_99	10.1126/science.aau6389	Arabidopsis thaliana	Thalianol acetyltransferase 2	Atha_THAA2		AAO63428.1	Q9FGV4		AT5G47950	NA	Arabidiol(A1) ; Acetyl-CoA
FZ_BAHD_100	10.1126/science.aau6389	Arabidopsis thaliana	Thalianol acetyltransferase 2	Atha_THAA2		AAO63428.1	Q9FGV4		AT5G47950		3β,7β-dihydroxy-16-keto-thalian-15-yl acetate(T7) ; Acetyl-CoA
FZ_BAHD_101	10.1126/science.aau6389	Arabidopsis thaliana	Thalianol acetyltransferase 2	Atha_THAA2		AAO63428.1	Q9FGV4		AT5G47950		3β,7β-thaliandiol(T2) ; Acetyl-CoA
FZ_BAHD_102	10.1126/science.aau6389	Arabidopsis thaliana	Thalianol acetyltransferase 2	Atha_THAA2		AAO63428.1	Q9FGV4		AT5G47950		16-keto-thalianol(T4) ; Acetyl-CoA
FZ_BAHD_103	10.1126/science.aau6389	Arabidopsis thaliana	Thalianol acetyltransferase 2	Atha_THAA2		AAO63428.1	Q9FGV4		AT5G47950		3β,16-thaliandiol(T3) ; Acetyl-CoA
FZ_BAHD_104	10.1126/science.aau6389	Arabidopsis thaliana	Thalianol acetyltransferase 2	Atha_THAA2		AAO63428.1	Q9FGV4		AT5G47950		16-keto-3β,7β-thaliandiol(T5) ; Acetyl-CoA
FZ_BAHD_105	10.1126/science.aau6389	Arabidopsis thaliana	Thalianol acetyltransferase 2	Atha_THAA2		AAO63428.1	Q9FGV4		AT5G47950		14-Apo-arabidiol(A2) ; Acetyl-CoA
FZ_BAHD_106	10.1126/science.aau6389	Arabidopsis thaliana	Thalianol acetyltransferase 2	Atha_THAA2		AAO63428.1	Q9FGV4		AT5G47950		Tirucalla-7,24-dien-3beta-ol(Tr1) ; Acetyl-CoA
FZ_BAHD_107	10.1007/s00425-020-03413-2	Celastrus angulatus	terpene alcohol acyltransferase	Cang_AT20	MT277444	QLI57449.1	A0A7D5UIR6			NA	Geraniol ; Acetyl-CoA
FZ_BAHD_108	10.1007/s00425-020-03413-2	Celastrus angulatus	terpene alcohol acyltransferase	Cang_AT20	MT277444	QLI57449.1	A0A7D5UIR6			NA	Geraniol ; Benzoyl-CoA
FZ_BAHD_109	10.1046/j.1365-313x.1998.00121.x	Clarkia breweri	acetyl-CoA:benzylalcohol acetyltransferase	Cbre_BEAT	AF043464	AAC18062.1	O64988	O64988		NA	Benzyl alcohol ; Acetyl-CoA
FZ_BAHD_110	10.1046/j.1365-313x.1998.00121.x	Clarkia breweri	acetyl-CoA:benzylalcohol acetyltransferase	Cbre_BEAT	AF043464	AAC18062.1	O64988	O64988		NA	2-Phenylethanol ; Acetyl-CoA
FZ_BAHD_111	10.1046/j.1365-313x.1998.00121.x	Clarkia breweri	acetyl-CoA:benzylalcohol acetyltransferase	Cbre_BEAT	AF043464	AAC18062.1	O64988	O64988			2-Naphthaleneethanol ; Acetyl-CoA
FZ_BAHD_112	10.1046/j.1365-313x.1998.00121.x	Clarkia breweri	acetyl-CoA:benzylalcohol acetyltransferase	Cbre_BEAT	AF043464	AAC18062.1	O64988	O64988		NA	Cinnamoyl alcohol ; Acetyl-CoA
FZ_BAHD_113	10.1104/pp.006460	Clarkia breweri	benzoyl-coenzyme A:benzyl alcohol benzoyltransferase	Cbre_BEBT	AF500200	AAN09796.1	Q8GT21	Q8GT21		NA	Benzyl alcohol ; Benzoyl-CoA
FZ_BAHD_114	10.1104/pp.006460	Clarkia breweri	benzoyl-coenzyme A:benzyl alcohol benzoyltransferase	Cbre_BEBT	AF500200	AAN09796.1	Q8GT21	Q8GT21		NA	Cinnamoyl alcohol ; Benzoyl-CoA
FZ_BAHD_115	10.1104/pp.112.202051	Coffea canephora	hydroxycinnamoyl-CoA:shikimate hydroxycinnamoyltransferase	Ccan_HCT	EF137954.1	ABO47805.1	A4ZKE4				Quinate ; Caffeoyl-CoA
FZ_BAHD_116	10.1104/pp.112.202051	Coffea canephora	hydroxycinnamoyl-CoA:shikimate hydroxycinnamoyltransferase	Ccan_HCT	EF137954.1	ABO47805.1	A4ZKE4			NA	Shikimate ; Caffeoyl-CoA
FZ_BAHD_117	10.1104/pp.112.202051	Coffea canephora	hydroxycinnamoyl-CoA:quinate hydroxycinnamoyltransferase	Ccan_HQT	EF153931.1	ABO77957.1	A4ZKM4				Quinate ; Caffeoyl-CoA
FZ_BAHD_118	10.1104/pp.112.202051	Coffea canephora	hydroxycinnamoyl-CoA:quinate hydroxycinnamoyltransferase	Ccan_HQT	EF153931.1	ABO77957.1	A4ZKM4			NA	Shikimate ; Caffeoyl-CoA
FZ_BAHD_119	10.1105/tpc.18.00406	Crocosmia x crocosmiiflora	alcohol acyltransferase 1	Ccro_AT1		AXB26761.1	A0A2Z5CVQ4	A0A2Z5CVQ4		NA	Quercetin 3-O- sophoroside ; Caffeoyl-CoA
FZ_BAHD_120	10.1105/tpc.18.00406	Crocosmia x crocosmiiflora	alcohol acyltransferase 1	Ccro_AT1		AXB26761.1	A0A2Z5CVQ4	A0A2Z5CVQ4		NA	Quercetin 3-O- sophoroside ; p-Coumaroyl-CoA
FZ_BAHD_121	10.1105/tpc.18.00406	Crocosmia x crocosmiiflora	alcohol acyltransferase 1	Ccro_AT1		AXB26761.1	A0A2Z5CVQ4	A0A2Z5CVQ4		NA	Quercetin 3-O- sophoroside ; Feruloyl-CoA
FZ_BAHD_122	10.1105/tpc.18.00406	Crocosmia x crocosmiiflora	alcohol acyltransferase 1	Ccro_AT1		AXB26761.1	A0A2Z5CVQ4	A0A2Z5CVQ4		NA	Quercetin 3-O- sophoroside ; Acetyl-CoA
FZ_BAHD_123	10.1105/tpc.18.00406	Crocosmia x crocosmiiflora	alcohol acyltransferase 1	Ccro_AT1		AXB26761.1	A0A2Z5CVQ4	A0A2Z5CVQ4		RHEA:61152	myricetin 3-O-[β-D-glucosyl-(1→2)-α-L-rhamnoside] ; Caffeoyl-CoA	myricetin 3-O-[(6-O-(E)-caffeoyl-β-D-glucosyl)-(1→2)-α-L-rhamnoside]
FZ_BAHD_124	10.1105/tpc.18.00406	Crocosmia x crocosmiiflora	alcohol acyltransferase 1	Ccro_AT1		AXB26761.1	A0A2Z5CVQ4	A0A2Z5CVQ4			myricetin 3-O-[β-D-glucosyl-(1→2)-α-L-rhamnoside] ; p-Coumaroyl-CoA
FZ_BAHD_125	10.1105/tpc.18.00406	Crocosmia x crocosmiiflora	alcohol acyltransferase 1	Ccro_AT1		AXB26761.1	A0A2Z5CVQ4	A0A2Z5CVQ4			myricetin 3-O-[β-D-glucosyl-(1→2)-α-L-rhamnoside] ; Feruloyl-CoA
FZ_BAHD_126	10.1105/tpc.18.00406	Crocosmia x crocosmiiflora	alcohol acyltransferase 1	Ccro_AT1		AXB26761.1	A0A2Z5CVQ4	A0A2Z5CVQ4			myricetin 3-O-[β-D-glucosyl-(1→2)-α-L-rhamnoside] ; Acetyl-CoA
FZ_BAHD_127	10.1105/tpc.18.00406	Crocosmia x crocosmiiflora	alcohol acyltransferase 2	Ccro_AT2		AXB26761.1	A0A2Z5CVK5	A0A2Z5CVK5		NA	Quercetin 3-O- sophoroside ; Caffeoyl-CoA
FZ_BAHD_128	10.1105/tpc.18.00406	Crocosmia x crocosmiiflora	alcohol acyltransferase 2	Ccro_AT2		AXB26761.1	A0A2Z5CVK5	A0A2Z5CVK5		NA	Quercetin 3-O- sophoroside ; p-Coumaroyl-CoA
FZ_BAHD_129	10.1105/tpc.18.00406	Crocosmia x crocosmiiflora	alcohol acyltransferase 2	Ccro_AT2		AXB26761.1	A0A2Z5CVK5	A0A2Z5CVK5		NA	Quercetin 3-O- sophoroside ; Feruloyl-CoA
FZ_BAHD_130	10.1105/tpc.18.00406	Crocosmia x crocosmiiflora	alcohol acyltransferase 2	Ccro_AT2		AXB26761.1	A0A2Z5CVK5	A0A2Z5CVK5		NA	Quercetin 3-O- sophoroside ; Acetyl-CoA
FZ_BAHD_131	10.1105/tpc.18.00406	Crocosmia x crocosmiiflora	alcohol acyltransferase 2	Ccro_AT2		AXB26762.1	A0A2Z5CVK5	A0A2Z5CVK5		RHEA:61152	myricetin 3-O-[β-D-glucosyl-(1→2)-α-L-rhamnoside] ; Caffeoyl-CoA	myricetin 3-O-[(6-O-(E)-caffeoyl-β-D-glucosyl)-(1→2)-α-L-rhamnoside]
FZ_BAHD_132	10.1105/tpc.18.00406	Crocosmia x crocosmiiflora	alcohol acyltransferase 2	Ccro_AT2		AXB26762.1	A0A2Z5CVK5	A0A2Z5CVK5			myricetin 3-O-[β-D-glucosyl-(1→2)-α-L-rhamnoside] ; p-Coumaroyl-CoA
FZ_BAHD_133	10.1105/tpc.18.00406	Crocosmia x crocosmiiflora	alcohol acyltransferase 2	Ccro_AT2		AXB26762.1	A0A2Z5CVK5	A0A2Z5CVK5			myricetin 3-O-[β-D-glucosyl-(1→2)-α-L-rhamnoside] ; Feruloyl-CoA
FZ_BAHD_134	10.1105/tpc.18.00406	Crocosmia x crocosmiiflora	alcohol acyltransferase 2	Ccro_AT2		AXB26762.1	A0A2Z5CVK5	A0A2Z5CVK5			myricetin 3-O-[β-D-glucosyl-(1→2)-α-L-rhamnoside] ; Acetyl-CoA
FZ_BAHD_135	10.1104/pp.109.150144	Cynara cardunculus	hydroxycinnamoyl-CoA: quinate hydroxycinnamoyltransferase 1	Ccar_HQT1	AM690438.2	CAM84302.2	D6BK25				Quinate ; Caffeoyl-CoA
FZ_BAHD_136	10.1104/pp.109.150144	Cynara cardunculus	hydroxycinnamoyl-CoA: quinate hydroxycinnamoyltransferase 1	Ccar_HQT1	AM690438.2	CAM84302.2	D6BK25				Quinate ; p-Coumaroyl-CoA
FZ_BAHD_137	10.1104/pp.109.150144	Cynara cardunculus	hydroxycinnamoyl-CoA: quinate hydroxycinnamoyltransferase 1	Ccar_HQT1	AM690438.2	CAM84302.2	D6BK25			NA	Shikimate ; Caffeoyl-CoA
FZ_BAHD_138	10.1104/pp.109.150144	Cynara cardunculus	hydroxycinnamoyl-CoA: quinate hydroxycinnamoyltransferase 2	Ccar_HQT2	EU839580.1	ACJ23164.1	D6BK69				Quinate ; Caffeoyl-CoA
FZ_BAHD_139	10.1104/pp.109.150144	Cynara cardunculus	hydroxycinnamoyl-CoA: quinate hydroxycinnamoyltransferase 2	Ccar_HQT2	EU839580.1	ACJ23164.1	D6BK69				Quinate ; p-Coumaroyl-CoA
FZ_BAHD_140	10.1104/pp.109.150144	Cynara cardunculus	hydroxycinnamoyl-CoA: quinate hydroxycinnamoyltransferase 2	Ccar_HQT2	EU839580.1	ACJ23164.1	D6BK69			NA	Shikimate ; Caffeoyl-CoA
FZ_BAHD_141	10.1104/pp.109.150144	Cynara cardunculus	hydroxycinnamoyl-CoA: quinate hydroxycinnamoyltransferase 2	Ccar_HQT2	EU839580.1	ACJ23164.1	D6BK69			NA	Shikimate ; p-Coumaroyl-CoA
FZ_BAHD_142	10.3389/fpls.2016.00741	Cichorium intybus	hydroxycinnamoyl-CoA:shikimate hydroxycinnamoyltransferase 1	Cint_HCT1	KT222891.1	ANN12608.1	A0A193BL32			NA	Shikimate ; p-Coumaroyl-CoA
FZ_BAHD_143	10.3389/fpls.2016.00741	Cichorium intybus	hydroxycinnamoyl-CoA:shikimate hydroxycinnamoyltransferase 1	Cint_HCT1	KT222891.1	ANN12608.1	A0A193BL32			NA	Shikimate ; Caffeoyl-CoA
FZ_BAHD_144	10.3389/fpls.2016.00741	Cichorium intybus	hydroxycinnamoyl-CoA:shikimate hydroxycinnamoyltransferase 2	Cint_HCT2	KT222892.1	ANN12609.1	A0A193BL30			NA	Shikimate ; p-Coumaroyl-CoA
FZ_BAHD_145	10.3389/fpls.2016.00741	Cichorium intybus	hydroxycinnamoyl-CoA:shikimate hydroxycinnamoyltransferase 2	Cint_HCT2	KT222892.1	ANN12609.1	A0A193BL30			NA	Shikimate ; Caffeoyl-CoA
FZ_BAHD_146	10.3389/fpls.2016.00741	Cichorium intybus	hydroxycinnamoyl-CoA: quinate hydroxycinnamoyltransferase 1	Cint_HQT1	KT222893.1	ANN12610.1	A0A193BL31				Quinate ; p-Coumaroyl-CoA
FZ_BAHD_147	10.3389/fpls.2016.00741	Cichorium intybus	hydroxycinnamoyl-CoA: quinate hydroxycinnamoyltransferase 1	Cint_HQT1	KT222893.1	ANN12610.1	A0A193BL31				Quinate ; Caffeoyl-CoA
FZ_BAHD_148	10.3389/fpls.2016.00741	Cichorium intybus	hydroxycinnamoyl-CoA: quinate hydroxycinnamoyltransferase 2	Cint_HQT2	KT222894.1	ANN12611.1	A0A193BL33				Quinate ; p-Coumaroyl-CoA
FZ_BAHD_149	10.3389/fpls.2016.00741	Cichorium intybus	hydroxycinnamoyl-CoA: quinate hydroxycinnamoyltransferase 2	Cint_HQT2	KT222894.1	ANN12611.1	A0A193BL33				Quinate ; Caffeoyl-CoA
FZ_BAHD_150	10.3389/fpls.2016.00741	Cichorium intybus	hydroxycinnamoyl-CoA: quinate hydroxycinnamoyltransferase 3	Cint_HQT3	KT222895.1	ANN12612.1	A0A193BL34				Quinate ; p-Coumaroyl-CoA
FZ_BAHD_151	10.3389/fpls.2016.00741	Cichorium intybus	hydroxycinnamoyl-CoA: quinate hydroxycinnamoyltransferase 3	Cint_HQT3	KT222895.1	ANN12612.1	A0A193BL34				Quinate ; Caffeoyl-CoA
FZ_BAHD_152	10.1093/jxb/ery320	Cichorium intybus	spermidine hydroxycinnamoyl transferase 1	Cint_SHT1	MG457243.1	AXY93625.1	A0A385JAS3			NA	Putrescine ; Cinnamoyl-CoA
FZ_BAHD_153	10.1093/jxb/ery320	Cichorium intybus	spermidine hydroxycinnamoyl transferase 1	Cint_SHT1	MG457243.1	AXY93625.1	A0A385JAS3			NA	Putrescine ; Caffeoyl-CoA
FZ_BAHD_154	10.1093/jxb/ery320	Cichorium intybus	spermidine hydroxycinnamoyl transferase 1	Cint_SHT1	MG457243.1	AXY93625.1	A0A385JAS3			NA	Putrescine ; Feruloyl-CoA
FZ_BAHD_155	10.1093/jxb/ery320	Cichorium intybus	spermidine hydroxycinnamoyl transferase 1	Cint_SHT1	MG457243.1	AXY93625.1	A0A385JAS3			NA	Spermidine ; Cinnamoyl-CoA
FZ_BAHD_156	10.1093/jxb/ery320	Cichorium intybus	spermidine hydroxycinnamoyl transferase 1	Cint_SHT1	MG457243.1	AXY93625.1	A0A385JAS3			NA	Spermidine ; Caffeoyl-CoA
FZ_BAHD_157	10.1093/jxb/ery320	Cichorium intybus	spermidine hydroxycinnamoyl transferase 1	Cint_SHT1	MG457243.1	AXY93625.1	A0A385JAS3			NA	Spermidine ; Feruloyl-CoA
FZ_BAHD_158	10.1093/jxb/ery320	Cichorium intybus	spermidine hydroxycinnamoyl transferase 1	Cint_SHT1	MG457243.1	AXY93625.1	A0A385JAS3			NA	Spermine ; Cinnamoyl-CoA
FZ_BAHD_159	10.1093/jxb/ery320	Cichorium intybus	spermidine hydroxycinnamoyl transferase 1	Cint_SHT1	MG457243.1	AXY93625.1	A0A385JAS3			NA	Spermine ; Caffeoyl-CoA
FZ_BAHD_160	10.1093/jxb/ery320	Cichorium intybus	spermidine hydroxycinnamoyl transferase 1	Cint_SHT1	MG457243.1	AXY93625.1	A0A385JAS3			NA	Spermine ; Feruloyl-CoA
FZ_BAHD_161	10.1093/jxb/ery320	Cichorium intybus	spermidine hydroxycinnamoyl transferase 1	Cint_SHT1	MG457243.1	AXY93625.1	A0A385JAS3				Quinate ; Cinnamoyl-CoA
FZ_BAHD_162	10.1093/jxb/ery320	Cichorium intybus	spermidine hydroxycinnamoyl transferase 1	Cint_SHT1	MG457243.1	AXY93625.1	A0A385JAS3				Quinate ; Caffeoyl-CoA
FZ_BAHD_163	10.1093/jxb/ery320	Cichorium intybus	spermidine hydroxycinnamoyl transferase 1	Cint_SHT1	MG457243.1	AXY93625.1	A0A385JAS3				Quinate ; Feruloyl-CoA
FZ_BAHD_164	10.1093/jxb/ery320	Cichorium intybus	spermidine hydroxycinnamoyl transferase 1	Cint_SHT1	MG457243.1	AXY93625.1	A0A385JAS3			NA	Shikimate ; Cinnamoyl-CoA
FZ_BAHD_165	10.1093/jxb/ery320	Cichorium intybus	spermidine hydroxycinnamoyl transferase 1	Cint_SHT1	MG457243.1	AXY93625.1	A0A385JAS3			NA	Shikimate ; Caffeoyl-CoA
FZ_BAHD_166	10.1093/jxb/ery320	Cichorium intybus	spermidine hydroxycinnamoyl transferase 1	Cint_SHT1	MG457243.1	AXY93625.1	A0A385JAS3			NA	Shikimate ; Feruloyl-CoA
FZ_BAHD_167	10.1093/jxb/ery320	Cichorium intybus	spermidine hydroxycinnamoyl transferase 2	Cint_SHT2	MG457244.1	AXY93626.1	A0A385JB02			NA	Putrescine ; Cinnamoyl-CoA
FZ_BAHD_168	10.1093/jxb/ery320	Cichorium intybus	spermidine hydroxycinnamoyl transferase 2	Cint_SHT2	MG457244.1	AXY93626.1	A0A385JB02			NA	Putrescine ; Caffeoyl-CoA
FZ_BAHD_169	10.1093/jxb/ery320	Cichorium intybus	spermidine hydroxycinnamoyl transferase 2	Cint_SHT2	MG457244.1	AXY93626.1	A0A385JB02			NA	Putrescine ; Feruloyl-CoA
FZ_BAHD_170	10.1093/jxb/ery320	Cichorium intybus	spermidine hydroxycinnamoyl transferase 2	Cint_SHT2	MG457244.1	AXY93626.1	A0A385JB02			NA	Spermidine ; Cinnamoyl-CoA
FZ_BAHD_171	10.1093/jxb/ery320	Cichorium intybus	spermidine hydroxycinnamoyl transferase 2	Cint_SHT2	MG457244.1	AXY93626.1	A0A385JB02			NA	Spermidine ; Caffeoyl-CoA
FZ_BAHD_172	10.1093/jxb/ery320	Cichorium intybus	spermidine hydroxycinnamoyl transferase 2	Cint_SHT2	MG457244.1	AXY93626.1	A0A385JB02			NA	Spermidine ; Feruloyl-CoA
FZ_BAHD_173	10.1093/jxb/ery320	Cichorium intybus	spermidine hydroxycinnamoyl transferase 2	Cint_SHT2	MG457244.1	AXY93626.1	A0A385JB02			NA	Spermine ; Cinnamoyl-CoA
FZ_BAHD_174	10.1093/jxb/ery320	Cichorium intybus	spermidine hydroxycinnamoyl transferase 2	Cint_SHT2	MG457244.1	AXY93626.1	A0A385JB02			NA	Spermine ; Caffeoyl-CoA
FZ_BAHD_175	10.1093/jxb/ery320	Cichorium intybus	spermidine hydroxycinnamoyl transferase 2	Cint_SHT2	MG457244.1	AXY93626.1	A0A385JB02			NA	Spermine ; Feruloyl-CoA
FZ_BAHD_176	10.1093/jxb/ery320	Cichorium intybus	spermidine hydroxycinnamoyl transferase 2	Cint_SHT2	MG457244.1	AXY93626.1	A0A385JB02				Quinate ; Cinnamoyl-CoA
FZ_BAHD_177	10.1093/jxb/ery320	Cichorium intybus	spermidine hydroxycinnamoyl transferase 2	Cint_SHT2	MG457244.1	AXY93626.1	A0A385JB02				Quinate ; Caffeoyl-CoA
FZ_BAHD_178	10.1093/jxb/ery320	Cichorium intybus	spermidine hydroxycinnamoyl transferase 2	Cint_SHT2	MG457244.1	AXY93626.1	A0A385JB02				Quinate ; Feruloyl-CoA
FZ_BAHD_179	10.1093/jxb/ery320	Cichorium intybus	spermidine hydroxycinnamoyl transferase 2	Cint_SHT2	MG457244.1	AXY93626.1	A0A385JB02			NA	Shikimate ; Cinnamoyl-CoA
FZ_BAHD_180	10.1093/jxb/ery320	Cichorium intybus	spermidine hydroxycinnamoyl transferase 2	Cint_SHT2	MG457244.1	AXY93626.1	A0A385JB02			NA	Shikimate ; Caffeoyl-CoA
FZ_BAHD_181	10.1093/jxb/ery320	Cichorium intybus	spermidine hydroxycinnamoyl transferase 2	Cint_SHT2	MG457244.1	AXY93626.1	A0A385JB02			NA	Shikimate ; Feruloyl-CoA
FZ_BAHD_182	10.1007/s11103-005-8884-y	Cucumis melo	Alcohol acyltransferase 1	Cmel_AAT1		CAA94432.1	A0A5A7VE20			NA	Benzyl alcohol ; Acetyl-CoA
FZ_BAHD_183	10.1007/s11103-005-8884-y	Cucumis melo	Alcohol acyltransferase 1	Cmel_AAT1		CAA94432.1	A0A5A7VE20			NA	1-Butanol ; Acetyl-CoA
FZ_BAHD_184	10.1007/s11103-005-8884-y	Cucumis melo	Alcohol acyltransferase 1	Cmel_AAT1		CAA94432.1	A0A5A7VE20			NA	1-Butanol ; Propionyl-CoA
FZ_BAHD_185	10.1007/s11103-005-8884-y	Cucumis melo	Alcohol acyltransferase 1	Cmel_AAT1		CAA94432.1	A0A5A7VE20			NA	2-Phenylethanol ; Acetyl-CoA
FZ_BAHD_186	10.1007/s11103-005-8884-y	Cucumis melo	Alcohol acyltransferase 1	Cmel_AAT1		CAA94432.1	A0A5A7VE20			NA	2-Phenylethanol ; Propionyl-CoA
FZ_BAHD_187	10.1007/s11103-005-8884-y	Cucumis melo	Alcohol acyltransferase 1	Cmel_AAT1		CAA94432.1	A0A5A7VE20			NA	2-Phenylethanol ; Isobutyryl-CoA
FZ_BAHD_188	10.1007/s11103-005-8884-y	Cucumis melo	Alcohol acyltransferase 1	Cmel_AAT1		CAA94432.1	A0A5A7VE20				2-Phenylethanol ; Hexanoyl-CoA
FZ_BAHD_189	10.1007/s11103-005-8884-y	Cucumis melo	Alcohol acyltransferase 1	Cmel_AAT1		CAA94432.1	A0A5A7VE20			NA	1-Hexanol ; Acetyl-CoA
FZ_BAHD_190	10.1007/s11103-005-8884-y	Cucumis melo	Alcohol acyltransferase 1	Cmel_AAT1		CAA94432.1	A0A5A7VE20			NA	1-Hexanol ; Propionyl-CoA
FZ_BAHD_191	10.1007/s11103-005-8884-y	Cucumis melo	Alcohol acyltransferase 1	Cmel_AAT1		CAA94432.1	A0A5A7VE20				1-Hexanol ; Hexanoyl-CoA
FZ_BAHD_192	10.1007/s11103-005-8884-y	Cucumis melo	Alcohol acyltransferase 1	Cmel_AAT1		CAA94432.1	A0A5A7VE20			NA	1-Heptanol ; Acetyl-CoA
FZ_BAHD_193	10.1007/s11103-005-8884-y	Cucumis melo	Alcohol acyltransferase 1	Cmel_AAT1		CAA94432.1	A0A5A7VE20			NA	E-2-hexen-1-ol ; Acetyl-CoA
FZ_BAHD_194	10.1007/s11103-005-8884-y	Cucumis melo	Alcohol acyltransferase 1	Cmel_AAT1		CAA94432.1	A0A5A7VE20			NA	Z-2-hexen-1-ol ; Acetyl-CoA
FZ_BAHD_195	10.1007/s11103-005-8884-y	Cucumis melo	Alcohol acyltransferase 1	Cmel_AAT1		CAA94432.1	A0A5A7VE20			NA	Cinnamoyl alcohol ; Acetyl-CoA
FZ_BAHD_196	10.1007/s11103-005-8884-y	Cucumis melo	Alcohol acyltransferase 3	Cmel_AAT3	AY859053	AAW51125.1	Q5I2Q5			NA	Benzyl alcohol ; Acetyl-CoA
FZ_BAHD_197	10.1007/s11103-005-8884-y	Cucumis melo	Alcohol acyltransferase 3	Cmel_AAT3	AY859053	AAW51125.1	Q5I2Q5			NA	3-Methyl-1-butanol ; Acetyl-CoA
FZ_BAHD_198	10.1007/s11103-005-8884-y	Cucumis melo	Alcohol acyltransferase 3	Cmel_AAT3	AY859053	AAW51125.1	Q5I2Q5			NA	3-Methyl-1-butanol ; Propionyl-CoA
FZ_BAHD_199	10.1007/s11103-005-8884-y	Cucumis melo	Alcohol acyltransferase 3	Cmel_AAT3	AY859053	AAW51125.1	Q5I2Q5			NA	3-Methyl-1-butanol ; Isobutyryl-CoA
FZ_BAHD_200	10.1007/s11103-005-8884-y	Cucumis melo	Alcohol acyltransferase 3	Cmel_AAT3	AY859053	AAW51125.1	Q5I2Q5				3-Methyl-1-butanol ; 2-methylbutanoyl-CoA
FZ_BAHD_201	10.1007/s11103-005-8884-y	Cucumis melo	Alcohol acyltransferase 3	Cmel_AAT3	AY859053	AAW51125.1	Q5I2Q5				3-Methyl-1-butanol ; Hexanoyl-CoA
FZ_BAHD_202	10.1007/s11103-005-8884-y	Cucumis melo	Alcohol acyltransferase 4	Cmel_AAT4	AY859054	AAW51126.1	Q5I2Q4			NA	Geraniol ; Acetyl-CoA
FZ_BAHD_203	10.1007/s11103-005-8884-y	Cucumis melo	Alcohol acyltransferase 4	Cmel_AAT4	AY859054	AAW51126.1	Q5I2Q4			NA	Cinnamoyl alcohol ; Acetyl-CoA
FZ_BAHD_204	10.1007/s11103-005-8884-y	Cucumis melo	Alcohol acyltransferase 4	Cmel_AAT4	AY859054	AAW51126.1	Q5I2Q4			NA	Z-2-hexen-1-ol ; Acetyl-CoA
FZ_BAHD_205	10.1046/j.1365-313x.1998.00174.x	Catharanthus roseus	acetyl CoA:deacetylvindoline 4-O-acetyltransferase	Cros_DAT	AF053307	AAW51126.1	Q9ZTK5	Q9ZTK5		RHEA:24496	Deacetylvindoline ; Acetyl-CoA
FZ_BAHD_206	10.1104/pp.125.1.189	Catharanthus roseus	Minovincinine 19-hydroxy-O-acetyltransferase	Cros_TAT	AF253415	AAO13736.1	Q8GZU0	Q8GZU0			Horhammericine ; Acetyl-CoA
FZ_BAHD_207	10.1111/tpj.13868	Catharanthus roseus	Minovincinine 19-hydroxy-O-acetyltransferase	Cros_TAT	AF253415	AAO13736.1	Q8GZU0	Q8GZU0			Tabersonine ; Acetyl-CoA
FZ_BAHD_208	10.1111/tpj.13868	Catharanthus roseus	Minovincinine 19-hydroxy-O-acetyltransferase	Cros_TAT	AF253415	AAO13736.1	Q8GZU0	Q8GZU0		RHEA:61080	Minovincinine ; Acetyl-CoA
FZ_BAHD_209	10.1023/a:1005878622437	Dianthus caryophyllus	Benzoyl-CoA:anthranilate N-benzoyltransferase	Dcar_HCBT2	Z84386	CAB06430.1	O23917	O23917		RHEA:21600	Anthranilate ; Benzoyl-CoA
FZ_BAHD_210	10.1023/a:1005878622437	Dianthus caryophyllus	Benzoyl-CoA:anthranilate N-benzoyltransferase	Dcar_HCBT2	Z84386	CAB06430.1	O23917	O23917		NA	Anthranilate ; Cinnamoyl-CoA
FZ_BAHD_211	10.1023/a:1005878622437	Dianthus caryophyllus	Benzoyl-CoA:anthranilate N-benzoyltransferase	Dcar_HCBT2	Z84386	CAB06430.1	O23917	O23917		NA	Anthranilate ; p-Coumaroyl-CoA
FZ_BAHD_212	10.1016/j.plantsci.2003.08.010	Dendranthema x morifolium	malonyl-CoA:anthocyanidin 3-O-glucoside-6''-O-malonyltransferase	Dmor_3MAT1	AY298809	AAQ63615.1	Q6WB13			NA	Cyanidin 3-O-glucoside ; Malonyl-CoA
FZ_BAHD_213	10.1016/j.plantsci.2003.08.010	Dendranthema x morifolium	malonyl-CoA:anthocyanidin 3-O-glucoside-6''-O-malonyltransferase	Dmor_3MAT1	AY298809	AAQ63615.1	Q6WB13			NA	Cyanidin 3-O-glucoside ; Succinyl-CoA
FZ_BAHD_214	10.1016/j.plantsci.2003.08.010	Dendranthema x morifolium	malonyl-CoA:anthocyanidin 3-O-glucoside-6''-O-malonyltransferase	Dmor_3MAT1	AY298809	AAQ63615.1	Q6WB13			NA	Cyanidin 3-O-glucoside ; Methylmalonyl-CoA
FZ_BAHD_215	10.1016/j.plantsci.2003.08.010	Dendranthema x morifolium	malonyl-CoA:anthocyanidin 3-O-glucoside-6''-O-malonyltransferase	Dmor_3MAT1	AY298809	AAQ63615.1	Q6WB13			NA	Isoquercitin ; Malonyl-CoA
FZ_BAHD_216	10.1016/j.plantsci.2003.08.010	Dendranthema x morifolium	malonyl-CoA:anthocyanidin 3-O-glucoside-6''-O-malonyltransferase	Dmor_3MAT1	AY298809	AAQ63615.1	Q6WB13			NA	Isoquercitin ; Succinyl-CoA
FZ_BAHD_217	10.1016/j.plantsci.2003.08.010	Dendranthema x morifolium	malonyl-CoA:anthocyanidin 3-O-glucoside-6''-O-malonyltransferase	Dmor_3MAT1	AY298809	AAQ63615.1	Q6WB13			NA	Isoquercitin ; Methylmalonyl-CoA
FZ_BAHD_218	10.1016/j.plantsci.2003.08.010	Dendranthema x morifolium	malonyl-CoA:anthocyanidin 3-O-glucoside-6''-O-malonyltransferase	Dmor_3MAT1	AY298809	AAQ63615.1	Q6WB13				Pelargonidin-3-O-beta-D-glucoside ; Malonyl-CoA
FZ_BAHD_219	10.1016/j.plantsci.2003.08.010	Dendranthema x morifolium	malonyl-CoA:anthocyanidin 3-O-glucoside-6''-O-malonyltransferase	Dmor_3MAT1	AY298809	AAQ63615.1	Q6WB13				Pelargonidin-3-O-beta-D-glucoside ; Succinyl-CoA
FZ_BAHD_220	10.1016/j.plantsci.2003.08.010	Dendranthema x morifolium	malonyl-CoA:anthocyanidin 3-O-glucoside-6''-O-malonyltransferase	Dmor_3MAT1	AY298809	AAQ63615.1	Q6WB13				Pelargonidin-3-O-beta-D-glucoside ; Methylmalonyl-CoA
FZ_BAHD_221	10.1016/j.plantsci.2003.08.010	Dendranthema x morifolium	malonyl-CoA:anthocyanidin 3-O-glucoside-6''-O-malonyltransferase	Dmor_3MAT1	AY298809	AAQ63615.1	Q6WB13				Delphinidin-3-O-glucoside ; Malonyl-CoA
FZ_BAHD_222	10.1016/j.plantsci.2003.08.010	Dendranthema x morifolium	malonyl-CoA:anthocyanidin 3-O-glucoside-6''-O-malonyltransferase	Dmor_3MAT1	AY298809	AAQ63615.1	Q6WB13				Delphinidin-3-O-glucoside ; Succinyl-CoA
FZ_BAHD_223	10.1016/j.plantsci.2003.08.010	Dendranthema x morifolium	malonyl-CoA:anthocyanidin 3-O-glucoside-6''-O-malonyltransferase	Dmor_3MAT1	AY298809	AAQ63615.1	Q6WB13				Delphinidin-3-O-glucoside ; Methylmalonyl-CoA
FZ_BAHD_224	10.1016/j.plantsci.2003.08.010	Dendranthema x morifolium	malonyl-CoA:anthocyanidin 3-O-glucoside-3'', 6''-O-dimalonyltransferase	Dmor_3MAT2	AY298810	AAQ63616.1	Q6WB12			NA	Cyanidin 3-O-glucoside ; Malonyl-CoA
FZ_BAHD_225	10.1016/j.plantsci.2003.08.010	Dendranthema x morifolium	malonyl-CoA:anthocyanidin 3-O-glucoside-3'', 6''-O-dimalonyltransferase	Dmor_3MAT2	AY298810	AAQ63616.1	Q6WB12			NA	Cyanidin 3-O-glucoside ; Succinyl-CoA
FZ_BAHD_226	10.1016/j.plantsci.2003.08.010	Dendranthema x morifolium	malonyl-CoA:anthocyanidin 3-O-glucoside-3'', 6''-O-dimalonyltransferase	Dmor_3MAT2	AY298810	AAQ63616.1	Q6WB12			NA	Cyanidin 3-O-glucoside ; Methylmalonyl-CoA
FZ_BAHD_227	10.1016/j.plantsci.2003.08.010	Dendranthema x morifolium	malonyl-CoA:anthocyanidin 3-O-glucoside-3'', 6''-O-dimalonyltransferase	Dmor_3MAT2	AY298810	AAQ63616.1	Q6WB12			NA	Cyanidin-3-(6'-malonylglucoside) ; Malonyl-CoA
FZ_BAHD_228	10.1016/j.plantsci.2003.08.010	Dendranthema x morifolium	malonyl-CoA:anthocyanidin 3-O-glucoside-3'', 6''-O-dimalonyltransferase	Dmor_3MAT2	AY298810	AAQ63616.1	Q6WB12			NA	Cyanidin-3-(6'-malonylglucoside) ; Succinyl-CoA
FZ_BAHD_229	10.1016/j.plantsci.2003.08.010	Dendranthema x morifolium	malonyl-CoA:anthocyanidin 3-O-glucoside-3'', 6''-O-dimalonyltransferase	Dmor_3MAT2	AY298810	AAQ63616.1	Q6WB12			NA	Cyanidin-3-(6'-malonylglucoside) ; Methylmalonyl-CoA
FZ_BAHD_230	10.1016/j.plantsci.2003.08.010	Dendranthema x morifolium	malonyl-CoA:anthocyanidin 3-O-glucoside-3'', 6''-O-dimalonyltransferase	Dmor_3MAT2	AY298810	AAQ63616.1	Q6WB12			NA	Isoquercitin ; Malonyl-CoA
FZ_BAHD_231	10.1016/j.plantsci.2003.08.010	Dendranthema x morifolium	malonyl-CoA:anthocyanidin 3-O-glucoside-3'', 6''-O-dimalonyltransferase	Dmor_3MAT2	AY298810	AAQ63616.1	Q6WB12			NA	Isoquercitin ; Succinyl-CoA
FZ_BAHD_232	10.1016/j.plantsci.2003.08.010	Dendranthema x morifolium	malonyl-CoA:anthocyanidin 3-O-glucoside-3'', 6''-O-dimalonyltransferase	Dmor_3MAT2	AY298810	AAQ63616.1	Q6WB12			NA	Isoquercitin ; Methylmalonyl-CoA
FZ_BAHD_233	10.1016/j.plantsci.2003.08.010	Dendranthema x morifolium	malonyl-CoA:anthocyanidin 3-O-glucoside-3'', 6''-O-dimalonyltransferase	Dmor_3MAT2	AY298810	AAQ63616.1	Q6WB12				Pelargonidin-3-O-beta-D-glucoside ; Malonyl-CoA
FZ_BAHD_234	10.1016/j.plantsci.2003.08.010	Dendranthema x morifolium	malonyl-CoA:anthocyanidin 3-O-glucoside-3'', 6''-O-dimalonyltransferase	Dmor_3MAT2	AY298810	AAQ63616.1	Q6WB12				Pelargonidin-3-O-beta-D-glucoside ; Succinyl-CoA
FZ_BAHD_235	10.1016/j.plantsci.2003.08.010	Dendranthema x morifolium	malonyl-CoA:anthocyanidin 3-O-glucoside-3'', 6''-O-dimalonyltransferase	Dmor_3MAT2	AY298810	AAQ63616.1	Q6WB12				Pelargonidin-3-O-beta-D-glucoside ; Methylmalonyl-CoA
FZ_BAHD_236	10.1016/j.plantsci.2003.08.010	Dendranthema x morifolium	malonyl-CoA:anthocyanidin 3-O-glucoside-3'', 6''-O-dimalonyltransferase	Dmor_3MAT2	AY298810	AAQ63616.1	Q6WB12				Delphinidin-3-O-glucoside ; Malonyl-CoA
FZ_BAHD_237	10.1016/j.plantsci.2003.08.010	Dendranthema x morifolium	malonyl-CoA:anthocyanidin 3-O-glucoside-3'', 6''-O-dimalonyltransferase	Dmor_3MAT2	AY298810	AAQ63616.1	Q6WB12				Delphinidin-3-O-glucoside ; Succinyl-CoA
FZ_BAHD_238	10.1016/j.plantsci.2003.08.010	Dendranthema x morifolium	malonyl-CoA:anthocyanidin 3-O-glucoside-3'', 6''-O-dimalonyltransferase	Dmor_3MAT2	AY298810	AAQ63616.1	Q6WB12				Delphinidin-3-O-glucoside ; Methylmalonyl-CoA
FZ_BAHD_239	10.1074/jbc.M700638200	Dendranthema x morifolium	malonyl-CoA:anthocyanidin 3-O-glucoside-6″-O-malonyltransferase	Dmor_3MAT3		BAF50706.1	A4PHY4			NA	cyanidin 3-O-glucoside ; Malonyl-CoA
FZ_BAHD_240	10.1074/jbc.M700638200	Dendranthema x morifolium	malonyl-CoA:anthocyanidin 3-O-glucoside-6″-O-malonyltransferase	Dmor_3MAT3		BAF50706.1	A4PHY4			NA	pelargonidin 3-O-glucoside ; Malonyl-CoA
FZ_BAHD_241	10.1074/jbc.M700638200	Dendranthema x morifolium	malonyl-CoA:anthocyanidin 3-O-glucoside-6″-O-malonyltransferase	Dmor_3MAT3		BAF50706.1	A4PHY4			NA	Delphinidin 3-O-glucoside ; Malonyl-CoA
FZ_BAHD_242	10.1074/jbc.M700638200	Dendranthema x morifolium	malonyl-CoA:anthocyanidin 3-O-glucoside-6″-O-malonyltransferase	Dmor_3MAT3		BAF50706.1	A4PHY4			NA	cyanidin 3-O-glucoside ; Succinyl-CoA
FZ_BAHD_243	10.1074/jbc.M700638200	Dendranthema x morifolium	malonyl-CoA:anthocyanidin 3-O-glucoside-6″-O-malonyltransferase	Dmor_3MAT3		BAF50706.1	A4PHY4			NA	pelargonidin 3-O-glucoside ; Succinyl-CoA
FZ_BAHD_244	10.1074/jbc.M700638200	Dendranthema x morifolium	malonyl-CoA:anthocyanidin 3-O-glucoside-6″-O-malonyltransferase	Dmor_3MAT3		BAF50706.1	A4PHY4			NA	Delphinidin 3-O-glucoside ; Succinyl-CoA
FZ_BAHD_245	10.1104/pp.010447	Dahlia pinnata	malonyl-coenzyme A:anthocyanidin 3-O-glucoside-6"-O-malonyltransferase	Dpin_3MAT	AF489108	AAO12206.1	Q8GSN8	Q8GSN8		NA	Cyanidin 3-O-glucoside ; Malonyl-CoA
FZ_BAHD_246	10.1104/pp.010447	Dahlia pinnata	malonyl-coenzyme A:anthocyanidin 3-O-glucoside-6"-O-malonyltransferase	Dpin_3MAT	AF489108	AAO12206.1	Q8GSN8	Q8GSN8		NA	Delphinidin 3-O-glucoside ; Malonyl-CoA
FZ_BAHD_247	10.1104/pp.010447	Dahlia pinnata	malonyl-coenzyme A:anthocyanidin 3-O-glucoside-6"-O-malonyltransferase	Dpin_3MAT	AF489108	AAO12206.1	Q8GSN8	Q8GSN8		NA	Cyanidin-3-(6'-malonylglucoside) ; Malonyl-CoA
FZ_BAHD_248	10.1104/pp.010447	Dahlia pinnata	malonyl-coenzyme A:anthocyanidin 3-O-glucoside-6"-O-malonyltransferase	Dpin_3MAT	AF489108	AAO12206.1	Q8GSN8	Q8GSN8		NA	Isoquercitin ; Malonyl-CoA
FZ_BAHD_249	10.1104/pp.010447	Dahlia pinnata	malonyl-coenzyme A:anthocyanidin 3-O-glucoside-6"-O-malonyltransferase	Dpin_3MAT	AF489108	AAO12206.1	Q8GSN8	Q8GSN8		NA	Shisonin ; Malonyl-CoA
FZ_BAHD_250	10.1104/pp.010447	Dahlia pinnata	malonyl-coenzyme A:anthocyanidin 3-O-glucoside-6"-O-malonyltransferase	Dpin_3MAT	AF489108	AAO12206.1	Q8GSN8	Q8GSN8			Pelargonidin-3-O-beta-D-glucoside ; Malonyl-CoA
FZ_BAHD_251	10.1104/pp.010447	Dahlia pinnata	malonyl-coenzyme A:anthocyanidin 3-O-glucoside-6"-O-malonyltransferase	Dpin_3MAT	AF489108	AAO12206.1	Q8GSN8	Q8GSN8			Pelargonidin-3-O-beta-D-glucoside ; Methylmalonyl-CoA
FZ_BAHD_252	10.1104/pp.010447	Dahlia pinnata	malonyl-coenzyme A:anthocyanidin 3-O-glucoside-6"-O-malonyltransferase	Dpin_3MAT	AF489108	AAO12206.1	Q8GSN8	Q8GSN8			Pelargonidin-3-O-beta-D-glucoside ; Succinyl-CoA
FZ_BAHD_253	10.1104/pp.114.248187	Erythroxylum coca	Coca BAHD8	Ecoc_BAHD8	KC140150.1	AGT56098.1	A0A059Q557			NA	Methylecgonine ; Benzoyl-CoA
FZ_BAHD_254	10.1104/pp.114.248187	Erythroxylum coca	Coca BAHD8	Ecoc_BAHD8	KC140150.1	AGT56098.1	A0A059Q557			NA	Methylecgonine ; Cinnamoyl-CoA
FZ_BAHD_255	10.1104/pp.114.248187	Erythroxylum coca	cocaine synthase	Ecoc_CS	KC140149.1	AGT56097.1	A0A059Q4T4			NA	Methylecgonine ; Benzoyl-CoA
FZ_BAHD_256	10.1104/pp.114.248187	Erythroxylum coca	cocaine synthase	Ecoc_CS	KC140149.1	AGT56097.1	A0A059Q4T4			NA	Methylecgonine ; Cinnamoyl-CoA
FZ_BAHD_257	10.1016/j.phytochem.2012.09.009	Erythroxylum coca	Hydroxycinnamoyl-CoA:quinate hydroxycinnamoyltransferase	Ecoc_HQT	JQ413187.1	AFF19203.1	H9N9G5			NA	Phenyllactic acid ; p-Coumaroyl-CoA
FZ_BAHD_258	10.1016/j.phytochem.2012.09.009	Erythroxylum coca	Hydroxycinnamoyl-CoA:quinate hydroxycinnamoyltransferase	Ecoc_HQT	JQ413187.1	AFF19203.1	H9N9G5				Quinate ; Caffeoyl-CoA
FZ_BAHD_259	10.1016/j.phytochem.2012.09.009	Erythroxylum coca	Hydroxycinnamoyl-CoA:quinate hydroxycinnamoyltransferase	Ecoc_HQT	JQ413187.1	AFF19203.1	H9N9G5				Quinate ; p-Coumaroyl-CoA
FZ_BAHD_260	10.1016/j.phytochem.2012.09.009	Erythroxylum coca	Hydroxycinnamoyl-CoA:quinate hydroxycinnamoyltransferase	Ecoc_HQT	JQ413187.1	AFF19203.1	H9N9G5			NA	Shikimate ; p-Coumaroyl-CoA
FZ_BAHD_261	10.1038/s41467-021-21853-6	Echinacea purpurea	Hydroxycinnamoyl-Coenzyme A: quinate/shikimate hydroxycinnamoyl transferase	Epur_HCT	MT936805	QRI59128.1	A0A890VVY1			NA	Shikimate ; Caffeoyl-CoA
FZ_BAHD_262	10.1038/s41467-021-21853-6	Echinacea purpurea	Hydroxycinnamoyl-Coenzyme A: quinate/shikimate hydroxycinnamoyl transferase	Epur_HCT	MT936805	QRI59128.1	A0A890VVY1			NA	Shikimate ; p-Coumaroyl-CoA
FZ_BAHD_263	10.1038/s41467-021-21853-6	Echinacea purpurea	hydroxycinnamoyl-CoA: tartaric acid hydroxycinnamoyl transferase	Epur_HTT	MT936803	QRI59128.1	A0A890VZR5			NA	Tartaric acid ; Caffeoyl-CoA
FZ_BAHD_264	10.1038/s41467-021-21853-6	Echinacea purpurea	hydroxycinnamoyl-CoA: tartaric acid hydroxycinnamoyl transferase	Epur_HTT	MT936803	QRI59128.1	A0A890VZR5			NA	Tartaric acid ; p-Coumaroyl-CoA
FZ_BAHD_265	10.1038/s41467-021-21853-6	Echinacea purpurea	hydroxycinnamoyl-CoA: tartaric acid hydroxycinnamoyl transferase	Epur_HTT	MT936803	QRI59128.1	A0A890VZR5			NA	Tartaric acid ; Feruloyl-CoA
FZ_BAHD_266	10.1038/s41467-021-21853-6	Echinacea purpurea	Hydroxycinnamoyl-Coenzyme A: quinate hydroxycinnamoyl transferase	Epur_HQT	MT936804	QRI59127.1	A0A890VUL0			NA	Quinate ; Caffeoyl-CoA
FZ_BAHD_267	10.1038/s41467-021-21853-6	Echinacea purpurea	Hydroxycinnamoyl-Coenzyme A: quinate hydroxycinnamoyl transferase	Epur_HQT	MT936804	QRI59127.1	A0A890VUL0			NA	Quinate ; p-Coumaroyl-CoA
FZ_BAHD_268	10.1038/s41467-021-21853-6	Echinacea purpurea	Hydroxycinnamoyl-Coenzyme A: quinate hydroxycinnamoyl transferase	Epur_HQT	MT936804	QRI59127.1	A0A890VUL0			NA	Quinate ; Feruloyl-CoA
FZ_BAHD_269	10.1038/s41467-021-21853-6	Echinacea purpurea	Hydroxycinnamoyl-Coenzyme A: quinate hydroxycinnamoyl transferase	Epur_HQT	MT936804	QRI59127.1	A0A890VUL0			NA	Shikimate ; p-Coumaroyl-CoA
FZ_BAHD_270	10.1038/s41467-021-21853-6	Echinacea purpurea	Hydroxycinnamoyl-Coenzyme A: quinate hydroxycinnamoyl transferase	Epur_HQT	MT936804	QRI59127.1	A0A890VUL0			NA	Shikimate ; Caffeoyl-CoA
FZ_BAHD_271	10.1105/tpc.12.5.647	Fragaria ananassa	strawberry alcohol acyltransferase	Fana_SAAT	AF193789	AAG13130.1	Q9FVF1			NA	Benzyl alcohol ; Acetyl-CoA
FZ_BAHD_272	10.1105/tpc.12.5.647	Fragaria ananassa	strawberry alcohol acyltransferase	Fana_SAAT	AF193789	AAG13130.1	Q9FVF1			NA	1-Butanol ; Acetyl-CoA
FZ_BAHD_273	10.1105/tpc.12.5.647	Fragaria ananassa	strawberry alcohol acyltransferase	Fana_SAAT	AF193789	AAG13130.1	Q9FVF1			NA	Ethanol ; Acetyl-CoA
FZ_BAHD_274	10.1105/tpc.12.5.647	Fragaria ananassa	strawberry alcohol acyltransferase	Fana_SAAT	AF193789	AAG13130.1	Q9FVF1			NA	Methanol ; Acetyl-CoA
FZ_BAHD_275	10.1105/tpc.12.5.647	Fragaria ananassa	strawberry alcohol acyltransferase	Fana_SAAT	AF193789	AAG13130.1	Q9FVF1			NA	1-Octanol ; Acetyl-CoA
FZ_BAHD_276	10.1105/tpc.12.5.647	Fragaria ananassa	strawberry alcohol acyltransferase	Fana_SAAT	AF193789	AAG13130.1	Q9FVF1			NA	1-Propanol ; Acetyl-CoA
FZ_BAHD_277	10.1105/tpc.12.5.647	Fragaria ananassa	strawberry alcohol acyltransferase	Fana_SAAT	AF193789	AAG13130.1	Q9FVF1			NA	2-Propanol ; Acetyl-CoA
FZ_BAHD_278	10.1105/tpc.12.5.647	Fragaria ananassa	strawberry alcohol acyltransferase	Fana_SAAT	AF193789	AAG13130.1	Q9FVF1			NA	2-Phenylethanol ; Acetyl-CoA
FZ_BAHD_279	10.1105/tpc.12.5.647	Fragaria ananassa	strawberry alcohol acyltransferase	Fana_SAAT	AF193789	AAG13130.1	Q9FVF1			NA	Furfurylalcohol ; Acetyl-CoA
FZ_BAHD_280	10.1105/tpc.12.5.647	Fragaria ananassa	strawberry alcohol acyltransferase	Fana_SAAT	AF193789	AAG13130.1	Q9FVF1			NA	1-Hexanol ; Acetyl-CoA
FZ_BAHD_281	10.1105/tpc.12.5.647	Fragaria ananassa	strawberry alcohol acyltransferase	Fana_SAAT	AF193789	AAG13130.1	Q9FVF1			NA	1-Heptanol ; Acetyl-CoA
FZ_BAHD_282	10.1105/tpc.12.5.647	Fragaria ananassa	strawberry alcohol acyltransferase	Fana_SAAT	AF193789	AAG13130.1	Q9FVF1			NA	1-Decanol ; Acetyl-CoA
FZ_BAHD_283	10.1105/tpc.12.5.647	Fragaria ananassa	strawberry alcohol acyltransferase	Fana_SAAT	AF193789	AAG13130.1	Q9FVF1			NA	1-Nonanol ; Acetyl-CoA
FZ_BAHD_284	10.1105/tpc.12.5.647	Fragaria ananassa	strawberry alcohol acyltransferase	Fana_SAAT	AF193789	AAG13130.1	Q9FVF1			NA	3-Methyl-1-butanol ; Acetyl-CoA
FZ_BAHD_285	10.1105/tpc.12.5.647	Fragaria ananassa	strawberry alcohol acyltransferase	Fana_SAAT	AF193789	AAG13130.1	Q9FVF1			NA	(Z)-3-hexen-1-ol ; Acetyl-CoA
FZ_BAHD_286	10.1105/tpc.12.5.647	Fragaria ananassa	strawberry alcohol acyltransferase	Fana_SAAT	AF193789	AAG13130.1	Q9FVF1			NA	trans-3-Hexen-1-ol ; Acetyl-CoA
FZ_BAHD_287	10.1105/tpc.12.5.647	Fragaria ananassa	strawberry alcohol acyltransferase	Fana_SAAT	AF193789	AAG13130.1	Q9FVF1			NA	trans-2-Hexen-1-ol ; Acetyl-CoA
FZ_BAHD_288	10.1105/tpc.12.5.647	Fragaria ananassa	strawberry alcohol acyltransferase	Fana_SAAT	AF193789	AAG13130.1	Q9FVF1			NA	Z-2-hexen-1-ol ; Acetyl-CoA
FZ_BAHD_289	10.1104/pp.104.042580	Fragaria vesca	alcohol acyltransferase	Fves_VAAT	AX025504	CAC09062.1	Q8GTM5			NA	Benzyl alcohol ; Acetyl-CoA
FZ_BAHD_290	10.1104/pp.104.042580	Fragaria vesca	alcohol acyltransferase	Fves_VAAT	AX025504	CAC09062.1	Q8GTM5			NA	Ethanol ; Acetyl-CoA
FZ_BAHD_291	10.1104/pp.104.042580	Fragaria vesca	alcohol acyltransferase	Fves_VAAT	AX025504	CAC09062.1	Q8GTM5			NA	Methanol ; Acetyl-CoA
FZ_BAHD_292	10.1104/pp.104.042580	Fragaria vesca	alcohol acyltransferase	Fves_VAAT	AX025504	CAC09062.1	Q8GTM5			NA	1-Octanol ; Acetyl-CoA
FZ_BAHD_293	10.1104/pp.104.042580	Fragaria vesca	alcohol acyltransferase	Fves_VAAT	AX025504	CAC09062.1	Q8GTM5			NA	1-Propanol ; Acetyl-CoA
FZ_BAHD_294	10.1104/pp.104.042580	Fragaria vesca	alcohol acyltransferase	Fves_VAAT	AX025504	CAC09062.1	Q8GTM5			NA	Eugenol ; Acetyl-CoA
FZ_BAHD_295	10.1104/pp.104.042580	Fragaria vesca	alcohol acyltransferase	Fves_VAAT	AX025504	CAC09062.1	Q8GTM5			NA	2-Propanol ; Acetyl-CoA
FZ_BAHD_296	10.1104/pp.104.042580	Fragaria vesca	alcohol acyltransferase	Fves_VAAT	AX025504	CAC09062.1	Q8GTM5			NA	2-Phenylethanol ; Acetyl-CoA
FZ_BAHD_297	10.1104/pp.104.042580	Fragaria vesca	alcohol acyltransferase	Fves_VAAT	AX025504	CAC09062.1	Q8GTM5			NA	Linalool ; Acetyl-CoA
FZ_BAHD_298	10.1104/pp.104.042580	Fragaria vesca	alcohol acyltransferase	Fves_VAAT	AX025504	CAC09062.1	Q8GTM5			NA	2-Butanol ; Acetyl-CoA
FZ_BAHD_299	10.1104/pp.104.042580	Fragaria vesca	alcohol acyltransferase	Fves_VAAT	AX025504	CAC09062.1	Q8GTM5			NA	Furfurylalcohol ; Acetyl-CoA
FZ_BAHD_300	10.1104/pp.104.042580	Fragaria vesca	alcohol acyltransferase	Fves_VAAT	AX025504	CAC09062.1	Q8GTM5			NA	Carveol ; Acetyl-CoA
FZ_BAHD_301	10.1104/pp.104.042580	Fragaria vesca	alcohol acyltransferase	Fves_VAAT	AX025504	CAC09062.1	Q8GTM5			NA	2-Ethoxyethanol ; Acetyl-CoA
FZ_BAHD_302	10.1104/pp.104.042580	Fragaria vesca	alcohol acyltransferase	Fves_VAAT	AX025504	CAC09062.1	Q8GTM5			NA	1-Hexanol ; Acetyl-CoA
FZ_BAHD_303	10.1104/pp.104.042580	Fragaria vesca	alcohol acyltransferase	Fves_VAAT	AX025504	CAC09062.1	Q8GTM5			NA	1-Heptanol ; Acetyl-CoA
FZ_BAHD_304	10.1104/pp.104.042580	Fragaria vesca	alcohol acyltransferase	Fves_VAAT	AX025504	CAC09062.1	Q8GTM5			NA	1-Decanol ; Acetyl-CoA
FZ_BAHD_305	10.1104/pp.104.042580	Fragaria vesca	alcohol acyltransferase	Fves_VAAT	AX025504	CAC09062.1	Q8GTM5			NA	1-Nonanol ; Acetyl-CoA
FZ_BAHD_306	10.1104/pp.104.042580	Fragaria vesca	alcohol acyltransferase	Fves_VAAT	AX025504	CAC09062.1	Q8GTM5			NA	Perilla alcohol ; Acetyl-CoA
FZ_BAHD_307	10.1104/pp.104.042580	Fragaria vesca	alcohol acyltransferase	Fves_VAAT	AX025504	CAC09062.1	Q8GTM5			NA	3-Methyl-1-butanol ; Acetyl-CoA
FZ_BAHD_308	10.1104/pp.104.042580	Fragaria vesca	alcohol acyltransferase	Fves_VAAT	AX025504	CAC09062.1	Q8GTM5			NA	Farnesol ; Acetyl-CoA
FZ_BAHD_309	10.1104/pp.104.042580	Fragaria vesca	alcohol acyltransferase	Fves_VAAT	AX025504	CAC09062.1	Q8GTM5			NA	Geraniol ; Acetyl-CoA
FZ_BAHD_310	10.1104/pp.104.042580	Fragaria vesca	alcohol acyltransferase	Fves_VAAT	AX025504	CAC09062.1	Q8GTM5			NA	Nerol ; Acetyl-CoA
FZ_BAHD_311	10.1104/pp.104.042580	Fragaria vesca	alcohol acyltransferase	Fves_VAAT	AX025504	CAC09062.1	Q8GTM5			NA	(Z)-3-hexenn-1-ol ; Acetyl-CoA
FZ_BAHD_312	10.1104/pp.104.042580	Fragaria vesca	alcohol acyltransferase	Fves_VAAT	AX025504	CAC09062.1	Q8GTM5			NA	trans-3-Hexen-1-ol ; Acetyl-CoA
FZ_BAHD_313	10.1104/pp.104.042580	Fragaria vesca	alcohol acyltransferase	Fves_VAAT	AX025504	CAC09062.1	Q8GTM5			NA	Cinnamoyl alcohol ; Acetyl-CoA
FZ_BAHD_314	10.1104/pp.104.042580	Fragaria vesca	alcohol acyltransferase	Fves_VAAT	AX025504	CAC09062.1	Q8GTM5			NA	trans-2-Hexen-1-ol ; Acetyl-CoA
FZ_BAHD_315	10.1104/pp.104.042580	Fragaria vesca	alcohol acyltransferase	Fves_VAAT	AX025504	CAC09062.1	Q8GTM5			NA	Z-2-hexen-1-ol ; Acetyl-CoA
FZ_BAHD_316	10.1016/j.phytochem.2007.05.017	Glycine max	Isoflavone 7-O-glucoside-6″-O-malonyltransferase	Gmax_IF7MaT	NM_001250831.1	NP_001237760.1	A7BIC9			NA	Daidzin ; Malonyl-CoA
FZ_BAHD_317	10.1016/j.phytochem.2007.05.017	Glycine max	Isoflavone 7-O-glucoside-6″-O-malonyltransferase	Gmax_IF7MaT	NM_001250831.1	NP_001237760.1	A7BIC9			NA	Genistin ; Malonyl-CoA
FZ_BAHD_318	10.1016/j.phytochem.2007.05.017	Glycine max	Isoflavone 7-O-glucoside-6″-O-malonyltransferase	Gmax_IF7MaT	NM_001250831.1	NP_001237760.1	A7BIC9			NA	Daidzin ; Methylmalonyl-CoA
FZ_BAHD_319	10.1016/j.phytochem.2007.05.017	Glycine max	Isoflavone 7-O-glucoside-6″-O-malonyltransferase	Gmax_IF7MaT	NM_001250831.1	NP_001237760.1	A7BIC9			NA	Genistin ; Succinyl-CoA
FZ_BAHD_320	10.1016/j.phytochem.2007.05.017	Glycine max	Isoflavone 7-O-glucoside-6″-O-malonyltransferase	Gmax_IF7MaT	NM_001250831.1	NP_001237760.1	A7BIC9			NA	Daidzin ; Methylmalonyl-CoA
FZ_BAHD_321	10.1016/j.phytochem.2007.05.017	Glycine max	Isoflavone 7-O-glucoside-6″-O-malonyltransferase	Gmax_IF7MaT	NM_001250831.1	NP_001237760.1	A7BIC9			NA	Genistin ; Succinyl-CoA
FZ_BAHD_322	10.3389/fpls.2017.00735	Glycine max	Isoflavone Malonyltransferase 1	Gmax_IMaT1	KY399789.1	AQY54373.1	A0A1X9JQM7			NA	Daidzein 7-O-glucoside ; Malonyl-CoA
FZ_BAHD_323	10.3389/fpls.2017.00735	Glycine max	Isoflavone Malonyltransferase 1	Gmax_IMaT1	KY399789.1	AQY54373.1	A0A1X9JQM7			NA	Glycitein 7-O-glucoside ; Malonyl-CoA
FZ_BAHD_324	10.3389/fpls.2017.00735	Glycine max	Isoflavone Malonyltransferase 1	Gmax_IMaT1	KY399789.1	AQY54373.1	A0A1X9JQM7			NA	Genistein 7-O-glucoside ; Malonyl-CoA
FZ_BAHD_325	10.3389/fpls.2017.00735	Glycine max	Isoflavone Malonyltransferase 3	Gmax_IMaT3	KY399790.1	AQY54374.1	A0A1Y9TFD9			NA	Daidzein 7-O-glucoside ; Malonyl-CoA
FZ_BAHD_326	10.3389/fpls.2017.00735	Glycine max	Isoflavone Malonyltransferase 3	Gmax_IMaT3	KY399790.1	AQY54374.1	A0A1Y9TFD9			NA	Glycitein 7-O-glucoside ; Malonyl-CoA
FZ_BAHD_327	10.3389/fpls.2017.00735	Glycine max	Isoflavone Malonyltransferase 3	Gmax_IMaT3	KY399790.1	AQY54374.1	A0A1Y9TFD9			NA	Genistein 7-O-glucoside ; Malonyl-CoA
FZ_BAHD_328	10.1093/jxb/ern046	Glycine max	malonyltransferase 7	Gmax_MT7	EU192928.1	ABY59019.1	A7BIC9			NA	Daidzin ; Malonyl-CoA	Malonyldaidzin
FZ_BAHD_329	10.1093/jxb/ern046	Glycine max	malonyltransferase 7	Gmax_MT7	EU192928.1	ABY59019.1	A7BIC9			NA	Apigenin 7-O-glucoside ; Malonyl-CoA
FZ_BAHD_330	10.1093/jxb/ern046	Glycine max	malonyltransferase 7	Gmax_MT7	EU192928.1	ABY59019.1	A7BIC9			NA	Genistin ; Malonyl-CoA	Malonylgenistin
FZ_BAHD_331	10.1093/jxb/ern046	Glycine max	malonyltransferase 7	Gmax_MT7	EU192928.1	ABY59019.1	A7BIC9			NA	Glycitin ; Malonyl-CoA	Malonylglycitin
FZ_BAHD_332	10.1093/jxb/ern046	Glycine max	malonyltransferase 7	Gmax_MT7	EU192928.1	ABY59019.1	A7BIC9			NA	Luteolin 4'-O-glucoside ; Malonyl-CoA
FZ_BAHD_333	10.1093/jxb/ern046	Glycine max	malonyltransferase 7	Gmax_MT7	EU192928.1	ABY59019.1	A7BIC9			NA	Eriodictyol 7-O-glucoside ; Malonyl-CoA
FZ_BAHD_334	10.1093/jxb/ern046	Glycine max	malonyltransferase 7	Gmax_MT7	EU192928.1	ABY59019.1	A7BIC9			NA	Isorhamnetin 3-O-glucoside ; Malonyl-CoA
FZ_BAHD_335	10.1093/jxb/ern046	Glycine max	malonyltransferase 7	Gmax_MT7	EU192928.1	ABY59019.1	A7BIC9			NA	Luteolin 7-O-glucoside ; Malonyl-CoA
FZ_BAHD_336	10.1046/j.1365-313x.1998.00312.x	Gentiana triflora	Hydroxycinnamoyl CoA:anthocyanin 5-O-glucoside-6′′′-O-acyltransferase	Gtri_5AT	AB010708	BAA74428.1	Q9ZWR8	Q9ZWR8			Pelargonidin 3,5-diglucoside ; Caffeoyl-CoA
FZ_BAHD_337	10.1046/j.1365-313x.1998.00312.x	Gentiana triflora	Hydroxycinnamoyl CoA:anthocyanin 5-O-glucoside-6′′′-O-acyltransferase	Gtri_5AT	AB010708	BAA74428.1	Q9ZWR8	Q9ZWR8			Pelargonidin 3,5-diglucoside ; p-Coumaroyl-CoA
FZ_BAHD_338	10.1046/j.1365-313x.1998.00312.x	Gentiana triflora	Hydroxycinnamoyl CoA:anthocyanin 5-O-glucoside-6′′′-O-acyltransferase	Gtri_5AT	AB010708	BAA74428.1	Q9ZWR8	Q9ZWR8		NA	Cyanidin 3,5-O-diglucoside ; Caffeoyl-CoA
FZ_BAHD_339	10.1046/j.1365-313x.1998.00312.x	Gentiana triflora	Hydroxycinnamoyl CoA:anthocyanin 5-O-glucoside-6′′′-O-acyltransferase	Gtri_5AT	AB010708	BAA74428.1	Q9ZWR8	Q9ZWR8		NA	Cyanidin 3,5-O-diglucoside ; p-Coumaroyl-CoA
FZ_BAHD_340	10.1046/j.1365-313x.1998.00312.x	Gentiana triflora	Hydroxycinnamoyl CoA:anthocyanin 5-O-glucoside-6′′′-O-acyltransferase	Gtri_5AT	AB010708	BAA74428.1	Q9ZWR8	Q9ZWR8		NA	pelargonidin 3-O-malonyl-5-O-glucoside ; Caffeoyl-CoA
FZ_BAHD_341	10.1046/j.1365-313x.1998.00312.x	Gentiana triflora	Hydroxycinnamoyl CoA:anthocyanin 5-O-glucoside-6′′′-O-acyltransferase	Gtri_5AT	AB010708	BAA74428.1	Q9ZWR8	Q9ZWR8		NA	pelargonidin 3-O-malonyl-5-O-glucoside ; p-Coumaroyl-CoA
FZ_BAHD_342	10.1046/j.1365-313x.1998.00312.x	Gentiana triflora	Hydroxycinnamoyl CoA:anthocyanin 5-O-glucoside-6′′′-O-acyltransferase	Gtri_5AT	AB010708	BAA74428.1	Q9ZWR8	Q9ZWR8			Delphinidin 3,5-O-diglucoside ; Caffeoyl-CoA
FZ_BAHD_343	10.1046/j.1365-313x.1998.00312.x	Gentiana triflora	Hydroxycinnamoyl CoA:anthocyanin 5-O-glucoside-6′′′-O-acyltransferase	Gtri_5AT	AB010708	BAA74428.1	Q9ZWR8	Q9ZWR8			Delphinidin 3,5-O-diglucoside ; p-Coumaroyl-CoA
FZ_BAHD_344	10.1046/j.1365-313x.1998.00312.x	Gentiana triflora	Hydroxycinnamoyl CoA:anthocyanin 5-O-glucoside-6′′′-O-acyltransferase	Gtri_5AT	AB010708	BAA74428.1	Q9ZWR8	Q9ZWR8			Pelargonidin 3-O-acetyl-5-O-glucoside ; Caffeoyl-CoA
FZ_BAHD_345	10.1046/j.1365-313x.1998.00312.x	Gentiana triflora	Hydroxycinnamoyl CoA:anthocyanin 5-O-glucoside-6′′′-O-acyltransferase	Gtri_5AT	AB010708	BAA74428.1	Q9ZWR8	Q9ZWR8			Pelargonidin 3-O-acetyl-5-O-glucoside ; p-Coumaroyl-CoA
FZ_BAHD_346	10.1046/j.1365-313x.1998.00312.x	Gentiana triflora	Hydroxycinnamoyl CoA:anthocyanin 5-O-glucoside-6′′′-O-acyltransferase	Gtri_5AT	AB010708	BAA74428.1	Q9ZWR8	Q9ZWR8			Cyanidin 3-O-acetyl-5-O-glucoside ; Caffeoyl-CoA
FZ_BAHD_347	10.1046/j.1365-313x.1998.00312.x	Gentiana triflora	Hydroxycinnamoyl CoA:anthocyanin 5-O-glucoside-6′′′-O-acyltransferase	Gtri_5AT	AB010708	BAA74428.1	Q9ZWR8	Q9ZWR8			Cyanidin 3-O-acetyl-5-O-glucoside ; p-Coumaroyl-CoA
FZ_BAHD_348	10.1046/j.1365-313x.1998.00312.x	Gentiana triflora	Hydroxycinnamoyl CoA:anthocyanin 5-O-glucoside-6′′′-O-acyltransferase	Gtri_5AT	AB010708	BAA74428.1	Q9ZWR8	Q9ZWR8			Cyanidin 3-O-malonyl-5-O-glucoside ; Caffeoyl-CoA
FZ_BAHD_349	10.1046/j.1365-313x.1998.00312.x	Gentiana triflora	Hydroxycinnamoyl CoA:anthocyanin 5-O-glucoside-6′′′-O-acyltransferase	Gtri_5AT	AB010708	BAA74428.1	Q9ZWR8	Q9ZWR8			Cyanidin 3-O-malonyl-5-O-glucoside ; p-Coumaroyl-CoA
FZ_BAHD_350	10.1016/j.phytochem.2021.112825	Hordeum murinum	agmatine coumaroyltransferase	Hmur_ACT	LC596950	BCN87077.1	A0A810VNI3			NA	Agmatine ; p-Coumaroyl-CoA
FZ_BAHD_351	10.1016/j.phytochem.2021.112825	Hordeum murinum	agmatine coumaroyltransferase	Hmur_ACT	LC596950	BCN87077.1	A0A810VNI3			NA	Agmatine ; Feruloyl-CoA
FZ_BAHD_352	10.1016/j.phytochem.2021.112825	Hordeum murinum	agmatine coumaroyltransferase	Hmur_ACT	LC596950	BCN87077.1	A0A810VNI3			NA	Agmatine ; Caffeoyl-CoA
FZ_BAHD_353	10.1016/j.phytochem.2021.112825	Hordeum murinum	agmatine coumaroyltransferase	Hmur_ACT	LC596950	BCN87077.1	A0A810VNI3			NA	Agmatine ; Cinnamoyl-CoA
FZ_BAHD_354	10.1016/j.phytochem.2021.112825	Hordeum murinum	agmatine coumaroyltransferase	Hmur_ACT	LC596950	BCN87077.1	A0A810VNI3			NA	Putrescine ; p-Coumaroyl-CoA
FZ_BAHD_355	10.1016/j.phytochem.2021.112825	Hordeum murinum	agmatine coumaroyltransferase	Hmur_ACT	LC596950	BCN87077.1	A0A810VNI3			NA	Spermine ; p-Coumaroyl-CoA
FZ_BAHD_356	10.1016/j.phytochem.2021.112825	Hordeum murinum	agmatine coumaroyltransferase	Hmur_ACT	LC596950	BCN87077.1	A0A810VNI3			NA	Spermidine ; p-Coumaroyl-CoA
FZ_BAHD_357	10.1074/jbc.M213041200	Hordeum vulgare	agmatine p-coumaroyltransferase	Hvul_ACT	AY228552	AAO73071.1	A0A8I6XDE5			NA	Agmatine ; p-Coumaroyl-CoA
FZ_BAHD_358	10.1074/jbc.M213041200	Hordeum vulgare	agmatine p-coumaroyltransferase	Hvul_ACT	AY228552	AAO73071.1	A0A8I6XDE5			NA	Agmatine ; Feruloyl-CoA
FZ_BAHD_359	10.1074/jbc.M213041200	Hordeum vulgare	agmatine p-coumaroyltransferase	Hvul_ACT	AY228552	AAO73071.1	A0A8I6XDE5			NA	Agmatine ; Caffeoyl-CoA
FZ_BAHD_360	10.1016/j.phytochem.2021.112825	Hordeum vulgare	HvACT1-1; agmatine coumaroyltransferase 1-1	Hvul_ACT1-1		BAF97626	A9ZPJ6	A9ZPJ6		NA	Agmatine ; p-Coumaroyl-CoA
FZ_BAHD_361	10.1016/j.phytochem.2021.112825	Hordeum vulgare	HvACT1-1; agmatine coumaroyltransferase 1-1	Hvul_ACT1-1		BAF97626	A9ZPJ6	A9ZPJ6		NA	Agmatine ; Feruloyl-CoA
FZ_BAHD_362	10.1016/j.phytochem.2021.112825	Hordeum vulgare	HvACT1-1; agmatine coumaroyltransferase 1-1	Hvul_ACT1-1		BAF97626	A9ZPJ6	A9ZPJ6		NA	Agmatine ; Caffeoyl-CoA
FZ_BAHD_363	10.1016/j.phytochem.2021.112825	Hordeum vulgare	HvACT1-1; agmatine coumaroyltransferase 1-1	Hvul_ACT1-1		BAF97626	A9ZPJ6	A9ZPJ6		NA	Agmatine ; Cinnamoyl-CoA
FZ_BAHD_364	10.1016/j.phytochem.2021.112825	Hordeum vulgare	HvACT1-1; agmatine coumaroyltransferase 1-1	Hvul_ACT1-1		BAF97626	A9ZPJ6	A9ZPJ6		NA	Putrescine ; p-Coumaroyl-CoA
FZ_BAHD_365	10.1016/j.phytochem.2021.112825	Hordeum vulgare	HvACT1-1; agmatine coumaroyltransferase 1-1	Hvul_ACT1-1		BAF97626	A9ZPJ6	A9ZPJ6		NA	Spermine ; p-Coumaroyl-CoA
FZ_BAHD_366	10.1016/j.phytochem.2021.112825	Hordeum vulgare	HvACT1-1; agmatine coumaroyltransferase 1-1	Hvul_ACT1-1		BAF97626	A9ZPJ6	A9ZPJ6		NA	Spermidine ; p-Coumaroyl-CoA
FZ_BAHD_367	10.1016/j.phytochem.2021.112825	Hordeum vulgare	HvACT1-2; agmatine coumaroyltransferase 1-2	Hvul_ACT1-2		BAF97627	A9ZPJ7	A9ZPJ7		NA	Agmatine ; p-Coumaroyl-CoA
FZ_BAHD_368	10.1016/j.phytochem.2021.112825	Hordeum vulgare	HvACT1-2; agmatine coumaroyltransferase 1-2	Hvul_ACT1-2		BAF97627	A9ZPJ7	A9ZPJ7		NA	Agmatine ; Feruloyl-CoA
FZ_BAHD_369	10.1016/j.phytochem.2021.112825	Hordeum vulgare	HvACT1-2; agmatine coumaroyltransferase 1-2	Hvul_ACT1-2		BAF97627	A9ZPJ7	A9ZPJ7		NA	Agmatine ; Caffeoyl-CoA
FZ_BAHD_370	10.1016/j.phytochem.2021.112825	Hordeum vulgare	HvACT1-2; agmatine coumaroyltransferase 1-2	Hvul_ACT1-2		BAF97627	A9ZPJ7	A9ZPJ7		NA	Agmatine ; Cinnamoyl-CoA
FZ_BAHD_371	10.1016/j.phytochem.2021.112825	Hordeum vulgare	HvACT1-2; agmatine coumaroyltransferase 1-2	Hvul_ACT1-2		BAF97627	A9ZPJ7	A9ZPJ7		NA	Putrescine ; p-Coumaroyl-CoA
FZ_BAHD_372	10.1016/j.phytochem.2021.112825	Hordeum vulgare	HvACT1-2; agmatine coumaroyltransferase 1-2	Hvul_ACT1-2		BAF97627	A9ZPJ7	A9ZPJ7		NA	Spermine ; p-Coumaroyl-CoA
FZ_BAHD_373	10.1016/j.phytochem.2021.112825	Hordeum vulgare	HvACT1-2; agmatine coumaroyltransferase 1-2	Hvul_ACT1-2		BAF97627	A9ZPJ7	A9ZPJ7		NA	Spermidine ; p-Coumaroyl-CoA
FZ_BAHD_374	10.1016/j.phytochem.2021.112825	Hordeum vulgare	HvACT2; agmatine coumaroyltransferase 2	Hvul_ACT2		BAK00935	F2E0R3			NA	Agmatine ; p-Coumaroyl-CoA
FZ_BAHD_375	10.1016/j.phytochem.2021.112825	Hordeum vulgare	HvACT2; agmatine coumaroyltransferase 2	Hvul_ACT2		BAK00935	F2E0R3			NA	Agmatine ; Feruloyl-CoA
FZ_BAHD_376	10.1016/j.phytochem.2021.112825	Hordeum vulgare	HvACT2; agmatine coumaroyltransferase 2	Hvul_ACT2		BAK00935	F2E0R3			NA	Agmatine ; Caffeoyl-CoA
FZ_BAHD_377	10.1016/j.phytochem.2021.112825	Hordeum vulgare	HvACT2; agmatine coumaroyltransferase 2	Hvul_ACT2		BAK00935	F2E0R3			NA	Agmatine ; Cinnamoyl-CoA
FZ_BAHD_378	10.1016/j.phytochem.2021.112825	Hordeum vulgare	HvACT2; agmatine coumaroyltransferase 2	Hvul_ACT2		BAK00935	F2E0R3			NA	Putrescine ; p-Coumaroyl-CoA
FZ_BAHD_379	10.1016/j.phytochem.2021.112825	Hordeum vulgare	HvACT2; agmatine coumaroyltransferase 2	Hvul_ACT2		BAK00935	F2E0R3			NA	Spermine ; p-Coumaroyl-CoA
FZ_BAHD_380	10.1016/j.phytochem.2021.112825	Hordeum vulgare	HvACT2; agmatine coumaroyltransferase 2	Hvul_ACT2		BAK00935	F2E0R3			NA	Spermidine ; p-Coumaroyl-CoA
FZ_BAHD_381	10.1016/j.plantsci.2006.06.005	Iris hollandica	anthocyanin acyltransferase 1	Ihol_3AT1	AB217625.1	BAE72676.1	Q2PGB6			NA	Malvidin 3-O-rhamnosyl-glucoside-5-O-glucoside ; p-Coumaroyl-CoA
FZ_BAHD_382	10.1016/j.plantsci.2006.06.005	Iris hollandica	anthocyanin acyltransferase 1	Ihol_3AT1	AB217625.1	BAE72676.1	Q2PGB6			NA	Delphinidin-3-O-rhamnosyl-glucoside-5-O-glucoside ; p-Coumaroyl-CoA
FZ_BAHD_383	10.1016/j.plantsci.2006.06.005	Iris hollandica	anthocyanin acyltransferase 1	Ihol_3AT1	AB217625.1	BAE72676.1	Q2PGB6				Petunidin-3-O-rhamnosyl-glucoside-5-O-glucoside ; p-Coumaroyl-CoA
FZ_BAHD_384	10.1016/j.plantsci.2006.06.005	Iris hollandica	anthocyanin acyltransferase 2	Ihol_3AT2	AB242298.1	BAE94328.1	Q1JUJ3				Anthocyanidin 3-rhamnosylglucoside-5-glucoside ; p-Coumaroyl-CoA
FZ_BAHD_385	10.1093/pcp/pci021	Lupinus albus	tigloyl-CoA:(–)-13α-hydroxymultiflorine/(+)-13α-hydroxylupanine O-tigloyltransferase	Lalb_HMT	AB181292	BAD89275.1	A0A6A5PB05	Q5H873			13-hydroxylupanine ; Benzoyl-CoA
FZ_BAHD_386	10.1093/pcp/pci021	Lupinus albus	tigloyl-CoA:(–)-13α-hydroxymultiflorine/(+)-13α-hydroxylupanine O-tigloyltransferase	Lalb_HMT	AB181292	BAD89275.1	A0A6A5PB05	Q5H873			13-hydroxylupanine ; Tigloyl-CoA
FZ_BAHD_387	10.1093/pcp/pci021	Lupinus albus	tigloyl-CoA:(–)-13α-hydroxymultiflorine/(+)-13α-hydroxylupanine O-tigloyltransferase	Lalb_HMT	AB181292	BAD89275.1	A0A6A5PB05	Q5H873			13-hydroxylupanine ; Acetyl-CoA
FZ_BAHD_388	10.1093/pcp/pci021	Lupinus albus	tigloyl-CoA:(–)-13α-hydroxymultiflorine/(+)-13α-hydroxylupanine O-tigloyltransferase	Lalb_HMT	AB181292	BAD89275.1	A0A6A5PB05	Q5H873			13-hydroxylupanine ; Propionyl-CoA
FZ_BAHD_389	10.1093/pcp/pci021	Lupinus albus	tigloyl-CoA:(–)-13α-hydroxymultiflorine/(+)-13α-hydroxylupanine O-tigloyltransferase	Lalb_HMT	AB181292	BAD89275.1	A0A6A5PB05	Q5H873			13-hydroxylupanine ; 2-Butenoyl-CoA
FZ_BAHD_390	10.1093/pcp/pci021	Lupinus albus	tigloyl-CoA:(–)-13α-hydroxymultiflorine/(+)-13α-hydroxylupanine O-tigloyltransferase	Lalb_HMT	AB181292	BAD89275.1	A0A6A5PB05	Q5H873			13-Hydroxymultiflorine ; Benzoyl-CoA
FZ_BAHD_391	10.1093/pcp/pci021	Lupinus albus	tigloyl-CoA:(–)-13α-hydroxymultiflorine/(+)-13α-hydroxylupanine O-tigloyltransferase	Lalb_HMT	AB181292	BAD89275.1	A0A6A5PB05	Q5H873			13-Hydroxymultiflorine ; Tigloyl-CoA
FZ_BAHD_392	10.1093/pcp/pci021	Lupinus albus	tigloyl-CoA:(–)-13α-hydroxymultiflorine/(+)-13α-hydroxylupanine O-tigloyltransferase	Lalb_HMT	AB181292	BAD89275.1	A0A6A5PB05	Q5H873			13-Hydroxymultiflorine ; Propionyl-CoA
FZ_BAHD_393	10.1093/pcp/pci021	Lupinus albus	tigloyl-CoA:(–)-13α-hydroxymultiflorine/(+)-13α-hydroxylupanine O-tigloyltransferase	Lalb_HMT	AB181292	BAD89275.1	A0A6A5PB05	Q5H873			13-Hydroxymultiflorine ; 2-Butenoyl-CoA
FZ_BAHD_394	10.1007/s00425-011-1400-5	Lavandula angustifolia	Lavandula angustifolia acyltransferase 1	Lang_AAT1	DQ886904.1	ABI48360.1	Q0GA14			NA	Phenethylamine ; p-Coumaroyl-CoA
FZ_BAHD_395	10.1007/s00425-011-1400-5	Lavandula angustifolia	Lavandula angustifolia acyltransferase 1	Lang_AAT1	DQ886904.1	ABI48360.1	Q0GA14			NA	Tyramine ; Cinnamoyl-CoA
FZ_BAHD_396	10.1007/s00425-011-1400-5	Lavandula angustifolia	Lavandula angustifolia acyltransferase 1	Lang_AAT1	DQ886904.1	ABI48360.1	Q0GA14			NA	Tyramine ; p-Coumaroyl-CoA
FZ_BAHD_397	10.1007/s00425-011-1400-5	Lavandula angustifolia	Lavandula angustifolia acyltransferase 1	Lang_AAT1	DQ886904.1	ABI48360.1	Q0GA14			NA	Tyramine ; Caffeoyl-CoA
FZ_BAHD_398	10.1007/s00425-011-1400-5	Lavandula angustifolia	Lavandula angustifolia acyltransferase 1	Lang_AAT1	DQ886904.1	ABI48360.1	Q0GA14			NA	Tyramine ; Feruloyl-CoA
FZ_BAHD_399	10.1007/s00425-011-1400-5	Lavandula angustifolia	Lavandula angustifolia acyltransferase 1	Lang_AAT1	DQ886904.1	ABI48360.1	Q0GA14			NA	4-Hydroxyphenyllactic acid ; Cinnamoyl-CoA
FZ_BAHD_400	10.1007/s00425-011-1400-5	Lavandula angustifolia	Lavandula angustifolia acyltransferase 1	Lang_AAT1	DQ886904.1	ABI48360.1	Q0GA14			NA	4-Hydroxyphenyllactic acid ; p-Coumaroyl-CoA
FZ_BAHD_401	10.1007/s00425-011-1400-5	Lavandula angustifolia	Lavandula angustifolia acyltransferase 1	Lang_AAT1	DQ886904.1	ABI48360.1	Q0GA14			NA	4-Hydroxyphenyllactic acid ; Caffeoyl-CoA
FZ_BAHD_402	10.1007/s00425-011-1400-5	Lavandula angustifolia	Lavandula angustifolia acyltransferase 1	Lang_AAT1	DQ886904.1	ABI48360.1	Q0GA14			NA	4-Hydroxyphenyllactic acid ; Feruloyl-CoA
FZ_BAHD_403	10.1104/pp.20.00207	Lithospermum erythrorhizon	Lithospermum erythrorhizon shikonin O-acyltransferase	Lery_AAT1	LC520138	BBV14786.1	A0A7I6W6L4			NA	Alkannin ; Acetyl-CoA
FZ_BAHD_404	10.1104/pp.20.00207	Lithospermum erythrorhizon	Lithospermum erythrorhizon shikonin O-acyltransferase	Lery_AAT1	LC520138	BBV14786.1	A0A7I6W6L4				Alkannin ; Isobutyryl-CoA
FZ_BAHD_405	10.1104/pp.20.00207	Lithospermum erythrorhizon	Lithospermum erythrorhizon shikonin O-acyltransferase	Lery_AAT1	LC520138	BBV14786.1	A0A7I6W6L4			NA	Alkannin ; Isovaleryl-CoA
FZ_BAHD_406	10.1104/pp.20.00207	Lithospermum erythrorhizon	Lithospermum erythrorhizon shikonin O-acyltransferase	Lery_SAT1	LC520137	BBV14785.1	A0A7I6W682			NA	Shikonin ; Acetyl-CoA
FZ_BAHD_407	10.1104/pp.20.00207	Lithospermum erythrorhizon	Lithospermum erythrorhizon shikonin O-acyltransferase	Lery_SAT1	LC520137	BBV14785.1	A0A7I6W682				Shikonin ; Isobutyryl-CoA
FZ_BAHD_408	10.1104/pp.20.00207	Lithospermum erythrorhizon	Lithospermum erythrorhizon shikonin O-acyltransferase	Lery_SAT1	LC520137	BBV14785.1	A0A7I6W682			NA	Shikonin ; Isovaleryl-CoA
FZ_BAHD_409	10.1016/j.molcatb.2004.01.005	Lamium purpureum	Lamium purpureum flavonol 3-O-glucoside-6″-O-malonyltransferases	Lpur_3MAT1	AY500352	AAS77404.1	Q6RFS5			NA	p-Nitrophenyl-ß-d-glucopyranoside ; Malonyl-CoA
FZ_BAHD_410	10.1016/j.molcatb.2004.01.005	Lamium purpureum	Lamium purpureum flavonol 3-O-glucoside-6″-O-malonyltransferases	Lpur_3MAT1	AY500352	AAS77404.1	Q6RFS5			NA	p-Nitrophenyl-ß-d-glucopyranoside ; Methylmalonyl-CoA
FZ_BAHD_411	10.1016/j.molcatb.2004.01.005	Lamium purpureum	Lamium purpureum flavonol 3-O-glucoside-6″-O-malonyltransferases	Lpur_3MAT1	AY500352	AAS77404.1	Q6RFS5			NA	p-Nitrophenyl-ß-d-glucopyranoside ; Succinyl-CoA
FZ_BAHD_412	10.1016/j.molcatb.2004.01.005	Lamium purpureum	Lamium purpureum flavonol 3-O-glucoside-6″-O-malonyltransferases	Lpur_3MAT1	AY500352	AAS77404.1	Q6RFS5			NA	Quercetin 3-O-glucoside ; Malonyl-CoA
FZ_BAHD_413	10.1016/j.molcatb.2004.01.005	Lamium purpureum	Lamium purpureum flavonol 3-O-glucoside-6″-O-malonyltransferases	Lpur_3MAT1	AY500352	AAS77404.1	Q6RFS5			NA	Quercetin 3-O-glucoside ; Methylmalonyl-CoA
FZ_BAHD_414	10.1016/j.molcatb.2004.01.005	Lamium purpureum	Lamium purpureum flavonol 3-O-glucoside-6″-O-malonyltransferases	Lpur_3MAT1	AY500352	AAS77404.1	Q6RFS5			NA	Quercetin 3-O-glucoside ; Succinyl-CoA
FZ_BAHD_415	10.1111/tpj.13564	Malus domestica	Malus domestica alcohol acyl transferase 1	Mdom_AAT1	AY707098	AAU14879.2	Q64FJ6	Q64FJ6		RHEA:64632	1-Butanol ; Acetyl-CoA
FZ_BAHD_416	10.1111/tpj.13564	Malus domestica	Malus domestica alcohol acyl transferase 1	Mdom_AAT1	AY707098	AAU14879.2	Q64FJ6	Q64FJ6		NA	Eugenol ; Acetyl-CoA
FZ_BAHD_417	10.1111/tpj.13564	Malus domestica	Malus domestica alcohol acyl transferase 1	Mdom_AAT1	AY707098	AAU14879.2	Q64FJ6	Q64FJ6		RHEA:65460	1-Hexanol ; Acetyl-CoA
FZ_BAHD_418	10.1111/tpj.13564	Malus domestica	Malus domestica alcohol acyl transferase 1	Mdom_AAT1	AY707098	AAU14879.2	Q64FJ6	Q64FJ6		RHEA:65400	1-Hexanol ; Butyryl-CoA
FZ_BAHD_419	10.1111/tpj.13564	Malus domestica	Malus domestica alcohol acyl transferase 1	Mdom_AAT1	AY707098	AAU14879.2	Q64FJ6	Q64FJ6		RHEA:65404	1-Hexanol ; Hexanoyl-CoA
FZ_BAHD_420	10.1111/tpj.13564	Malus domestica	Malus domestica alcohol acyl transferase 1	Mdom_AAT1	AY707098	AAU14879.2	Q64FJ6	Q64FJ6		RHEA:65456	2-Methylbutanol ; Acetyl-CoA
FZ_BAHD_421	10.1111/tpj.13564	Malus domestica	Malus domestica alcohol acyl transferase 1	Mdom_AAT1	AY707098	AAU14879.2	Q64FJ6	Q64FJ6		NA	Chavicol ; Acetyl-CoA
FZ_BAHD_422	10.1111/tpj.13564	Malus domestica	Malus domestica alcohol acyl transferase 1	Mdom_AAT1	AY707098	AAU14879.2	Q64FJ6	Q64FJ6		NA	Isoeugenol ; Acetyl-CoA
FZ_BAHD_423	10.1111/tpj.13564	Malus domestica	Malus domestica alcohol acyl transferase 1	Mdom_AAT1	AY707098	AAU14879.2	Q64FJ6	Q64FJ6		NA	Coniferyl alcohol ; Acetyl-CoA
FZ_BAHD_424	10.1111/tpj.13564	Malus domestica	Malus domestica alcohol acyl transferase 1	Mdom_AAT1	AY707098	AAU14879.2	Q64FJ6	Q64FJ6		NA	Coniferyl alcohol ; Butyryl-CoA
FZ_BAHD_425	10.1111/tpj.13564	Malus domestica	Malus domestica alcohol acyl transferase 1	Mdom_AAT1	AY707098	AAU14879.2	Q64FJ6	Q64FJ6		NA	Coniferyl alcohol ; Hexanoyl-CoA
FZ_BAHD_426	10.1111/tpj.13564	Malus domestica	Malus domestica alcohol acyl transferase 1	Mdom_AAT1	AY707098	AAU14879.2	Q64FJ6	Q64FJ6		NA	p-Coumaroyl alcohol ; Acetyl-CoA
FZ_BAHD_427	10.1111/tpj.13564	Malus domestica	Malus domestica alcohol acyl transferase 1	Mdom_AAT1	AY707098	AAU14879.2	Q64FJ6	Q64FJ6		NA	p-Coumaroyl alcohol ; Butyryl-CoA
FZ_BAHD_428	10.1111/tpj.13564	Malus domestica	Malus domestica alcohol acyl transferase 1	Mdom_AAT1	AY707098	AAU14879.2	Q64FJ6	Q64FJ6		NA	p-Coumaroyl alcohol ; Hexanoyl-CoA
FZ_BAHD_429	10.1111/tpj.13564	Malus domestica	Malus domestica alcohol acyl transferase 1	Mdom_AAT1	AY707098	AAU14879.2	Q64FJ6	Q64FJ6		NA	Isochavicol ; Acetyl-CoA
FZ_BAHD_430	10.3390/molecules22111854	Marchantia emarginata	fatty ω-hydroxyacid/fatty alcohol hydroxycinnamoyl transferase	Mema_HFT					MeHFT	NA	1-Hexanol ; Feruloyl-CoA
FZ_BAHD_431	10.3390/molecules22111854	Marchantia emarginata	fatty ω-hydroxyacid/fatty alcohol hydroxycinnamoyl transferase	Mema_HFT					MeHFT	NA	1-Heptanol ; Feruloyl-CoA
FZ_BAHD_432	10.3390/molecules22111854	Marchantia emarginata	fatty ω-hydroxyacid/fatty alcohol hydroxycinnamoyl transferase	Mema_HFT					MeHFT	NA	1-Decanol ; p-Coumaroyl-CoA
FZ_BAHD_433	10.3390/molecules22111854	Marchantia emarginata	fatty ω-hydroxyacid/fatty alcohol hydroxycinnamoyl transferase	Mema_HFT					MeHFT	NA	1-Decanol ; Caffeoyl-CoA
FZ_BAHD_434	10.3390/molecules22111854	Marchantia emarginata	fatty ω-hydroxyacid/fatty alcohol hydroxycinnamoyl transferase	Mema_HFT					MeHFT	NA	1-Decanol ; Feruloyl-CoA
FZ_BAHD_435	10.3390/molecules22111854	Marchantia emarginata	fatty ω-hydroxyacid/fatty alcohol hydroxycinnamoyl transferase	Mema_HFT					MeHFT	NA	1-Dodecanol ; Feruloyl-CoA
FZ_BAHD_436	10.3390/molecules22111854	Marchantia emarginata	fatty ω-hydroxyacid/fatty alcohol hydroxycinnamoyl transferase	Mema_HFT					MeHFT	NA	1-Tetradecanol ; Feruloyl-CoA
FZ_BAHD_437	10.3390/molecules22111854	Marchantia emarginata	fatty ω-hydroxyacid/fatty alcohol hydroxycinnamoyl transferase	Mema_HFT					MeHFT	NA	16-hydroxypalmitic acid ; Feruloyl-CoA
FZ_BAHD_438	10.1016/j.phytochem.2011.01.039	Melissa officinalis	rosmarinic acid synthase	Moff_RAS	FR670523.1	CBW35684.1	G0LD36	G0LD36		NA	4-Hydroxyphenyllactic acid ; p-Coumaroyl-CoA
FZ_BAHD_439	10.1016/j.phytochem.2011.01.039	Melissa officinalis	rosmarinic acid synthase	Moff_RAS	FR670523.1	CBW35684.1	G0LD36	G0LD36		NA	4-Hydroxyphenyllactic acid ; Caffeoyl-CoA
FZ_BAHD_440	10.1016/j.phytochem.2011.01.039	Melissa officinalis	rosmarinic acid synthase	Moff_RAS	FR670523.1	CBW35684.1	G0LD36	G0LD36		NA	3,4-Dihydroxyphenyllactic acid ; p-Coumaroyl-CoA
FZ_BAHD_441	10.1016/j.phytochem.2011.01.039	Melissa officinalis	rosmarinic acid synthase	Moff_RAS	FR670523.1	CBW35684.1	G0LD36	G0LD36		RHEA:22344	3,4-Dihydroxyphenyllactic acid ; Caffeoyl-CoA
FZ_BAHD_442	10.1104/pp.104.042580	Musa sapientum	Musa sapientum alcohol acyltransferase	Msap_AAT	AX025506	CAC09063.1				NA	Benzyl alcohol ; Acetyl-CoA
FZ_BAHD_443	10.1104/pp.104.042580	Musa sapientum	Musa sapientum alcohol acyltransferase	Msap_AAT	AX025506	CAC09063.1				NA	Cinnamyl alcohol ; Acetyl-CoA
FZ_BAHD_444	10.1104/pp.104.042580	Musa sapientum	Musa sapientum alcohol acyltransferase	Msap_AAT	AX025506	CAC09063.1				NA	1-Octanol ; Acetyl-CoA
FZ_BAHD_445	10.1104/pp.104.042580	Musa sapientum	Musa sapientum alcohol acyltransferase	Msap_AAT	AX025506	CAC09063.1				NA	2-Phenylethanol ; Acetyl-CoA
FZ_BAHD_446	10.1104/pp.104.042580	Musa sapientum	Musa sapientum alcohol acyltransferase	Msap_AAT	AX025506	CAC09063.1				NA	Geraniol ; Acetyl-CoA
FZ_BAHD_447	10.1104/pp.104.042580	Musa sapientum	Musa sapientum alcohol acyltransferase	Msap_AAT	AX025506	CAC09063.1				NA	Nerol ; Acetyl-CoA
FZ_BAHD_448	10.1104/pp.104.042580	Musa sapientum	Musa sapientum alcohol acyltransferase	Msap_AAT	AX025506	CAC09063.1				NA	trans-2-Hexen-1-ol ; Acetyl-CoA
FZ_BAHD_449	10.1111/j.1365-313X.2008.03509.x	Medicago truncatula	isoflavonoid malonyltransferase 1	Mtru_MaT1	EU272030.1	ABY91220.1	B4Y0U0			NA	Naringenin 7-O-glucoside ; Malonyl-CoA
FZ_BAHD_450	10.1111/j.1365-313X.2008.03509.x	Medicago truncatula	isoflavonoid malonyltransferase 1	Mtru_MaT1	EU272030.1	ABY91220.1	B4Y0U0			NA	Daidzin ; Malonyl-CoA
FZ_BAHD_451	10.1111/j.1365-313X.2008.03509.x	Medicago truncatula	isoflavonoid malonyltransferase 1	Mtru_MaT1	EU272030.1	ABY91220.1	B4Y0U0			NA	Naringin ; Malonyl-CoA
FZ_BAHD_452	10.1111/j.1365-313X.2008.03509.x	Medicago truncatula	isoflavonoid malonyltransferase 1	Mtru_MaT1	EU272030.1	ABY91220.1	B4Y0U0			NA	Formononetin 7-O-glucoside ; Malonyl-CoA
FZ_BAHD_453	10.1111/j.1365-313X.2008.03509.x	Medicago truncatula	isoflavonoid malonyltransferase 1	Mtru_MaT1	EU272030.1	ABY91220.1	B4Y0U0			NA	Quercetin 3-O-glucoside ; Malonyl-CoA
FZ_BAHD_454	10.1111/j.1365-313X.2008.03509.x	Medicago truncatula	isoflavonoid malonyltransferase 1	Mtru_MaT1	EU272030.1	ABY91220.1	B4Y0U0			NA	Genistin ; Malonyl-CoA
FZ_BAHD_455	10.1111/j.1365-313X.2008.03509.x	Medicago truncatula	isoflavonoid malonyltransferase 1	Mtru_MaT1	EU272030.1	ABY91220.1	B4Y0U0				6,4'-dihydroxy-7-O-glucosyl-isoflavone ; Malonyl-CoA
FZ_BAHD_456	10.1111/j.1365-313X.2008.03509.x	Medicago truncatula	isoflavonoid malonyltransferase 2	Mtru_MaT2	EU272032.1	ABY91222.1	G7L650			NA	Naringenin 7-O-glucoside ; Malonyl-CoA
FZ_BAHD_457	10.1111/j.1365-313X.2008.03509.x	Medicago truncatula	isoflavonoid malonyltransferase 2	Mtru_MaT2	EU272032.1	ABY91222.1	G7L650			NA	Daidzin ; Malonyl-CoA
FZ_BAHD_458	10.1111/j.1365-313X.2008.03509.x	Medicago truncatula	isoflavonoid malonyltransferase 2	Mtru_MaT2	EU272032.1	ABY91222.1	G7L650			NA	Naringin ; Malonyl-CoA
FZ_BAHD_459	10.1111/j.1365-313X.2008.03509.x	Medicago truncatula	isoflavonoid malonyltransferase 2	Mtru_MaT2	EU272032.1	ABY91222.1	G7L650			NA	Formononetin 7-O-glucoside ; Malonyl-CoA
FZ_BAHD_460	10.1111/j.1365-313X.2008.03509.x	Medicago truncatula	isoflavonoid malonyltransferase 2	Mtru_MaT2	EU272032.1	ABY91222.1	G7L650			NA	Genistin ; Malonyl-CoA
FZ_BAHD_461	10.1111/j.1365-313X.2008.03509.x	Medicago truncatula	isoflavonoid malonyltransferase 2	Mtru_MaT2	EU272032.1	ABY91222.1	G7L650				6,4-dihydroxy-7-O-glucosyl-isoflavone ; Malonyl-CoA
FZ_BAHD_462	10.1111/j.1365-313X.2008.03509.x	Medicago truncatula	isoflavonoid malonyltransferase 3	Mtru_MaT3	EU272031.1	ABY91221.1	B4Y0U1			NA	Naringenin 7-O-glucoside ; Malonyl-CoA
FZ_BAHD_463	10.1111/j.1365-313X.2008.03509.x	Medicago truncatula	isoflavonoid malonyltransferase 3	Mtru_MaT3	EU272031.1	ABY91221.1	B4Y0U1			NA	Daidzin ; Malonyl-CoA
FZ_BAHD_464	10.1111/j.1365-313X.2008.03509.x	Medicago truncatula	isoflavonoid malonyltransferase 3	Mtru_MaT3	EU272031.1	ABY91221.1	B4Y0U1			NA	Naringin ; Malonyl-CoA
FZ_BAHD_465	10.1111/j.1365-313X.2008.03509.x	Medicago truncatula	isoflavonoid malonyltransferase 3	Mtru_MaT3	EU272031.1	ABY91221.1	B4Y0U1			NA	Formononetin 7-O-glucoside ; Malonyl-CoA
FZ_BAHD_466	10.1111/j.1365-313X.2008.03509.x	Medicago truncatula	isoflavonoid malonyltransferase 3	Mtru_MaT3	EU272031.1	ABY91221.1	B4Y0U1			NA	Genistin ; Malonyl-CoA
FZ_BAHD_467	10.1111/j.1365-313X.2008.03509.x	Medicago truncatula	isoflavonoid malonyltransferase 3	Mtru_MaT3	EU272031.1	ABY91221.1	B4Y0U1				6,4-dihydroxy-7-O-glucosyl-isoflavone ; Malonyl-CoA
FZ_BAHD_468	10.1104/pp.111.187229	Nicotiana attenuata	hydroxycinnamoyl-CoA:putrescine transferase 1	Natt_AT1	JN390826.1	AET80688.1	G9HTF7			NA	Putrescine ; Caffeoyl-CoA
FZ_BAHD_469	10.1104/pp.111.187229	Nicotiana attenuata	hydroxycinnamoyl-CoA:putrescine transferase 1	Natt_AT1	JN390826.1	AET80688.1	G9HTF7			NA	Spermidine ; Feruloyl-CoA
FZ_BAHD_470	10.1104/pp.111.187229	Nicotiana attenuata	hydroxycinnamoyl-CoA:putrescine transferase 1	Natt_AT1	JN390826.1	AET80688.1	G9HTF7			NA	Spermidine ; p-Coumaroyl-CoA
FZ_BAHD_471	10.1104/pp.111.187229	Nicotiana attenuata	hydroxycinnamoyl-CoA:spermidine transferase	Natt_DH29	JN390824.1	AET80686.1	G9HTF5			NA	Putrescine ; Caffeoyl-CoA
FZ_BAHD_472	10.1104/pp.111.187229	Nicotiana attenuata	hydroxycinnamoyl-CoA:spermidine transferase	Natt_DH29	JN390824.1	AET80686.1	G9HTF5			NA	Putrescine ; Feruloyl-CoA
FZ_BAHD_473	10.1074/jbc.M209362200	Nicotiana tabacum	Benzyl alcohol O-benzoyltransferase	Ntab_BEBT	AF500202	AAN09798.1	Q8GT20	Q8GT20		RHEA:30411	Benzyl alcohol ; Benzoyl-CoA
FZ_BAHD_474	10.1074/jbc.M209362200	Nicotiana tabacum	hydroxycinnamoyl-CoA: shikimate/quinate hydroxycinnamoyltransferase	Ntab_HCT	AJ507825	CAD47830.1	A0A1S4AE23	Q8GSM7			Quinate ; p-Coumaroyl-CoA
FZ_BAHD_475	10.1074/jbc.M209362200	Nicotiana tabacum	hydroxycinnamoyl-CoA: shikimate/quinate hydroxycinnamoyltransferase	Ntab_HCT	AJ507825	CAD47830.1	A0A1S4AE23	Q8GSM7			Quinate ; Caffeoyl-CoA
FZ_BAHD_476	10.1074/jbc.M209362200	Nicotiana tabacum	hydroxycinnamoyl-CoA: shikimate/quinate hydroxycinnamoyltransferase	Ntab_HCT	AJ507825	CAD47830.1	A0A1S4AE23	Q8GSM7		NA	Shikimate ; p-Coumaroyl-CoA
FZ_BAHD_477	10.1074/jbc.M209362200	Nicotiana tabacum	hydroxycinnamoyl-CoA: shikimate/quinate hydroxycinnamoyltransferase	Ntab_HCT	AJ507825	CAD47830.1	A0A1S4AE23	Q8GSM7		NA	Shikimate ; Caffeoyl-CoA
FZ_BAHD_478	10.1074/jbc.M209362200	Nicotiana tabacum	hydroxycinnamoyl-CoA: shikimate/quinate hydroxycinnamoyltransferase	Ntab_HCT	AJ507825	CAD47830.1	A0A1S4AE23	Q8GSM7		NA	Shikimate ; Feruloyl-CoA
FZ_BAHD_479	10.1038/nbt966	Nicotiana tabacum	hydroxycinnamoyl-CoA quinate: hydroxycinnamoyl tran	Ntab_HQT	AJ582651	CAE46932.1	Q70G33				Quinate ; Caffeoyl-CoA
FZ_BAHD_480	10.1038/nbt966	Nicotiana tabacum	hydroxycinnamoyl-CoA quinate: hydroxycinnamoyl tran	Ntab_HQT	AJ582651	CAE46932.1	Q70G33				Quinate ; p-Coumaroyl-CoA	coumaroyl quinate
FZ_BAHD_481	10.1038/nbt966	Nicotiana tabacum	hydroxycinnamoyl-CoA quinate: hydroxycinnamoyl tran	Ntab_HQT	AJ582651	CAE46932.1	Q70G33			NA	Shikimate ; Caffeoyl-CoA	Chlorogenic Acid
FZ_BAHD_482	10.1038/nbt966	Nicotiana tabacum	hydroxycinnamoyl-CoA quinate: hydroxycinnamoyl tran	Ntab_HQT	AJ582651	CAE46932.1	Q70G33			NA	Shikimate ; p-Coumaroyl-CoA
FZ_BAHD_483	10.1111/j.1365-313X.2005.02387.x	Nicotiana tabacum	Nicotiana tabacum malonyltransferase	Ntab_MAT1	AB176525	BAD93691.1	Q589Y0	Q589Y0		NA	3-Hydroxyflavone glucoside ; Malonyl-CoA
FZ_BAHD_484	10.1111/j.1365-313X.2005.02387.x	Nicotiana tabacum	Nicotiana tabacum malonyltransferase	Ntab_MAT1	AB176525	BAD93691.1	Q589Y0	Q589Y0			1-Naphtol glucoside ; Malonyl-CoA
FZ_BAHD_485	10.1111/j.1365-313X.2005.02387.x	Nicotiana tabacum	Nicotiana tabacum malonyltransferase	Ntab_MAT1	AB176525	BAD93691.1	Q589Y0	Q589Y0		NA	2-Naphtol glucoside ; Malonyl-CoA
FZ_BAHD_486	10.1111/j.1365-313X.2005.02387.x	Nicotiana tabacum	Nicotiana tabacum malonyltransferase	Ntab_MAT1	AB176525	BAD93691.1	Q589Y0	Q589Y0		NA	Umbelliferone glucoside ; Malonyl-CoA
FZ_BAHD_487	10.1111/j.1365-313X.2005.02387.x	Nicotiana tabacum	Nicotiana tabacum malonyltransferase	Ntab_MAT1	AB176525	BAD93691.1	Q589Y0	Q589Y0		NA	Scopolin ; Malonyl-CoA
FZ_BAHD_488	10.1111/j.1365-313X.2005.02387.x	Nicotiana tabacum	Nicotiana tabacum malonyltransferase	Ntab_MAT1	AB176525	BAD93691.1	Q589Y0	Q589Y0		NA	4-Methylumbelliferone glucoside ; Malonyl-CoA
FZ_BAHD_489	10.1111/j.1365-313X.2005.02387.x	Nicotiana tabacum	Nicotiana tabacum malonyltransferase	Ntab_MAT1	AB176525	BAD93691.1	Q589Y0	Q589Y0		NA	Quercetin 3-O-glucoside ; Malonyl-CoA
FZ_BAHD_490	10.1111/j.1365-313X.2005.02387.x	Nicotiana tabacum	Nicotiana tabacum malonyltransferase	Ntab_MAT1	AB176525	BAD93691.1	Q589Y0	Q589Y0		NA	Kaempferol 3-O-glucoside ; Malonyl-CoA
FZ_BAHD_491	10.1111/j.1365-313X.2005.02387.x	Nicotiana tabacum	Nicotiana tabacum malonyltransferase	Ntab_MAT1	AB176525	BAD93691.1	Q589Y0	Q589Y0		NA	Kaempferol 7-O-glucoside ; Malonyl-CoA
FZ_BAHD_492	10.1111/j.1365-313X.2005.02387.x	Nicotiana tabacum	Nicotiana tabacum malonyltransferase	Ntab_MAT1	AB176525	BAD93691.1	Q589Y0	Q589Y0			Quercetin 7-O-glucoside ; Malonyl-CoA
FZ_BAHD_493	10.1111/j.1365-313X.2005.02387.x	Nicotiana tabacum	Nicotiana tabacum malonyltransferase	Ntab_MAT1	AB176525	BAD93691.1	Q589Y0	Q589Y0			7-Hydroxyflavone glucoside ; Malonyl-CoA
FZ_BAHD_494	10.1093/jxb/eraa142	Ocimum basilicum	coniferyl alcohol acetyl transferase 1	Obas_CAAT1	MN031888	QKK36036.1	A0A6M8Y4L9			NA	Benzyl alcohol ; Acetyl-CoA
FZ_BAHD_495	10.1093/jxb/eraa142	Ocimum basilicum	coniferyl alcohol acetyl transferase 1	Obas_CAAT1	MN031888	QKK36036.1	A0A6M8Y4L9			NA	2-Phenylethanol ; Acetyl-CoA
FZ_BAHD_496	10.1093/jxb/eraa142	Ocimum basilicum	coniferyl alcohol acetyl transferase 1	Obas_CAAT1	MN031888	QKK36036.1	A0A6M8Y4L9			NA	Coniferyl alcohol ; Acetyl-CoA
FZ_BAHD_497	10.1093/jxb/eraa142	Ocimum basilicum	coniferyl alcohol acetyl transferase 2	Obas_CAAT2	MN031889	QKK36037.1	A0A6M8YBM7			NA	Benzyl alcohol ; Acetyl-CoA
FZ_BAHD_498	10.1093/jxb/eraa142	Ocimum basilicum	coniferyl alcohol acetyl transferase 2	Obas_CAAT2	MN031889	QKK36037.1	A0A6M8YBM7			NA	Coniferyl alcohol ; Acetyl-CoA
FZ_BAHD_499	10.1093/jxb/eraa142	Ocimum basilicum	coniferyl alcohol acetyl transferase 2	Obas_CAAT2	MN031889	QKK36037.1	A0A6M8YBM7			NA	Cinnamoyl alcohol ; Acetyl-CoA
FZ_BAHD_500	10.1016/j.phytochem.2021.112825	Oryza sativa	Putrescine hydroxycinnamoyltransferase	Osat_PHT	AP006548	BAC79155.1	Q7XXN4	Q7XXN4	Os09g0544000	NA	Agmatine ; p-Coumaroyl-CoA
FZ_BAHD_501	10.1016/j.phytochem.2021.112825	Oryza sativa	Putrescine hydroxycinnamoyltransferase	Osat_PHT	AP006548	BAC79155.1	Q7XXN4	Q7XXN4	Os09g0544000	NA	Agmatine ; Feruloyl-CoA
FZ_BAHD_502	10.1016/j.phytochem.2021.112825	Oryza sativa	Putrescine hydroxycinnamoyltransferase	Osat_PHT	AP006548	BAC79155.1	Q7XXN4	Q7XXN4	Os09g0544000	NA	Agmatine ; Caffeoyl-CoA
FZ_BAHD_503	10.1016/j.phytochem.2021.112825	Oryza sativa	Putrescine hydroxycinnamoyltransferase	Osat_PHT	AP006548	BAC79155.1	Q7XXN4	Q7XXN4	Os09g0544000	NA	Agmatine ; Cinnamoyl-CoA
FZ_BAHD_504	10.1016/j.phytochem.2021.112825	Oryza sativa	Agmatine hydroxycinnamoyl transferase	Osat_AHT1		ANQ47369	A0A1L2EH67			NA	Agmatine ; p-Coumaroyl-CoA
FZ_BAHD_505	10.1016/j.phytochem.2021.112825	Oryza sativa	Agmatine hydroxycinnamoyl transferase	Osat_AHT1		ANQ47369	A0A1L2EH67			NA	Agmatine ; Feruloyl-CoA
FZ_BAHD_506	10.1016/j.phytochem.2021.112825	Oryza sativa	Agmatine hydroxycinnamoyl transferase	Osat_AHT1		ANQ47369	A0A1L2EH67			NA	Agmatine ; Caffeoyl-CoA
FZ_BAHD_507	10.1016/j.phytochem.2021.112825	Oryza sativa	Agmatine hydroxycinnamoyl transferase	Osat_AHT1		ANQ47369	A0A1L2EH67			NA	Agmatine ; Cinnamoyl-CoA
FZ_BAHD_508	10.1016/j.phytochem.2021.112825	Oryza sativa	Agmatine hydroxycinnamoyl transferase	Osat_AHT1		ANQ47369	A0A1L2EH67			NA	Putrescine ; p-Coumaroyl-CoA
FZ_BAHD_509	10.1016/j.phytochem.2021.112825	Oryza sativa	Agmatine hydroxycinnamoyl transferase	Osat_AHT1		ANQ47369	A0A1L2EH67			NA	Putrescine ; Feruloyl-CoA
FZ_BAHD_510	10.1016/j.phytochem.2021.112825	Oryza sativa	Agmatine hydroxycinnamoyl transferase	Osat_AHT1		ANQ47369	A0A1L2EH67			NA	Putrescine ; Caffeoyl-CoA
FZ_BAHD_511	10.1016/j.phytochem.2021.112825	Oryza sativa	Agmatine hydroxycinnamoyl transferase	Osat_AHT1		ANQ47369	A0A1L2EH67			NA	Putrescine ; Cinnamoyl-CoA
FZ_BAHD_512	10.1016/j.phytochem.2021.112825	Oryza sativa	Agmatine hydroxycinnamoyl transferase	Osat_AHT1		ANQ47369	A0A1L2EH67			NA	Spermine ; p-Coumaroyl-CoA
FZ_BAHD_513	10.1016/j.phytochem.2021.112825	Oryza sativa	Agmatine hydroxycinnamoyl transferase	Osat_AHT1		ANQ47369	A0A1L2EH67			NA	Spermine ; Feruloyl-CoA
FZ_BAHD_514	10.1016/j.phytochem.2021.112825	Oryza sativa	Agmatine hydroxycinnamoyl transferase	Osat_AHT1		ANQ47369	A0A1L2EH67			NA	Spermine ; Caffeoyl-CoA
FZ_BAHD_515	10.1016/j.phytochem.2021.112825	Oryza sativa	Agmatine hydroxycinnamoyl transferase	Osat_AHT1		ANQ47369	A0A1L2EH67			NA	Spermine ; Cinnamoyl-CoA
FZ_BAHD_516	10.1016/j.phytochem.2021.112825	Oryza sativa	Agmatine hydroxycinnamoyl transferase	Osat_AHT1		ANQ47369	A0A1L2EH67			NA	Spermidine ; p-Coumaroyl-CoA
FZ_BAHD_517	10.1016/j.phytochem.2021.112825	Oryza sativa	Agmatine hydroxycinnamoyl transferase	Osat_AHT1		ANQ47369	A0A1L2EH67			NA	Spermidine ; Feruloyl-CoA
FZ_BAHD_518	10.1016/j.phytochem.2021.112825	Oryza sativa	Agmatine hydroxycinnamoyl transferase	Osat_AHT1		ANQ47369	A0A1L2EH67			NA	Spermidine ; Caffeoyl-CoA
FZ_BAHD_519	10.1016/j.phytochem.2021.112825	Oryza sativa	Agmatine hydroxycinnamoyl transferase	Osat_AHT1		ANQ47369	A0A1L2EH67			NA	Spermidine ; Cinnamoyl-CoA
FZ_BAHD_520	10.1016/j.phytochem.2011.12.015	Oryza sativa	Hydroxycinnamoyltransferase	Osat_HCT	NM_001421365.1	NP_001408294.1	Q5SMM6	Q5SMM6	Os06g0185500	NA	Glycerol ; Caffeoyl-CoA
FZ_BAHD_521	10.1016/j.phytochem.2011.12.015	Oryza sativa	Hydroxycinnamoyltransferase	Osat_HCT	NM_001421365.1	NP_001408294.1	Q5SMM6	Q5SMM6	Os06g0185500	NA	Glycerol ; Feruloyl-CoA
FZ_BAHD_522	10.1016/j.phytochem.2011.12.015	Oryza sativa	Hydroxycinnamoyltransferase	Osat_HCT	NM_001421365.1	NP_001408294.1	Q5SMM6	Q5SMM6	Os06g0185500	NA	Glycerol ; p-Coumaroyl-CoA
FZ_BAHD_523	10.1016/j.phytochem.2011.12.015	Oryza sativa	Hydroxycinnamoyltransferase	Osat_HCT	NM_001421365.1	NP_001408294.1	Q5SMM6	Q5SMM6	Os06g0185500	NA	Shikimate ; Caffeoyl-CoA
FZ_BAHD_524	10.1016/j.phytochem.2011.12.015	Oryza sativa	Hydroxycinnamoyltransferase	Osat_HCT	NM_001421365.1	NP_001408294.1	Q5SMM6	Q5SMM6	Os06g0185500	NA	Shikimate ; Feruloyl-CoA
FZ_BAHD_525	10.1016/j.phytochem.2011.12.015	Oryza sativa	Hydroxycinnamoyltransferase	Osat_HCT	NM_001421365.1	NP_001408294.1	Q5SMM6	Q5SMM6	Os06g0185500	NA	Shikimate ; p-Coumaroyl-CoA
FZ_BAHD_526	10.1016/j.scib.2021.06.014	Oryza sativa	putrescine hydroxycinnamoyl acyltransferase 3	Osat_PHT3		EAZ09943.1	A2Z3N2		Os09g37180.1	NA	Putrescine ; p-Coumaroyl-CoA
FZ_BAHD_527	10.1016/j.scib.2021.06.014	Oryza sativa	putrescine hydroxycinnamoyl acyltransferase 4	Osat_PHT4		EAZ09944.1	A2Z3N3		Os09g37200	NA	Putrescine ; p-Coumaroyl-CoA
FZ_BAHD_528	10.1016/j.scib.2021.06.014	Oryza sativa	putrescine hydroxycinnamoyl acyltransferase 4	Osat_PHT4		EAZ09944.1	A2Z3N3		Os09g37200	NA	Putrescine ; Feruloyl-CoA
FZ_BAHD_529	10.1074/jbc.M111.284497	Oryza sativa	p-coumarate monolignol transferase	Osat_PMT	NM_001416334.1	NP_001403263.1	Q5JNT2	Q5JNT2	Os01g0291500	NA	Sinapyl alcohol ; p-Coumaroyl-CoA
FZ_BAHD_530	10.1074/jbc.M111.284497	Oryza sativa	p-coumarate monolignol transferase	Osat_PMT	NM_001416334.1	NP_001403263.1	Q5JNT2	Q5JNT2	Os01g0291500	NA	p-Coumaroyl alcohol ; p-Coumaroyl-CoA
FZ_BAHD_531	10.1074/jbc.M111.284497	Oryza sativa	p-coumarate monolignol transferase	Osat_PMT	NM_001416334.1	NP_001403263.1	Q5JNT2	Q5JNT2	Os01g0291500	NA	Sinapyl alcohol ; Caffeoyl-CoA
FZ_BAHD_532	10.1074/jbc.M111.284497	Oryza sativa	p-coumarate monolignol transferase	Osat_PMT	NM_001416334.1	NP_001403263.1	Q5JNT2	Q5JNT2	Os01g0291500	NA	p-Coumaroyl alcohol ; Caffeoyl-CoA
FZ_BAHD_533	10.1074/jbc.M111.284497	Oryza sativa	p-coumarate monolignol transferase	Osat_PMT	NM_001416334.1	NP_001403263.1	Q5JNT2	Q5JNT2	Os01g0291500	NA	Sinapyl alcohol ; Acetyl-CoA
FZ_BAHD_534	10.1105/tpc.16.00265	Oryza sativa	Tryptamine benzoyl transferase 1	Osat_TBT1		ANQ47375.1	A0A1L2EH62	Q2R0K3	Os11g42290	NA	Tryptamine ; Benzoyl-CoA
FZ_BAHD_535	10.1105/tpc.16.00265	Oryza sativa	Tryptamine benzoyl transferase 1	Osat_TBT1		ANQ47375.1	A0A1L2EH62	Q2R0K3	Os11g42290	NA	Tryptamine ; p-Coumaroyl-CoA
FZ_BAHD_536	10.1105/tpc.16.00265	Oryza sativa	Tryptamine benzoyl transferase 1	Osat_TBT1		ANQ47375.1	A0A1L2EH62	Q2R0K3	Os11g42290	NA	Tryptamine ; Caffeoyl-CoA
FZ_BAHD_537	10.1105/tpc.16.00265	Oryza sativa	Tryptamine benzoyl transferase 1	Osat_TBT1		ANQ47375.1	A0A1L2EH62	Q2R0K3	Os11g42290	NA	Serotonin ; p-Coumaroyl-CoA
FZ_BAHD_538	10.1105/tpc.16.00265	Oryza sativa	Tryptamine benzoyl transferase 2	Osat_TBT2		ANQ47376.1	A0A1L2EH65	Q2R0J4	Os11g42370	NA	Tryptamine ; Benzoyl-CoA
FZ_BAHD_539	10.1105/tpc.16.00265	Oryza sativa	Tryptamine hydroxycinnamoyl transferase 1	Osat_THT1	AK287765.1	ANQ47373.1	A0A1L2EH73	Q338X7	Os10g0379100	NA	Agmatine ; p-Coumaroyl-CoA
FZ_BAHD_540	10.1105/tpc.16.00265	Oryza sativa	Tryptamine hydroxycinnamoyl transferase 1	Osat_THT1	AK287765.1	ANQ47373.1	A0A1L2EH73	Q338X7	Os10g0379100	NA	Tryptamine ; Benzoyl-CoA
FZ_BAHD_541	10.1105/tpc.16.00265	Oryza sativa	Tryptamine hydroxycinnamoyl transferase 1	Osat_THT1	AK287765.1	ANQ47373.1	A0A1L2EH73	Q338X7	Os10g0379100	NA	Tryptamine ; p-Coumaroyl-CoA
FZ_BAHD_542	10.1105/tpc.16.00265	Oryza sativa	Tryptamine hydroxycinnamoyl transferase 1	Osat_THT1	AK287765.1	ANQ47373.1	A0A1L2EH73	Q338X7	Os10g0379100	NA	Tryptamine ; Caffeoyl-CoA
FZ_BAHD_543	10.1105/tpc.16.00265	Oryza sativa	Tryptamine hydroxycinnamoyl transferase 1	Osat_THT1	AK287765.1	ANQ47373.1	A0A1L2EH73	Q338X7	Os10g0379100	NA	Serotonin ; p-Coumaroyl-CoA
FZ_BAHD_544	10.1105/tpc.16.00265	Oryza sativa	Tryptamine hydroxycinnamoyl transferase 1	Osat_THT1	AK287765.1	ANQ47373.1	A0A1L2EH73	Q338X7	Os10g0379100	NA	Tyramine ; p-Coumaroyl-CoA
FZ_BAHD_545	10.1105/tpc.16.00265	Oryza sativa	Tryptamine hydroxycinnamoyl transferase 2	Osat_THT2	NM_001423942.1	NP_001410871.1	Q8LMI4	Q8LMI4	Os10g0380100	NA	Tryptamine ; p-Coumaroyl-CoA
FZ_BAHD_546	10.1105/tpc.16.00265	Oryza sativa	Tryptamine hydroxycinnamoyl transferase 2	Osat_THT2	NM_001423942.1	NP_001410871.1	Q8LMI4	Q8LMI4	Os10g0380100	NA	Tryptamine ; Caffeoyl-CoA
FZ_BAHD_547	10.1105/tpc.16.00265	Oryza sativa	Tryptamine hydroxycinnamoyl transferase 2	Osat_THT2	NM_001423942.1	NP_001410871.1	Q8LMI4	Q8LMI4	Os10g0380100	NA	Tryptamine ; Feruloyl-CoA
FZ_BAHD_548	10.1105/tpc.16.00265	Oryza sativa	Tryptamine hydroxycinnamoyl transferase 2	Osat_THT2	NM_001423942.1	NP_001410871.1	Q8LMI4	Q8LMI4	Os10g0380100	NA	Tyramine ; p-Coumaroyl-CoA
FZ_BAHD_549	10.1104/pp.17.00538	Petunia axillaris	Acylsugar acyltransferase 1	Paxi_ASAT1	KT716258.1	AOR06331.1	A0A288PXX0			NA	Sucrose ; isovaleryl-CoA
FZ_BAHD_550	10.1104/pp.17.00538	Petunia axillaris	Acylsugar acyltransferase 1	Paxi_ASAT1	KT716258.1	AOR06331.1	A0A288PXX0			NA	Sucrose ; 2-methylbutanoyl-CoA
FZ_BAHD_551	10.1104/pp.17.00538	Petunia axillaris	Acylsugar acyltransferase 2	Paxi_ASAT2	KT716259.1	AOR06331.1	A0A288QCY3				S1:6(6R2) ; Isobutyryl-CoA
FZ_BAHD_552	10.1104/pp.17.00538	Petunia axillaris	Acylsugar acyltransferase 2	Paxi_ASAT2	KT716259.1	AOR06331.1	A0A288QCY3				S1:6(6R2) ; isovaleryl-CoA
FZ_BAHD_553	10.1104/pp.17.00538	Petunia axillaris	Acylsugar acyltransferase 2	Paxi_ASAT2	KT716259.1	AOR06331.1	A0A288QCY3				S1:6(6R2) ; 2-methylbutanoyl-CoA
FZ_BAHD_554	10.1104/pp.17.00538	Petunia axillaris	Acylsugar acyltransferase 2	Paxi_ASAT2	KT716259.1	AOR06331.1	A0A288QCY3				S1:6(6R2) ; Isocaproyl-CoA
FZ_BAHD_555	10.1104/pp.17.00538	Petunia axillaris	Acylsugar acyltransferase 2	Paxi_ASAT2	KT716259.1	AOR06331.1	A0A288QCY3				S1:5(5R2) ; Isobutyryl-CoA
FZ_BAHD_556	10.1104/pp.17.00538	Petunia axillaris	Acylsugar acyltransferase 2	Paxi_ASAT2	KT716259.1	AOR06331.1	A0A288QCY3				S1:5(5R2) ; isovaleryl-CoA
FZ_BAHD_557	10.1104/pp.17.00538	Petunia axillaris	Acylsugar acyltransferase 2	Paxi_ASAT2	KT716259.1	AOR06331.1	A0A288QCY3				S1:5(5R2) ; 2-methylbutanoyl-CoA
FZ_BAHD_558	10.1104/pp.17.00538	Petunia axillaris	Acylsugar acyltransferase 2	Paxi_ASAT2	KT716259.1	AOR06331.1	A0A288QCY3				S1:5(5R2) ; Isocaproyl-CoA
FZ_BAHD_559	10.1104/pp.17.00538	Petunia axillaris	Acylsugar acyltransferase 3	Paxi_ASAT3	KT716260.1	AOR06333.1	A0A288PT67				S2:10(5,5) ; Isocaproyl-CoA
FZ_BAHD_560	10.1104/pp.17.00538	Petunia axillaris	Acylsugar acyltransferase 3	Paxi_ASAT3	KT716260.1	AOR06333.1	A0A288PT67				S2:10(5,5) ; iC7
FZ_BAHD_561	10.1104/pp.17.00538	Petunia axillaris	Acylsugar acyltransferase 3	Paxi_ASAT3	KT716260.1	AOR06333.1	A0A288PT67				S2:10(5,5) ; iC8
FZ_BAHD_562	10.1104/pp.17.00538	Petunia axillaris	Acylsugar acyltransferase 3	Paxi_ASAT3	KT716260.1	AOR06333.1	A0A288PT67				S2:10(5R2,5R4) ; Isocaproyl-CoA
FZ_BAHD_563	10.1104/pp.17.00538	Petunia axillaris	Acylsugar acyltransferase 3	Paxi_ASAT3	KT716260.1	AOR06333.1	A0A288PT67				S2:10(5R2,5R4) ; iC7
FZ_BAHD_564	10.1104/pp.17.00538	Petunia axillaris	Acylsugar acyltransferase 3	Paxi_ASAT3	KT716260.1	AOR06333.1	A0A288PT67				S2:10(5R2,5R4) ; iC8
FZ_BAHD_565	10.1104/pp.17.00538	Petunia axillaris	Acylsugar acyltransferase 4	Paxi_ASAT4	KT716261.1	AOR06334.1	A0A288PMY3				S3:18(5R2,5R4,8R3) ; 2-methylbutanoyl-CoA
FZ_BAHD_566	10.1104/pp.17.00538	Petunia axillaris	Acylsugar acyltransferase 4	Paxi_ASAT4	KT716261.1	AOR06334.1	A0A288PMY3				S3:17(5R2.5R4.7R3) ; 2-methylbutanoyl-CoA
FZ_BAHD_567	10.1104/pp.17.00538	Petunia axillaris	Acylsugar acyltransferase 4	Paxi_ASAT4	KT716261.1	AOR06334.1	A0A288PMY3				S3:16(5R2,5R4,6R3) ; 2-methylbutanoyl-CoA
FZ_BAHD_568	10.1111/j.1365-313X.2006.02954.x	Petunia axillaris	Coniferyl alcohol acyltransferase	Paxi_CFAT	DQ767969.1	ABG75942.1	A1XWY7	A1XWY7		NA	Cinnamoyl alcohol ; Acetyl-CoA
FZ_BAHD_569	10.1111/j.1365-313X.2006.02954.x	Petunia axillaris	Coniferyl alcohol acyltransferase	Paxi_CFAT	DQ767969.1	ABG75942.1	A1XWY7	A1XWY7		NA	Coniferyl alcohol ; Acetyl-CoA
FZ_BAHD_570	10.1111/j.1365-313X.2006.02954.x	Petunia axillaris	Coniferyl alcohol acyltransferase	Paxi_CFAT	DQ767969.1	ABG75942.1	A1XWY7	A1XWY7		NA	Sinapyl alcohol ; Acetyl-CoA
FZ_BAHD_571	10.1111/j.1365-313X.2006.02954.x	Petunia axillaris	Coniferyl alcohol acyltransferase	Paxi_CFAT	DQ767969.1	ABG75942.1	A1XWY7	A1XWY7		NA	Isoeugenol ; Acetyl-CoA
FZ_BAHD_572	10.1111/j.1365-313X.2006.02954.x	Petunia axillaris	Coniferyl alcohol acyltransferase	Paxi_CFAT	DQ767969.1	ABG75942.1	A1XWY7	A1XWY7		NA	Eugenol ; Acetyl-CoA
FZ_BAHD_573	10.1111/j.1365-313X.2006.02954.x	Petunia axillaris	Coniferyl alcohol acyltransferase	Paxi_CFAT	DQ767969.1	ABG75942.1	A1XWY7	A1XWY7		NA	2-Phenylethanol ; Acetyl-CoA
FZ_BAHD_574	10.1111/j.1365-313X.2006.02954.x	Petunia axillaris	Coniferyl alcohol acyltransferase	Paxi_CFAT	DQ767969.1	ABG75942.1	A1XWY7	A1XWY7		NA	Benzyl alcohol ; Acetyl-CoA
FZ_BAHD_575	10.1111/j.1365-313X.2006.02954.x	Petunia axillaris	Coniferyl alcohol acyltransferase	Paxi_CFAT	DQ767969.1	ABG75942.1	A1XWY7	A1XWY7		NA	3-Hydroxybenzyl alcohol ; Acetyl-CoA
FZ_BAHD_576	10.1111/j.1365-313X.2006.02954.x	Petunia axillaris	Coniferyl alcohol acyltransferase	Paxi_CFAT	DQ767969.1	ABG75942.1	A1XWY7	A1XWY7		NA	1-Octanol ; Acetyl-CoA
FZ_BAHD_577	10.1111/j.1365-313X.2006.02954.x	Petunia axillaris	Coniferyl alcohol acyltransferase	Paxi_CFAT	DQ767969.1	ABG75942.1	A1XWY7	A1XWY7		NA	Geraniol ; Acetyl-CoA
FZ_BAHD_578	10.1111/j.1365-313X.2006.02954.x	Petunia axillaris	Coniferyl alcohol acyltransferase	Paxi_CFAT	DQ767969.1	ABG75942.1	A1XWY7	A1XWY7		NA	p-Coumaroyl alcohol ; Acetyl-CoA
FZ_BAHD_579	10.5511/plantbiotechnology.20.229	Pericallis cruenta	Malonyl-Coenzyme A: Anthocyanidin 3-O-Glucoside 6”-O-Malonyltransferase	Pcru_3MAT	AY190121	AAO38058.1	Q84LA6			NA	Cyanidin 3-O-glucoside ; Malonyl-CoA
FZ_BAHD_580	10.5511/plantbiotechnology.20.229	Pericallis cruenta	Malonyl-Coenzyme A: Anthocyanidin 3-O-Glucoside 6”-O-Malonyltransferase	Pcru_3MAT	AY190121	AAO38058.1	Q84LA6			NA	Cyanidin 3-O-glucoside ; Succinyl-CoA
FZ_BAHD_581	10.5511/plantbiotechnology.20.229	Pericallis cruenta	Malonyl-Coenzyme A: Anthocyanidin 3-O-Glucoside 6”-O-Malonyltransferase	Pcru_3MAT	AY190121	AAO38058.1	Q84LA6			NA	Pelargonidin 3-O-glucoside ; Malonyl-CoA
FZ_BAHD_582	10.5511/plantbiotechnology.20.229	Pericallis cruenta	Malonyl-Coenzyme A: Anthocyanidin 3-O-Glucoside 6”-O-Malonyltransferase	Pcru_3MAT	AY190121	AAO38058.1	Q84LA6			NA	Delphinidin 3-O-glucoside ; Malonyl-CoA
FZ_BAHD_583	10.5511/plantbiotechnology.20.229	Pericallis cruenta	Malonyl-Coenzyme A: Anthocyanidin 3-O-Glucoside 6”-O-Malonyltransferase	Pcru_3MAT	AY190121	AAO38058.1	Q84LA6			NA	Peonidin 3-O-glucoside ; Malonyl-CoA
FZ_BAHD_584	10.5511/plantbiotechnology.20.229	Pericallis cruenta	Malonyl-Coenzyme A: Anthocyanidin 3-O-Glucoside 6”-O-Malonyltransferase	Pcru_3MAT	AY190121	AAO38058.1	Q84LA6			NA	Cyanidin-3-(6'-malonylglucoside) ; Malonyl-CoA
FZ_BAHD_585	10.1093/pcp/41.4.495	Perilla frutescens	Hydroxycinnamoyl CoA:anthocyanin 3-O-glucoside-6′′-O-acyltransferase	Pfru_3AT	AB029340	BAA93475.1	Q9MBC1	Q9MBC1			Pelargonidin-3,5-diglycoside ; Caffeoyl-CoA
FZ_BAHD_586	10.1093/pcp/41.4.495	Perilla frutescens	Hydroxycinnamoyl CoA:anthocyanin 3-O-glucoside-6′′-O-acyltransferase	Pfru_3AT	AB029340	BAA93475.1	Q9MBC1	Q9MBC1			Pelargonidin-3,5-diglycoside ; p-Coumaroyl-CoA
FZ_BAHD_587	10.1093/pcp/41.4.495	Perilla frutescens	Hydroxycinnamoyl CoA:anthocyanin 3-O-glucoside-6′′-O-acyltransferase	Pfru_3AT	AB029340	BAA93475.1	Q9MBC1	Q9MBC1		NA	Cyanidin 3-O-glucoside ; Caffeoyl-CoA
FZ_BAHD_588	10.1093/pcp/41.4.495	Perilla frutescens	Hydroxycinnamoyl CoA:anthocyanin 3-O-glucoside-6′′-O-acyltransferase	Pfru_3AT	AB029340	BAA93475.1	Q9MBC1	Q9MBC1		NA	Cyanidin 3-O-glucoside ; p-Coumaroyl-CoA
FZ_BAHD_589	10.1093/pcp/41.4.495	Perilla frutescens	Hydroxycinnamoyl CoA:anthocyanin 3-O-glucoside-6′′-O-acyltransferase	Pfru_3AT	AB029340	BAA93475.1	Q9MBC1	Q9MBC1		NA	Cyanidin 3-O-rutinoside ; Caffeoyl-CoA
FZ_BAHD_590	10.1093/pcp/41.4.495	Perilla frutescens	Hydroxycinnamoyl CoA:anthocyanin 3-O-glucoside-6′′-O-acyltransferase	Pfru_3AT	AB029340	BAA93475.1	Q9MBC1	Q9MBC1		NA	Cyanidin 3-O-rutinoside ; p-Coumaroyl-CoA
FZ_BAHD_591	10.1093/pcp/41.4.495	Perilla frutescens	Hydroxycinnamoyl CoA:anthocyanin 3-O-glucoside-6′′-O-acyltransferase	Pfru_3AT	AB029340	BAA93475.1	Q9MBC1	Q9MBC1		NA	Cyanidin 3,5-O-diglucoside ; Caffeoyl-CoA
FZ_BAHD_592	10.1093/pcp/41.4.495	Perilla frutescens	Hydroxycinnamoyl CoA:anthocyanin 3-O-glucoside-6′′-O-acyltransferase	Pfru_3AT	AB029340	BAA93475.1	Q9MBC1	Q9MBC1		NA	Cyanidin 3,5-O-diglucoside ; p-Coumaroyl-CoA
FZ_BAHD_593	10.1093/pcp/41.4.495	Perilla frutescens	Hydroxycinnamoyl CoA:anthocyanin 3-O-glucoside-6′′-O-acyltransferase	Pfru_3AT	AB029340	BAA93475.1	Q9MBC1	Q9MBC1		NA	Pelargonidin 3-O-glucoside ; Caffeoyl-CoA
FZ_BAHD_594	10.1093/pcp/41.4.495	Perilla frutescens	Hydroxycinnamoyl CoA:anthocyanin 3-O-glucoside-6′′-O-acyltransferase	Pfru_3AT	AB029340	BAA93475.1	Q9MBC1	Q9MBC1		NA	Pelargonidin 3-O-glucoside ; p-Coumaroyl-CoA
FZ_BAHD_595	10.1093/pcp/41.4.495	Perilla frutescens	Hydroxycinnamoyl CoA:anthocyanin 3-O-glucoside-6′′-O-acyltransferase	Pfru_3AT	AB029340	BAA93475.1	Q9MBC1	Q9MBC1		NA	Delphinidin 3-O-glucoside ; Caffeoyl-CoA
FZ_BAHD_596	10.1093/pcp/41.4.495	Perilla frutescens	Hydroxycinnamoyl CoA:anthocyanin 3-O-glucoside-6′′-O-acyltransferase	Pfru_3AT	AB029340	BAA93475.1	Q9MBC1	Q9MBC1		NA	Delphinidin 3-O-glucoside ; p-Coumaroyl-CoA
FZ_BAHD_597	10.1093/pcp/41.4.495	Perilla frutescens	Hydroxycinnamoyl CoA:anthocyanin 3-O-glucoside-6′′-O-acyltransferase	Pfru_3AT	AB029340	BAA93475.1	Q9MBC1	Q9MBC1			Delphinidin 3,5-O-diglucoside ; Caffeoyl-CoA
FZ_BAHD_598	10.1093/pcp/41.4.495	Perilla frutescens	Hydroxycinnamoyl CoA:anthocyanin 3-O-glucoside-6′′-O-acyltransferase	Pfru_3AT	AB029340	BAA93475.1	Q9MBC1	Q9MBC1			Delphinidin 3,5-O-diglucoside ; p-Coumaroyl-CoA
FZ_BAHD_599	10.1104/pp.104.045468	Petunia x hybrida	benzoyl-CoA:benzyl alcohol/phenylethanol benzoyltransferase	Phyb_BPBT	AY611496	AAU06226.1	Q6E593	Q6E593		RHEA:30411	Benzyl alcohol ; Benzoyl-CoA
FZ_BAHD_600	10.1104/pp.104.045468	Petunia x hybrida	benzoyl-CoA:benzyl alcohol/phenylethanol benzoyltransferase	Phyb_BPBT	AY611496	AAU06226.1	Q6E593	Q6E593		RHEA:64832	3-Hydroxybenzyl alcohol ; Benzoyl-CoA
FZ_BAHD_601	10.1104/pp.104.045468	Petunia x hybrida	benzoyl-CoA:benzyl alcohol/phenylethanol benzoyltransferase	Phyb_BPBT	AY611496	AAU06226.1	Q6E593	Q6E593		RHEA:64840	2-Phenylethanol ; Benzoyl-CoA
FZ_BAHD_602	10.1104/pp.104.045468	Petunia x hybrida	benzoyl-CoA:benzyl alcohol/phenylethanol benzoyltransferase	Phyb_BPBT	AY611496	AAU06226.1	Q6E593	Q6E593		RHEA:64848	cis-3-Hexen-1-ol ; Benzoyl-CoA
FZ_BAHD_603	10.1104/pp.104.045468	Petunia x hybrida	benzoyl-CoA:benzyl alcohol/phenylethanol benzoyltransferase	Phyb_BPBT	AY611496	AAU06226.1	Q6E593	Q6E593		RHEA:64636	1-Butanol ; Benzoyl-CoA
FZ_BAHD_604	10.1104/pp.104.045468	Petunia x hybrida	benzoyl-CoA:benzyl alcohol/phenylethanol benzoyltransferase	Phyb_BPBT	AY611496	AAU06226.1	Q6E593	Q6E593		RHEA:64844	geraniol ; Benzoyl-CoA
FZ_BAHD_605	10.1104/pp.104.045468	Petunia x hybrida	benzoyl-CoA:benzyl alcohol/phenylethanol benzoyltransferase	Phyb_BPBT	AY611496	AAU06226.1	Q6E593	Q6E593		RHEA:64852	1-Octanol ; Benzoyl-CoA
FZ_BAHD_606	10.1104/pp.104.045468	Petunia x hybrida	benzoyl-CoA:benzyl alcohol/phenylethanol benzoyltransferase	Phyb_BPBT	AY611496	AAU06226.1	Q6E593	Q6E593		NA	2-Phenylethanol ; Acetyl-CoA
FZ_BAHD_607	10.1104/pp.104.045468	Petunia x hybrida	benzoyl-CoA:benzyl alcohol/phenylethanol benzoyltransferase	Phyb_BPBT	AY611496	AAU06226.1	Q6E593	Q6E593		RHEA:36147	Benzyl alcohol ; Acetyl-CoA
FZ_BAHD_608	10.1104/pp.104.045468	Petunia x hybrida	benzoyl-CoA:benzyl alcohol/phenylethanol benzoyltransferase	Phyb_BPBT	AY611496	AAU06226.1	Q6E593	Q6E593		RHEA:64828	3-Hydroxybenzyl alcohol ; Acetyl-CoA
FZ_BAHD_609	10.1104/pp.104.045468	Petunia x hybrida	benzoyl-CoA:benzyl alcohol/phenylethanol benzoyltransferase	Phyb_BPBT	AY611496	AAU06226.1	Q6E593	Q6E593		RHEA:64624	geraniol ; Acetyl-CoA
FZ_BAHD_610	10.1104/pp.104.045468	Petunia x hybrida	benzoyl-CoA:benzyl alcohol/phenylethanol benzoyltransferase	Phyb_BPBT	AY611496	AAU06226.1	Q6E593	Q6E593		NA	4-Hydroxybenzyl alcohol ; Acetyl-CoA
FZ_BAHD_611	10.1104/pp.104.045468	Petunia x hybrida	benzoyl-CoA:benzyl alcohol/phenylethanol benzoyltransferase	Phyb_BPBT	AY611496	AAU06226.1	Q6E593	Q6E593		NA	Cinnamyl alcohol ; Acetyl-CoA
FZ_BAHD_612	10.1104/pp.104.045468	Petunia x hybrida	benzoyl-CoA:benzyl alcohol/phenylethanol benzoyltransferase	Phyb_BPBT	AY611496	AAU06226.1	Q6E593	Q6E593		NA	Cinnamyl alcohol ; Benzoyl-CoA
FZ_BAHD_613	10.1104/pp.104.045468	Petunia x hybrida	benzoyl-CoA:benzyl alcohol/phenylethanol benzoyltransferase	Phyb_BPBT	AY611496	AAU06226.1	Q6E593	Q6E593		NA	Linalool ; Benzoyl-CoA
FZ_BAHD_614	10.1104/pp.104.045468	Petunia x hybrida	benzoyl-CoA:benzyl alcohol/phenylethanol benzoyltransferase	Phyb_BPBT	AY611496	AAU06226.1	Q6E593	Q6E593		NA	Linalool ; Acetyl-CoA
FZ_BAHD_615	10.1104/pp.104.045468	Petunia x hybrida	benzoyl-CoA:benzyl alcohol/phenylethanol benzoyltransferase	Phyb_BPBT	AY611496	AAU06226.1	Q6E593	Q6E593		NA	Ethanol ; Acetyl-CoA
FZ_BAHD_616	10.1104/pp.104.045468	Petunia x hybrida	benzoyl-CoA:benzyl alcohol/phenylethanol benzoyltransferase	Phyb_BPBT	AY611496	AAU06226.1	Q6E593	Q6E593		NA	Ethanol ; Benzoyl-CoA
FZ_BAHD_617	10.1104/pp.104.045468	Petunia x hybrida	benzoyl-CoA:benzyl alcohol/phenylethanol benzoyltransferase	Phyb_BPBT	AY611496	AAU06226.1	Q6E593	Q6E593		NA	1-Butanol ; Acetyl-CoA
FZ_BAHD_618	10.1104/pp.104.045468	Petunia x hybrida	benzoyl-CoA:benzyl alcohol/phenylethanol benzoyltransferase	Phyb_BPBT	AY611496	AAU06226.1	Q6E593	Q6E593		NA	2-Hexanol ; Benzoyl-CoA
FZ_BAHD_619	10.1104/pp.104.045468	Petunia x hybrida	benzoyl-CoA:benzyl alcohol/phenylethanol benzoyltransferase	Phyb_BPBT	AY611496	AAU06226.1	Q6E593	Q6E593		NA	2-Hexanol ; Acetyl-CoA
FZ_BAHD_620	10.1104/pp.104.045468	Petunia x hybrida	benzoyl-CoA:benzyl alcohol/phenylethanol benzoyltransferase	Phyb_BPBT	AY611496	AAU06226.1	Q6E593	Q6E593		NA	3-Hexanol ; Benzoyl-CoA
FZ_BAHD_621	10.1104/pp.104.045468	Petunia x hybrida	benzoyl-CoA:benzyl alcohol/phenylethanol benzoyltransferase	Phyb_BPBT	AY611496	AAU06226.1	Q6E593	Q6E593		NA	cis-3-Hexen-1-ol ; Acetyl-CoA
FZ_BAHD_622	10.1104/pp.104.045468	Petunia x hybrida	benzoyl-CoA:benzyl alcohol/phenylethanol benzoyltransferase	Phyb_BPBT	AY611496	AAU06226.1	Q6E593	Q6E593		NA	1-Octanol ; Acetyl-CoA
FZ_BAHD_623	10.1104/pp.104.045468	Petunia x hybrida	benzoyl-CoA:benzyl alcohol/phenylethanol benzoyltransferase	Phyb_BPBT	AY611496	AAU06226.1	Q6E593	Q6E593		NA	Benzyl alcohol ; Butyryl-CoA
FZ_BAHD_624	10.1104/pp.104.045468	Petunia x hybrida	benzoyl-CoA:benzyl alcohol/phenylethanol benzoyltransferase	Phyb_BPBT	AY611496	AAU06226.1	Q6E593	Q6E593		NA	Benzyl alcohol ; Hexanoyl-CoA
FZ_BAHD_625	10.1038/s42003-021-01967-9	Piper nigrum	Piperamide synthase	Pnig_PS	MW354957	QUS53101.1	P0DO56	P0DO56		NA	Piperidine ; Hexanoyl-CoA
FZ_BAHD_626	10.1038/s42003-021-01967-9	Piper nigrum	Piperamide synthase	Pnig_PS	MW354957	QUS53101.1	P0DO56	P0DO56		NA	Piperidine ; Octanoyl-CoA
FZ_BAHD_627	10.1038/s42003-021-01967-9	Piper nigrum	Piperamide synthase	Pnig_PS	MW354957	QUS53101.1	P0DO56	P0DO56		NA	Piperidine ; Benzoyl-CoA
FZ_BAHD_628	10.1038/s42003-021-01967-9	Piper nigrum	Piperamide synthase	Pnig_PS	MW354957	QUS53101.1	P0DO56	P0DO56		NA	Benzylamine ; Hexanoyl-CoA
FZ_BAHD_629	10.1038/s42003-021-01967-9	Piper nigrum	Piperamide synthase	Pnig_PS	MW354957	QUS53101.1	P0DO56	P0DO56		NA	Benzylamine ; Octanoyl-CoA
FZ_BAHD_630	10.1038/s42003-021-01967-9	Piper nigrum	Piperamide synthase	Pnig_PS	MW354957	QUS53101.1	P0DO56	P0DO56		NA	Benzylamine ; Benzoyl-CoA
FZ_BAHD_631	10.1038/s42003-021-01967-9	Piper nigrum	Piperine synthase ; piperoyl-CoA:piperidine piperoyl transferase	Pnig_PAS	MW354956	QUS53100.1	P0DO57	P0DO57		RHEA:14561	Piperidine ; Piperoyl-CoA	piperine
FZ_BAHD_632	10.1038/s42003-021-01967-9	Piper nigrum	Piperine synthase ; piperoyl-CoA:piperidine piperoyl transferase	Pnig_PAS	MW354956	QUS53100.1	P0DO57	P0DO57		RHEA:73663	Pyrrolidine ; Piperoyl-CoA	piperyline
FZ_BAHD_633	10.1038/s42003-021-01967-9	Piper nigrum	Piperine synthase ; piperoyl-CoA:piperidine piperoyl transferase	Pnig_PAS	MW354956	QUS53100.1	P0DO57	P0DO57			Isobutylamine ; Piperoyl-CoA
FZ_BAHD_634	10.1038/s42003-021-01967-9	Piper nigrum	Piperine synthase ; piperoyl-CoA:piperidine piperoyl transferase	Pnig_PAS	MW354956	QUS53100.1	P0DO57	P0DO57			Piperidine ; 3,4-methylenedioxy cinnamoyl-CoA
FZ_BAHD_635	10.1038/s42003-021-01967-9	Piper nigrum	Piperine synthase ; piperoyl-CoA:piperidine piperoyl transferase	Pnig_PAS	MW354956	QUS53100.1	P0DO57	P0DO57			Pyrrolidine ; 3,4-methylenedioxy cinnamoyl-CoA
FZ_BAHD_636	10.1038/s42003-021-01967-9	Piper nigrum	Piperine synthase ; piperoyl-CoA:piperidine piperoyl transferase	Pnig_PAS	MW354956	QUS53100.1	P0DO57	P0DO57			Isobutylamine ; 3,4-methylenedioxy cinnamoyl-CoA
FZ_BAHD_637	10.1038/s41438-021-00461-x	Prunus persica	Prunus persica alcohol acyltransferase 1	Pper_AAT1	MH700174	QEZ90730.1	M5WU76				1-Propanol ; 4-hydroxydecanoyl-CoA
FZ_BAHD_638	10.1038/s41438-021-00461-x	Prunus persica	Prunus persica alcohol acyltransferase 1	Pper_AAT1	MH700174	QEZ90730.1	M5WU76				1-Hexanol ; 4-hydroxydecanoyl-CoA
FZ_BAHD_639	10.1038/s41438-021-00461-x	Prunus persica	Prunus persica alcohol acyltransferase 1	Pper_AAT1	MH700174	QEZ90730.1	M5WU76				Benzyl alcohol ; 4-hydroxydecanoyl-CoA
FZ_BAHD_640	10.1038/s41438-021-00461-x	Prunus persica	Prunus persica alcohol acyltransferase 1	Pper_AAT1	MH700174	QEZ90730.1	M5WU76				1-Decanol ; 4-hydroxydecanoyl-CoA
FZ_BAHD_641	10.1093/pcp/pcw016	Physcomitrella patens	Physcomitrella patens Hydroxycinnamoyl-CoA:shikimate hydroxycinnamoyl transferase 1	Ppat_HCT1	KU513965.1	AMK38063.1	A0A140DDD6			NA	Protocatechuate ; p-Coumaroyl-CoA
FZ_BAHD_642	10.1093/pcp/pcw016	Physcomitrella patens	Physcomitrella patens Hydroxycinnamoyl-CoA:shikimate hydroxycinnamoyl transferase 1	Ppat_HCT1	KU513965.1	AMK38063.1	A0A140DDD6			NA	3-hydroxyanthranilate ; p-Coumaroyl-CoA
FZ_BAHD_643	10.1093/pcp/pcw016	Physcomitrella patens	Physcomitrella patens Hydroxycinnamoyl-CoA:shikimate hydroxycinnamoyl transferase 1	Ppat_HCT1	KU513965.1	AMK38063.1	A0A140DDD6			NA	Catechol ; p-Coumaroyl-CoA
FZ_BAHD_644	10.1093/pcp/pcw016	Physcomitrella patens	Physcomitrella patens Hydroxycinnamoyl-CoA:shikimate hydroxycinnamoyl transferase 1	Ppat_HCT1	KU513965.1	AMK38063.1	A0A140DDD6			NA	Hydroquinone ; p-Coumaroyl-CoA
FZ_BAHD_645	10.1093/pcp/pcw016	Physcomitrella patens	Physcomitrella patens Hydroxycinnamoyl-CoA:shikimate hydroxycinnamoyl transferase 1	Ppat_HCT1	KU513965.1	AMK38063.1	A0A140DDD6			NA	Shikimate ; p-Coumaroyl-CoA
FZ_BAHD_646	10.1093/pcp/pcw016	Physcomitrella patens	Physcomitrella patens Hydroxycinnamoyl-CoA:shikimate hydroxycinnamoyl transferase 1	Ppat_HCT1	KU513965.1	AMK38063.1	A0A140DDD6			NA	3-aminobenzoate ; p-Coumaroyl-CoA
FZ_BAHD_647	10.1093/pcp/pcw016	Physcomitrella patens	Physcomitrella patens Hydroxycinnamoyl-CoA:shikimate hydroxycinnamoyl transferase 1	Ppat_HCT1	KU513965.1	AMK38063.1	A0A140DDD6			NA	2,3-Dihydroxybenzoate ; p-Coumaroyl-CoA
FZ_BAHD_648	10.1093/pcp/pcw016	Physcomitrella patens	Physcomitrella patens Hydroxycinnamoyl-CoA:shikimate hydroxycinnamoyl transferase 1	Ppat_HCT1	KU513965.1	AMK38063.1	A0A140DDD6			NA	Gentisate ; p-Coumaroyl-CoA
FZ_BAHD_649	10.1093/pcp/pcw016	Physcomitrella patens	Physcomitrella patens Hydroxycinnamoyl-CoA:shikimate hydroxycinnamoyl transferase 1	Ppat_HCT1	KU513965.1	AMK38063.1	A0A140DDD6			NA	3-Hydroxybenzoate ; p-Coumaroyl-CoA
FZ_BAHD_650	10.1093/pcp/pcw016	Physcomitrella patens	Physcomitrella patens Hydroxycinnamoyl-CoA:shikimate hydroxycinnamoyl transferase 1	Ppat_HCT1	KU513965.1	AMK38063.1	A0A140DDD6				5-Hydroxyanthranilate ; p-Coumaroyl-CoA
FZ_BAHD_651	10.1093/plcell/koab044	Physcomitrella patens	Physcomitrella patens Hydroxycinnamoyl-CoA:shikimate hydroxycinnamoyl transferase 1	Ppat_HCT1	KU513965.1	AMK38063.1	A0A140DDD6				Quinate ; p-Coumaroyl-CoA
FZ_BAHD_652	10.1093/plcell/koab044	Physcomitrella patens	Physcomitrella patens Hydroxycinnamoyl-CoA:shikimate hydroxycinnamoyl transferase 1	Ppat_HCT1	KU513965.1	AMK38063.1	A0A140DDD6			NA	Threonate ; p-Coumaroyl-CoA
FZ_BAHD_653	10.1093/plcell/koab044	Physcomitrella patens	Physcomitrella patens Hydroxycinnamoyl-CoA:shikimate hydroxycinnamoyl transferase 1	Ppat_HCT1	KU513965.1	AMK38063.1	A0A140DDD6				Shikimate ; p-Coumaroyl-CoA
FZ_BAHD_654	10.1093/pcp/pcw016	Pinus radiata	Pinus radiata hydroxycinnamoyl-CoA:shikimate hydroxycinnamoyl transferase	Prad_HCT	EF121452.1	ABO52899.1	A6Y879			NA	Protocatechuate ; p-Coumaroyl-CoA
FZ_BAHD_655	10.1093/pcp/pcw016	Pinus radiata	Pinus radiata hydroxycinnamoyl-CoA:shikimate hydroxycinnamoyl transferase	Prad_HCT	EF121452.1	ABO52899.1	A6Y879			NA	3-hydroxyanthranilate ; p-Coumaroyl-CoA
FZ_BAHD_656	10.1093/pcp/pcw016	Pinus radiata	Pinus radiata hydroxycinnamoyl-CoA:shikimate hydroxycinnamoyl transferase	Prad_HCT	EF121452.1	ABO52899.1	A6Y879			NA	Catechol ; p-Coumaroyl-CoA
FZ_BAHD_657	10.1093/pcp/pcw016	Pinus radiata	Pinus radiata hydroxycinnamoyl-CoA:shikimate hydroxycinnamoyl transferase	Prad_HCT	EF121452.1	ABO52899.1	A6Y879			NA	Hydroquinone ; p-Coumaroyl-CoA
FZ_BAHD_658	10.1093/pcp/pcw016	Pinus radiata	Pinus radiata hydroxycinnamoyl-CoA:shikimate hydroxycinnamoyl transferase	Prad_HCT	EF121452.1	ABO52899.1	A6Y879			NA	Shikimate ; p-Coumaroyl-CoA
FZ_BAHD_659	10.1093/pcp/pcw016	Pinus radiata	Pinus radiata hydroxycinnamoyl-CoA:shikimate hydroxycinnamoyl transferase	Prad_HCT	EF121452.1	ABO52899.1	A6Y879			NA	3-aminobenzoate ; p-Coumaroyl-CoA
FZ_BAHD_660	10.1093/pcp/pcw016	Pinus radiata	Pinus radiata hydroxycinnamoyl-CoA:shikimate hydroxycinnamoyl transferase	Prad_HCT	EF121452.1	ABO52899.1	A6Y879			NA	2,3-Dihydroxybenzoate ; p-Coumaroyl-CoA
FZ_BAHD_661	10.1093/pcp/pcw016	Pinus radiata	Pinus radiata hydroxycinnamoyl-CoA:shikimate hydroxycinnamoyl transferase	Prad_HCT	EF121452.1	ABO52899.1	A6Y879			NA	Gentisate ; p-Coumaroyl-CoA
FZ_BAHD_662	10.1093/pcp/pcw016	Pinus radiata	Pinus radiata hydroxycinnamoyl-CoA:shikimate hydroxycinnamoyl transferase	Prad_HCT	EF121452.1	ABO52899.1	A6Y879			NA	3-Hydroxybenzoate ; p-Coumaroyl-CoA
FZ_BAHD_663	10.1093/pcp/pcw016	Pinus radiata	Pinus radiata hydroxycinnamoyl-CoA:shikimate hydroxycinnamoyl transferase	Prad_HCT	EF121452.1	ABO52899.1	A6Y879				5-Hydroxyanthranilate ; p-Coumaroyl-CoA
FZ_BAHD_664	10.1371/journal.pcbi.1006511	Plectranthus scutellarioides	Plectranthus scutellarioides hydroxycinnamoyl-CoA:shikimate hydroxycinnamoyl transferase 2	Pscu_HCT2	FN647681.1	CBI83579.1	E8ZAP2			NA	Naringenin ; p-Coumaroyl-CoA
FZ_BAHD_665	10.1371/journal.pcbi.1006511	Plectranthus scutellarioides	Plectranthus scutellarioides hydroxycinnamoyl-CoA:shikimate hydroxycinnamoyl transferase 2	Pscu_HCT2	FN647681.1	CBI83579.1	E8ZAP2				3-hydroxyacetophenone ; p-Coumaroyl-CoA
FZ_BAHD_666	10.1021/acs.biochem.6b00887	Plectranthus scutellarioides	Plectranthus scutellarioides hydroxycinnamoyl-CoA:shikimate hydroxycinnamoyl transferase 2	Pscu_HCT2	FN647681.1	CBI83579.1	E8ZAP2			NA	Dopamine ; p-Coumaroyl-CoA
FZ_BAHD_667	10.1021/acs.biochem.6b00887	Plectranthus scutellarioides	Plectranthus scutellarioides hydroxycinnamoyl-CoA:shikimate hydroxycinnamoyl transferase 2	Pscu_HCT2	FN647681.1	CBI83579.1	E8ZAP2			NA	Shikimate ; p-Coumaroyl-CoA
FZ_BAHD_668	10.1021/acs.biochem.6b00887	Plectranthus scutellarioides	Plectranthus scutellarioides hydroxycinnamoyl-CoA:shikimate hydroxycinnamoyl transferase 2	Pscu_HCT2	FN647681.1	CBI83579.1	E8ZAP2			NA	3,4-Dihydroxybenzylamine ; p-Coumaroyl-CoA
FZ_BAHD_669	10.1007/s00425-006-0393-y	Plectranthus scutellarioides	Plectranthus scutellarioides rosmarinic acid synthase	Pscu_RAS	AM283092.1	CAK55166.1	A0PDV5	A0PDV5		NA	4-Hydroxyphenyllactic acid ; p-Coumaroyl-CoA
FZ_BAHD_670	10.1007/s00425-006-0393-y	Plectranthus scutellarioides	Plectranthus scutellarioides rosmarinic acid synthase	Pscu_RAS	AM283092.1	CAK55166.1	A0PDV5	A0PDV5		NA	4-Hydroxyphenyllactic acid ; Caffeoyl-CoA
FZ_BAHD_671	10.1007/s00425-006-0393-y	Plectranthus scutellarioides	Plectranthus scutellarioides rosmarinic acid synthase	Pscu_RAS	AM283092.1	CAK55166.1	A0PDV5	A0PDV5		NA	3,4-Dihydroxyphenyllactic acid ; p-Coumaroyl-CoA
FZ_BAHD_672	10.1007/s00425-006-0393-y	Plectranthus scutellarioides	Plectranthus scutellarioides rosmarinic acid synthase	Pscu_RAS	AM283092.1	CAK55166.1	A0PDV5	A0PDV5		NA	3,4-Dihydroxyphenyllactic acid ; Caffeoyl-CoA
FZ_BAHD_673	10.1074/jbc.M102688200	Papaver somniferum	salutaridinol 7-O-acetyltransferase	Psom_SALAT	AF339913.1	AAK73661.1	Q94FT4	Q94FT4		NA	Salutaridinol ; Acetyl-CoA
FZ_BAHD_674	10.1074/jbc.M102688200	Papaver somniferum	salutaridinol 7-O-acetyltransferase	Psom_SALAT	AF339913.1	AAK73661.1	Q94FT4	Q94FT4			Nudaurine ; Acetyl-CoA
FZ_BAHD_675	10.1016/j.phytochem.2014.10.018	Populus trichocarpa	benzoyl-CoA: benzyl alcohol O-benzoyltransferase	Ptri_BEBT	KP228019.1	AJD25145.1	A0A0B4VSM7			NA	3-Hydroxybenzyl alcohol ; Acetyl-CoA
FZ_BAHD_676	10.1016/j.phytochem.2014.10.018	Populus trichocarpa	benzoyl-CoA: benzyl alcohol O-benzoyltransferase	Ptri_BEBT	KP228019.1	AJD25145.1	A0A0B4VSM7			NA	3-Hydroxybenzyl alcohol ; Benzoyl-CoA
FZ_BAHD_677	10.1016/j.phytochem.2014.10.018	Populus trichocarpa	benzoyl-CoA: benzyl alcohol O-benzoyltransferase	Ptri_BEBT	KP228019.1	AJD25145.1	A0A0B4VSM7			NA	Benzyl alcohol ; Acetyl-CoA
FZ_BAHD_678	10.1016/j.phytochem.2014.10.018	Populus trichocarpa	benzoyl-CoA: benzyl alcohol O-benzoyltransferase	Ptri_BEBT	KP228019.1	AJD25145.1	A0A0B4VSM7			NA	Benzyl alcohol ; Benzoyl-CoA
FZ_BAHD_679	10.1093/mp/sst085	Populus trichocarpa	hydroxyacid/fatty alcohol hydroxycinnamoyltransferase 1	Ptri_FHT1	JX515962.1	AGJ03151.1	B9GF58			NA	1-Hexanol ; Feruloyl-CoA
FZ_BAHD_680	10.1093/mp/sst085	Populus trichocarpa	hydroxyacid/fatty alcohol hydroxycinnamoyltransferase 1	Ptri_FHT1	JX515962.1	AGJ03151.1	B9GF58			NA	1-Heptanol ; Feruloyl-CoA
FZ_BAHD_681	10.1093/mp/sst085	Populus trichocarpa	hydroxyacid/fatty alcohol hydroxycinnamoyltransferase 1	Ptri_FHT1	JX515962.1	AGJ03151.1	B9GF58			NA	1-Decanol ; Feruloyl-CoA
FZ_BAHD_682	10.1093/mp/sst085	Populus trichocarpa	hydroxyacid/fatty alcohol hydroxycinnamoyltransferase 1	Ptri_FHT1	JX515962.1	AGJ03151.1	B9GF58			NA	1-Dodecanol ; Feruloyl-CoA
FZ_BAHD_683	10.1093/mp/sst085	Populus trichocarpa	hydroxyacid/fatty alcohol hydroxycinnamoyltransferase 1	Ptri_FHT1	JX515962.1	AGJ03151.1	B9GF58			NA	1-Tetradecanol ; Feruloyl-CoA
FZ_BAHD_684	10.1093/mp/sst085	Populus trichocarpa	hydroxyacid/fatty alcohol hydroxycinnamoyltransferase 1	Ptri_FHT1	JX515962.1	AGJ03151.1	B9GF58			NA	16-hydroxypalmitic acid ; Feruloyl-CoA
FZ_BAHD_685	10.1093/mp/sst085	Populus trichocarpa	hydroxyacid/fatty alcohol hydroxycinnamoyltransferase 1	Ptri_FHT1	JX515962.1	AGJ03151.1	B9GF58			NA	16-hydroxypalmitic acid ; p-Coumaroyl-CoA
FZ_BAHD_686	10.1016/j.phytochem.2014.10.018	Populus trichocarpa	benzoyl-CoA: salicyl alcohol O-benzoyltransferase	Ptri_SABT	KP228018.1	AJD25144.1	B9I6S9			NA	3-Hydroxybenzyl alcohol ; Acetyl-CoA
FZ_BAHD_687	10.1016/j.phytochem.2014.10.018	Populus trichocarpa	benzoyl-CoA: salicyl alcohol O-benzoyltransferase	Ptri_SABT	KP228018.1	AJD25144.1	B9I6S9			NA	3-Hydroxybenzyl alcohol ; Benzoyl-CoA
FZ_BAHD_688	10.1016/j.phytochem.2014.10.018	Populus trichocarpa	benzoyl-CoA: salicyl alcohol O-benzoyltransferase	Ptri_SABT	KP228018.1	AJD25144.1	B9I6S9			NA	Benzyl alcohol ; Acetyl-CoA
FZ_BAHD_689	10.1016/j.phytochem.2014.10.018	Populus trichocarpa	benzoyl-CoA: salicyl alcohol O-benzoyltransferase	Ptri_SABT	KP228018.1	AJD25144.1	B9I6S9			NA	Benzyl alcohol ; Cinnamoyl-CoA
FZ_BAHD_690	10.1016/j.phytochem.2014.10.018	Populus trichocarpa	benzoyl-CoA: salicyl alcohol O-benzoyltransferase	Ptri_SABT	KP228018.1	AJD25144.1	B9I6S9			NA	Salicyl alcohol ; Acetyl-CoA
FZ_BAHD_691	10.1016/j.phytochem.2014.10.018	Populus trichocarpa	benzoyl-CoA: salicyl alcohol O-benzoyltransferase	Ptri_SABT	KP228018.1	AJD25144.1	B9I6S9			NA	Salicyl alcohol ; Benzoyl-CoA
FZ_BAHD_692	10.1016/j.phytochem.2014.10.018	Populus trichocarpa	benzoyl-CoA: salicyl alcohol O-benzoyltransferase	Ptri_SABT	KP228018.1	AJD25144.1	B9I6S9			NA	Salicyl alcohol ; Cinnamoyl-CoA
FZ_BAHD_693	10.1016/j.phytochem.2014.10.018	Populus trichocarpa	benzoyl-CoA: salicyl alcohol O-benzoyltransferase	Ptri_SABT	KP228018.1	AJD25144.1	B9I6S9			NA	Coniferyl alcohol ; Benzoyl-CoA
FZ_BAHD_694	10.1016/j.phytochem.2014.10.018	Populus trichocarpa	benzoyl-CoA: salicyl alcohol O-benzoyltransferase	Ptri_SABT	KP228018.1	AJD25144.1	B9I6S9			NA	Cinnamoyl alcohol ; Benzoyl-CoA
FZ_BAHD_695	10.1007/s11103-013-0152-y	Panicum virgatum	hydroxycinnamoyl-CoA:shikimate hydroxycinnamoyl transferase 1a	Pvir_HCT1a	AB723827.1	BAO20883.1	V5YU80				Quinate ; p-Coumaroyl-CoA
FZ_BAHD_696	10.1007/s11103-013-0152-y	Panicum virgatum	hydroxycinnamoyl-CoA:shikimate hydroxycinnamoyl transferase 1a	Pvir_HCT1a	AB723827.1	BAO20883.1	V5YU80				Quinate ; Caffeoyl-CoA
FZ_BAHD_697	10.1007/s11103-013-0152-y	Panicum virgatum	hydroxycinnamoyl-CoA:shikimate hydroxycinnamoyl transferase 1a	Pvir_HCT1a	AB723827.1	BAO20883.1	V5YU80			NA	Shikimate ; p-Coumaroyl-CoA
FZ_BAHD_698	10.1007/s11103-013-0152-y	Panicum virgatum	hydroxycinnamoyl-CoA:shikimate hydroxycinnamoyl transferase 1a	Pvir_HCT1a	AB723827.1	BAO20883.1	V5YU80			NA	Shikimate ; Caffeoyl-CoA
FZ_BAHD_699	10.1007/s11103-013-0152-y	Panicum virgatum	hydroxycinnamoyl-CoA:shikimate hydroxycinnamoyl transferase 2a	Pvir_HCT2a	KC696573.1	AGM90558.1	A0A8T0X0H6			NA	Shikimate ; p-Coumaroyl-CoA
FZ_BAHD_700	10.1007/s11103-013-0152-y	Panicum virgatum	hydroxycinnamoyl-CoA:shikimate hydroxycinnamoyl transferase 2a	Pvir_HCT2a	KC696573.1	AGM90558.1	A0A8T0X0H6			NA	Quinate ; p-Coumaroyl-CoA
FZ_BAHD_701	10.1007/s11103-013-0152-y	Panicum virgatum	hydroxycinnamoyl-CoA:shikimate hydroxycinnamoyl transferase 2a	Pvir_HCT2a	KC696573.1	AGM90558.1	A0A8T0X0H6			NA	Quinate ; Caffeoyl-CoA
FZ_BAHD_702	10.1007/s11103-013-0152-y	Panicum virgatum	hydroxycinnamoyl-CoA:shikimate hydroxycinnamoyl transferase-like	Pvir_HCTLike1		AFY17066.1	K9NAM6				Quinate ; p-Coumaroyl-CoA
FZ_BAHD_703	10.1007/s11103-013-0152-y	Panicum virgatum	hydroxycinnamoyl-CoA:shikimate hydroxycinnamoyl transferase-like	Pvir_HCTLike1		AFY17066.1	K9NAM6				Quinate ; Caffeoyl-CoA
FZ_BAHD_704	10.1007/s00425-016-2613-4	Phaseolus vulgaris	hydroxycinnamoyl-CoA:tetrahydroxyhexanedioate hydroxycinnamoyl transferase	Pvul_HHHT	KX443573.1	AOX15526.1	V7BKA6			NA	D-glucaric acid ; p-Coumaroyl-CoA
FZ_BAHD_705	10.1007/s00425-016-2613-4	Phaseolus vulgaris	hydroxycinnamoyl-CoA:tetrahydroxyhexanedioate hydroxycinnamoyl transferase	Pvul_HHHT	KX443573.1	AOX15526.1	V7BKA6			NA	D-glucaric acid ; Caffeoyl-CoA
FZ_BAHD_706	10.1007/s00425-016-2613-4	Phaseolus vulgaris	hydroxycinnamoyl-CoA:tetrahydroxyhexanedioate hydroxycinnamoyl transferase	Pvul_HHHT	KX443573.1	AOX15526.1	V7BKA6			NA	D-glucaric acid ; Feruloyl-CoA
FZ_BAHD_707	10.1007/s00425-016-2613-4	Phaseolus vulgaris	hydroxycinnamoyl-CoA:tetrahydroxyhexanedioate hydroxycinnamoyl transferase	Pvul_HHHT	KX443573.1	AOX15526.1	V7BKA6			NA	Galactaric acid ; p-Coumaroyl-CoA
FZ_BAHD_708	10.1007/s00425-016-2613-4	Phaseolus vulgaris	hydroxycinnamoyl-CoA:tetrahydroxyhexanedioate hydroxycinnamoyl transferase	Pvul_HHHT	KX443573.1	AOX15526.1	V7BKA6			NA	Galactaric acid ; Caffeoyl-CoA
FZ_BAHD_709	10.1007/s00425-016-2613-4	Phaseolus vulgaris	hydroxycinnamoyl-CoA:tetrahydroxyhexanedioate hydroxycinnamoyl transferase	Pvul_HHHT	KX443573.1	AOX15526.1	V7BKA6			NA	Galactaric acid ; Feruloyl-CoA
FZ_BAHD_710	10.1104/pp.102.018572	Rosa hybrida	acetyl-coenzyme A:geraniol acetyltransferase	Rhyb_AAT1	AY850287.1	AAW31948.1	Q5I6B5			NA	1-Octanol ; Acetyl-CoA
FZ_BAHD_711	10.1104/pp.102.018572	Rosa hybrida	acetyl-coenzyme A:geraniol acetyltransferase	Rhyb_AAT1	AY850287.1	AAW31948.1	Q5I6B5			NA	1-Hexanol ; Acetyl-CoA
FZ_BAHD_712	10.1104/pp.102.018572	Rosa hybrida	acetyl-coenzyme A:geraniol acetyltransferase	Rhyb_AAT1	AY850287.1	AAW31948.1	Q5I6B5			NA	Citronellol ; Acetyl-CoA
FZ_BAHD_713	10.1104/pp.102.018572	Rosa hybrida	acetyl-coenzyme A:geraniol acetyltransferase	Rhyb_AAT1	AY850287.1	AAW31948.1	Q5I6B5			NA	Geraniol ; Acetyl-CoA
FZ_BAHD_714	10.1104/pp.102.018572	Rosa hybrida	acetyl-coenzyme A:geraniol acetyltransferase	Rhyb_AAT1	AY850287.1	AAW31948.1	Q5I6B5			NA	Nerol ; Acetyl-CoA
FZ_BAHD_715	10.1104/pp.102.018572	Rosa hybrida	acetyl-coenzyme A:geraniol acetyltransferase	Rhyb_AAT1	AY850287.1	AAW31948.1	Q5I6B5			NA	Linalool ; Acetyl-CoA
FZ_BAHD_716	10.1104/pp.102.018572	Rosa hybrida	acetyl-coenzyme A:geraniol acetyltransferase	Rhyb_AAT1	AY850287.1	AAW31948.1	Q5I6B5			NA	cis-3-Hexen-1-ol ; Acetyl-CoA
FZ_BAHD_717	10.1104/pp.102.018572	Rosa hybrida	acetyl-coenzyme A:geraniol acetyltransferase	Rhyb_AAT1	AY850287.1	AAW31948.1	Q5I6B5			NA	Benzyl alcohol ; Acetyl-CoA
FZ_BAHD_718	10.1104/pp.102.018572	Rosa hybrida	acetyl-coenzyme A:geraniol acetyltransferase	Rhyb_AAT1	AY850287.1	AAW31948.1	Q5I6B5			NA	1-Butanol ; Acetyl-CoA
FZ_BAHD_719	10.1104/pp.102.018572	Rosa hybrida	acetyl-coenzyme A:geraniol acetyltransferase	Rhyb_AAT1	AY850287.1	AAW31948.1	Q5I6B5			NA	Ethanol ; Acetyl-CoA
FZ_BAHD_720	10.1104/pp.102.018572	Rosa hybrida	acetyl-coenzyme A:geraniol acetyltransferase	Rhyb_AAT1	AY850287.1	AAW31948.1	Q5I6B5			NA	Isoamyl alcohol ; Acetyl-CoA
FZ_BAHD_721	10.1104/pp.102.018572	Rosa hybrida	acetyl-coenzyme A:geraniol acetyltransferase	Rhyb_AAT1	AY850287.1	AAW31948.1	Q5I6B5			NA	2-phenylethyl alcohol ; Acetyl-CoA
FZ_BAHD_722	10.1016/j.bmc.2004.02.029	Rauvolfia serpentina	vinorine synthase	Rser_ACT	AJ556780.2	CAD89104.2	Q70PR7	Q70PR7		NA	Gardneral ; Acetyl-CoA	11-Methoxy-vinorine
FZ_BAHD_723	10.1016/j.bmc.2004.02.029	Rauvolfia serpentina	vinorine synthase	Rser_ACT	AJ556780.2	CAD89104.2	Q70PR7	Q70PR7		RHEA:24016	16-Epivellosimine ; Acetyl-CoA	Vinorine
FZ_BAHD_724	10.1104/pp.113.217836	Sorghum bicolor	hydroxycinnamoyl-CoA:shikimate hydroxycinnamoyl transferase	Sbic_HCT	XM_002452390.2	XP_002452435.1	C5XXB7			NA	Shikimate ; p-Coumaroyl-CoA
FZ_BAHD_725	10.1104/pp.112.204735	Solanum habrochaites	Acylsugar acyltransferase 2	Shab_ASAT2	KT359561.1	ALU64009.1	A0A0U3J8D4				S3:15(5,5,5) ; Acetyl-CoA
FZ_BAHD_726	10.1104/pp.112.204735	Solanum habrochaites	Acylsugar acyltransferase 2	Shab_ASAT2	KT359561.1	ALU64009.1	A0A0U3J8D4				S3:22(5,5,12) ; Acetyl-CoA
FZ_BAHD_727	10.1073/pnas.1517930113	Solanum lycopersicum	Acylsugar acyltransferase 1	Slyc_ASAT1	NM_001329403.1	NP_001316332.1	K4DBH0				Cellobiose ; isovaleryl-CoA
FZ_BAHD_728	10.1073/pnas.1517930113	Solanum lycopersicum	Acylsugar acyltransferase 1	Slyc_ASAT1	NM_001329403.1	NP_001316332.1	K4DBH0			NA	Sucrose ; isovaleryl-CoA
FZ_BAHD_729	10.1073/pnas.1517930113	Solanum lycopersicum	Acylsugar acyltransferase 1	Slyc_ASAT1	NM_001329403.1	NP_001316332.1	K4DBH0			NA	Lactose ; isovaleryl-CoA
FZ_BAHD_730	10.1073/pnas.1517930113	Solanum lycopersicum	Acylsugar acyltransferase 1	Slyc_ASAT1	NM_001329403.1	NP_001316332.1	K4DBH0			NA	Maltose ; isovaleryl-CoA
FZ_BAHD_731	10.1073/pnas.1517930113	Solanum lycopersicum	Acylsugar acyltransferase 1	Slyc_ASAT1	NM_001329403.1	NP_001316332.1	K4DBH0			NA	Trehalose ; isovaleryl-CoA
FZ_BAHD_732	10.1073/pnas.1517930113	Solanum lycopersicum	Acylsugar acyltransferase 2	Slyc_ASAT2	NM_001329392.1	NP_001316321.1	K4BPQ4				S1:5(5) ; 2-methylbutanoyl-CoA
FZ_BAHD_733	10.1073/pnas.1517930113	Solanum lycopersicum	Acylsugar acyltransferase 2	Slyc_ASAT2	NM_001329392.1	NP_001316321.1	K4BPQ4				S1:5(5) ; Lauroyl-CoA
FZ_BAHD_734	10.1073/pnas.1517930113	Solanum lycopersicum	Acylsugar acyltransferase 3	Slyc_ASAT3		AJF98582.1	K4D9Y4	K4D9Y4	Solyc11g067270		S2:10(5,5) ; isovaleryl-CoA
FZ_BAHD_735	10.1073/pnas.1517930113	Solanum lycopersicum	Acylsugar acyltransferase 3	Slyc_ASAT3		AJF98582.1	K4D9Y4	K4D9Y4	Solyc11g067270		S2:17(5,12) ; isovaleryl-CoA
FZ_BAHD_736	10.1073/pnas.1517930113	Solanum lycopersicum	Acylsugar acyltransferase 4	Slyc_ASAT4		NP_001266253.1	A0A3Q7EQZ9		Solyc01g105580		S3:15(5,5,5) ; Acetyl-CoA
FZ_BAHD_737	10.1073/pnas.1517930113	Solanum lycopersicum	Acylsugar acyltransferase 4	Slyc_ASAT4		NP_001266253.1	A0A3Q7EQZ9		Solyc01g105580		S3:22(5,5,12) ; Acetyl-CoA
FZ_BAHD_738	10.1038/nbt966	Solanum lycopersicum	hydroxycinnamoyl-CoA quinate: hydroxycinnamoyl transferase	Slyc_HQT	AJ582652.1	CAE46933.1	Q70G32				Quinate ; Caffeoyl-CoA
FZ_BAHD_739	10.1038/nbt966	Solanum lycopersicum	hydroxycinnamoyl-CoA quinate: hydroxycinnamoyl transferase	Slyc_HQT	AJ582652.1	CAE46933.1	Q70G32				Quinate ; p-Coumaroyl-CoA
FZ_BAHD_740	10.1038/nbt966	Solanum lycopersicum	hydroxycinnamoyl-CoA quinate: hydroxycinnamoyl transferase	Slyc_HQT	AJ582652.1	CAE46933.1	Q70G32			NA	Shikimate ; Caffeoyl-CoA
FZ_BAHD_741	10.1038/nbt966	Solanum lycopersicum	hydroxycinnamoyl-CoA quinate: hydroxycinnamoyl transferase	Slyc_HQT	AJ582652.1	CAE46933.1	Q70G32			NA	Shikimate ; p-Coumaroyl-CoA
FZ_BAHD_742	10.1371/journal.pcbi.1006511	Selaginella moellendorffii	Hydroxycinnamoyl-CoA:shikimate hydroxycinnamoyl transferase	Smoe_HCT1a	XM_002979015.2	XP_002979061.1	D8S6Z1			NA	Naringenin ; p-Coumaroyl-CoA
FZ_BAHD_743	10.1371/journal.pcbi.1006511	Selaginella moellendorffii	Hydroxycinnamoyl-CoA:shikimate hydroxycinnamoyl transferase	Smoe_HCT1a	XM_002979015.2	XP_002979061.1	D8S6Z1				3-hydroxyacetophenone ; p-Coumaroyl-CoA
FZ_BAHD_744	10.1093/pcp/pcw016	Selaginella moellendorffii	Hydroxycinnamoyl-CoA:shikimate hydroxycinnamoyl transferase	Smoe_HCT1a	XM_002979015.2	XP_002979061.1	D8S6Z1			NA	Protocatechuate ; p-Coumaroyl-CoA
FZ_BAHD_745	10.1093/pcp/pcw016	Selaginella moellendorffii	Hydroxycinnamoyl-CoA:shikimate hydroxycinnamoyl transferase	Smoe_HCT1a	XM_002979015.2	XP_002979061.1	D8S6Z1			NA	3-hydroxyanthranilate ; p-Coumaroyl-CoA
FZ_BAHD_746	10.1093/pcp/pcw016	Selaginella moellendorffii	Hydroxycinnamoyl-CoA:shikimate hydroxycinnamoyl transferase	Smoe_HCT1a	XM_002979015.2	XP_002979061.1	D8S6Z1			NA	Catechol ; p-Coumaroyl-CoA
FZ_BAHD_747	10.1093/pcp/pcw016	Selaginella moellendorffii	Hydroxycinnamoyl-CoA:shikimate hydroxycinnamoyl transferase	Smoe_HCT1a	XM_002979015.2	XP_002979061.1	D8S6Z1			NA	Hydroquinone ; p-Coumaroyl-CoA
FZ_BAHD_748	10.1093/pcp/pcw016	Selaginella moellendorffii	Hydroxycinnamoyl-CoA:shikimate hydroxycinnamoyl transferase	Smoe_HCT1a	XM_002979015.2	XP_002979061.1	D8S6Z1			NA	Shikimate ; p-Coumaroyl-CoA
FZ_BAHD_749	10.1093/pcp/pcw016	Selaginella moellendorffii	Hydroxycinnamoyl-CoA:shikimate hydroxycinnamoyl transferase	Smoe_HCT1a	XM_002979015.2	XP_002979061.1	D8S6Z1			NA	3-aminobenzoate ; p-Coumaroyl-CoA
FZ_BAHD_750	10.1093/pcp/pcw016	Selaginella moellendorffii	Hydroxycinnamoyl-CoA:shikimate hydroxycinnamoyl transferase	Smoe_HCT1a	XM_002979015.2	XP_002979061.1	D8S6Z1			NA	2,3-Dihydroxybenzoate ; p-Coumaroyl-CoA
FZ_BAHD_751	10.1093/pcp/pcw016	Selaginella moellendorffii	Hydroxycinnamoyl-CoA:shikimate hydroxycinnamoyl transferase	Smoe_HCT1a	XM_002979015.2	XP_002979061.1	D8S6Z1			NA	Gentisate ; p-Coumaroyl-CoA
FZ_BAHD_752	10.1093/pcp/pcw016	Selaginella moellendorffii	Hydroxycinnamoyl-CoA:shikimate hydroxycinnamoyl transferase	Smoe_HCT1a	XM_002979015.2	XP_002979061.1	D8S6Z1			NA	3-Hydroxybenzoate ; p-Coumaroyl-CoA
FZ_BAHD_753	10.1093/pcp/pcw016	Selaginella moellendorffii	Hydroxycinnamoyl-CoA:shikimate hydroxycinnamoyl transferase	Smoe_HCT1a	XM_002979015.2	XP_002979061.1	D8S6Z1				5-Hydroxyanthranilate ; p-Coumaroyl-CoA
FZ_BAHD_754	10.1186/s12870-019-1846-3	Solanum melongena	spermine hydroxycinnamoyl transferase	Smel_SpmHT		AKP24035.1	A0A1I9J7Z8			NA	Spermine ; Caffeoyl-CoA
FZ_BAHD_755	10.1186/s12870-019-1846-3	Solanum melongena	spermine hydroxycinnamoyl transferase	Smel_SpmHT		AKP24035.1	A0A1I9J7Z8			NA	Spermine ; p-Coumaroyl-CoA
FZ_BAHD_756	10.1186/s12870-019-1846-3	Solanum melongena	spermine hydroxycinnamoyl transferase	Smel_SpmHT		AKP24035.1	A0A1I9J7Z8			NA	Spermine ; Feruloyl-CoA
FZ_BAHD_757	10.1038/s41589-020-0541-x	Spinacia oleracea	SOAP10	Sole_SOAP10		KNA12459.1	A0A0K9QYV8				Yossoside IV ; Acetyl-CoA
FZ_BAHD_758	10.1038/s41589-020-0541-x	Spinacia oleracea	SOAP10	Sole_SOAP10		KNA12459.1	A0A0K9QYV8				Yossoside VI ; Acetyl-CoA
FZ_BAHD_759	10.1038/s41589-020-0541-x	Spinacia oleracea	SOAP10	Sole_SOAP10		KNA12459.1	A0A0K9QYV8				Yossoside XII ; Acetyl-CoA
FZ_BAHD_760	10.1016/j.molp.2014.11.007	Solanum lycopersicum	Alcohol acyltransferase 1	Slyc_AAT1		XP_004244681.1	A0A3Q7HJC7		Solyc08g005770	NA	Benzyl alcohol ; Acetyl-CoA
FZ_BAHD_761	10.1016/j.molp.2014.11.007	Solanum lycopersicum	Alcohol acyltransferase 1	Slyc_AAT1		XP_004244681.1	A0A3Q7HJC7		Solyc08g005770	NA	1-Butanol ; Acetyl-CoA
FZ_BAHD_762	10.1016/j.molp.2014.11.007	Solanum lycopersicum	Alcohol acyltransferase 1	Slyc_AAT1		XP_004244681.1	A0A3Q7HJC7		Solyc08g005770	NA	1-Propanol ; Acetyl-CoA
FZ_BAHD_763	10.1016/j.molp.2014.11.007	Solanum lycopersicum	Alcohol acyltransferase 1	Slyc_AAT1		XP_004244681.1	A0A3Q7HJC7		Solyc08g005770	NA	2-Phenylethanol ; Acetyl-CoA
FZ_BAHD_764	10.1016/j.molp.2014.11.007	Solanum lycopersicum	Alcohol acyltransferase 1	Slyc_AAT1		XP_004244681.1	A0A3Q7HJC7		Solyc08g005770	NA	1-Pentanol ; Acetyl-CoA
FZ_BAHD_765	10.1016/j.molp.2014.11.007	Solanum lycopersicum	Alcohol acyltransferase 1	Slyc_AAT1		XP_004244681.1	A0A3Q7HJC7		Solyc08g005770	NA	Isobutanol ; Acetyl-CoA
FZ_BAHD_766	10.1016/j.molp.2014.11.007	Solanum lycopersicum	Alcohol acyltransferase 1	Slyc_AAT1		XP_004244681.1	A0A3Q7HJC7		Solyc08g005770	NA	1-Hexanol ; Acetyl-CoA
FZ_BAHD_767	10.1016/j.molp.2014.11.007	Solanum lycopersicum	Alcohol acyltransferase 1	Slyc_AAT1		XP_004244681.1	A0A3Q7HJC7		Solyc08g005770	NA	3-Methyl-1-butanol ; Acetyl-CoA
FZ_BAHD_768	10.1016/j.molp.2014.11.007	Solanum lycopersicum	Alcohol acyltransferase 1	Slyc_AAT1		XP_004244681.1	A0A3Q7HJC7		Solyc08g005770	NA	2-Methyl-1-butanol ; Acetyl-CoA
FZ_BAHD_769	10.1016/j.molp.2014.11.007	Solanum lycopersicum	Alcohol acyltransferase 1	Slyc_AAT1		XP_004244681.1	A0A3Q7HJC7		Solyc08g005770	NA	(Z)-3-hexenn-1-ol ; Acetyl-CoA
FZ_BAHD_770	10.1016/j.molp.2014.11.007	Solanum lycopersicum	Alcohol acyltransferase 1	Slyc_AAT1		XP_004244681.1	A0A3Q7HJC7		Solyc08g005770	NA	2-Methyl-1-butanol ; Butyryl-CoA
FZ_BAHD_771	10.1016/j.molp.2014.11.007	Solanum lycopersicum	Alcohol acyltransferase 1	Slyc_AAT1		XP_004244681.1	A0A3Q7HJC7		Solyc08g005770	NA	2-Methyl-1-butanol ; Propionyl-CoA
FZ_BAHD_772	10.1016/j.molp.2014.11.007	Solanum pennellii	Alcohol acyltransferase 1	Spen_AAT1	KM975321.1	AIW04708.1	A0A0A0RSG8			NA	2-Methyl-1-butanol ; Butyryl-CoA
FZ_BAHD_773	10.1016/j.molp.2014.11.007	Solanum pennellii	Alcohol acyltransferase 1	Spen_AAT1	KM975321.1	AIW04708.1	A0A0A0RSG8			NA	2-Methyl-1-butanol ; Propionyl-CoA
FZ_BAHD_774	10.1016/j.molp.2014.11.007	Solanum pennellii	Alcohol acyltransferase 1	Spen_AAT1	KM975321.1	AIW04708.1	A0A0A0RSG8			NA	2-Methyl-1-butanol ; Hexanoyl-CoA
FZ_BAHD_775	10.1016/j.molp.2014.11.007	Solanum pennellii	Alcohol acyltransferase 1	Spen_AAT1	KM975321.1	AIW04708.1	A0A0A0RSG8			NA	Benzyl alcohol ; Acetyl-CoA
FZ_BAHD_776	10.1016/j.molp.2014.11.007	Solanum pennellii	Alcohol acyltransferase 1	Spen_AAT1	KM975321.1	AIW04708.1	A0A0A0RSG8			NA	1-Butanol ; Acetyl-CoA
FZ_BAHD_777	10.1016/j.molp.2014.11.007	Solanum pennellii	Alcohol acyltransferase 1	Spen_AAT1	KM975321.1	AIW04708.1	A0A0A0RSG8			NA	Ethanol ; Acetyl-CoA
FZ_BAHD_778	10.1016/j.molp.2014.11.007	Solanum pennellii	Alcohol acyltransferase 1	Spen_AAT1	KM975321.1	AIW04708.1	A0A0A0RSG8			NA	1-Propanol ; Acetyl-CoA
FZ_BAHD_779	10.1016/j.molp.2014.11.007	Solanum pennellii	Alcohol acyltransferase 1	Spen_AAT1	KM975321.1	AIW04708.1	A0A0A0RSG8			NA	2-Phenylethanol ; Acetyl-CoA
FZ_BAHD_780	10.1016/j.molp.2014.11.007	Solanum pennellii	Alcohol acyltransferase 1	Spen_AAT1	KM975321.1	AIW04708.1	A0A0A0RSG8			NA	1-Pentanol ; Acetyl-CoA
FZ_BAHD_781	10.1016/j.molp.2014.11.007	Solanum pennellii	Alcohol acyltransferase 1	Spen_AAT1	KM975321.1	AIW04708.1	A0A0A0RSG8			NA	Isobutanol ; Acetyl-CoA
FZ_BAHD_782	10.1016/j.molp.2014.11.007	Solanum pennellii	Alcohol acyltransferase 1	Spen_AAT1	KM975321.1	AIW04708.1	A0A0A0RSG8			NA	1-Hexanol ; Acetyl-CoA
FZ_BAHD_783	10.1016/j.molp.2014.11.007	Solanum pennellii	Alcohol acyltransferase 1	Spen_AAT1	KM975321.1	AIW04708.1	A0A0A0RSG8			NA	3-Methyl-1-butanol ; Acetyl-CoA
FZ_BAHD_784	10.1016/j.molp.2014.11.007	Solanum pennellii	Alcohol acyltransferase 1	Spen_AAT1	KM975321.1	AIW04708.1	A0A0A0RSG8			NA	2-Methyl-1-butanol ; Acetyl-CoA
FZ_BAHD_785	10.1016/j.molp.2014.11.007	Solanum pennellii	Alcohol acyltransferase 1	Spen_AAT1	KM975321.1	AIW04708.1	A0A0A0RSG8			NA	(Z)-3-hexenn-1-ol ; Acetyl-CoA
FZ_BAHD_786	10.1104/pp.20.00276	Solanum quitoense	triacylinositol acetyltransferase	Squi_TAITAT	MT024677.1	QNR60311.1	A0A7H0XNS0				I3:22(2,10,10) ; Acetyl-CoA
FZ_BAHD_787	10.1104/pp.20.00276	Solanum quitoense	triacylinositol acetyltransferase	Squi_TAITAT	MT024677.1	QNR60311.1	A0A7H0XNS0				I3:24(2,10,12) ; Acetyl-CoA
FZ_BAHD_788	10.1186/s12870-019-1846-3	Solanum richardii	hydroxycinnamoyl transferase	Sric_SpmHT		AMB21755.1	A0A6F7XNG7			NA	Spermine ; Caffeoyl-CoA
FZ_BAHD_789	10.1186/s12870-019-1846-3	Solanum richardii	hydroxycinnamoyl transferase	Sric_SpmHT		AMB21755.1	A0A6F7XNG7			NA	Spermine ; p-Coumaroyl-CoA
FZ_BAHD_790	10.1186/s12870-019-1846-3	Solanum richardii	hydroxycinnamoyl transferase	Sric_SpmHT		AMB21755.1	A0A6F7XNG7			NA	Spermine ; Feruloyl-CoA
FZ_BAHD_791	10.1074/jbc.M108444200	Salvia splendens	Malonyl CoA:anthocyanin 5-O-glucoside-6′′′-O-malonyltransferase	Sspl_5MAT1	AF405707.1	AAL50566.1	Q8W1W9	Q8W1W9		NA	Shisonin ; Malonyl-CoA
FZ_BAHD_792	10.1074/jbc.M108444200	Salvia splendens	Malonyl CoA:anthocyanin 5-O-glucoside-6′′′-O-malonyltransferase	Sspl_5MAT1	AF405707.1	AAL50566.1	Q8W1W9	Q8W1W9		NA	Bisdemalonylsalvianin ; Malonyl-CoA
FZ_BAHD_793	10.7554/eLife.28468	Salpiglossis sinuata	Acylsugar acyltransferase 1	Ssin_ASAT1	KY978746.1	ART34011.1	A0A1Y0B7F9			NA	Sucrose ; 2-methylbutanoyl-CoA
FZ_BAHD_794	10.7554/eLife.28468	Salpiglossis sinuata	Acylsugar acyltransferase 1	Ssin_ASAT1	KY978746.1	ART34011.1	A0A1Y0B7F9				Sucrose ; aiC6-CoA
FZ_BAHD_795	10.7554/eLife.28468	Salpiglossis sinuata	Acylsugar acyltransferase 2	Ssin_ASAT2	KY978747.1	ART34012.1	A0A1Y0B7F1				S1:6(6R2) ; 2-methylbutanoyl-CoA
FZ_BAHD_796	10.7554/eLife.28468	Salpiglossis sinuata	Acylsugar acyltransferase 2	Ssin_ASAT2	KY978747.1	ART34012.1	A0A1Y0B7F1				S1:5(5R2) ; 2-methylbutanoyl-CoA
FZ_BAHD_797	10.7554/eLife.28468	Salpiglossis sinuata	Acylsugar acyltransferase 3	Ssin_ASAT3	KY978748.1	ART34013.1	A0A1Y0B7H1				S2:11(5,6) ; aiC6-CoA
FZ_BAHD_798	10.7554/eLife.28468	Salpiglossis sinuata	Acylsugar acyltransferase 3	Ssin_ASAT3	KY978748.1	ART34013.1	A0A1Y0B7H1				S2:12(6,6) ; aiC6-CoA
FZ_BAHD_799	10.7554/eLife.28468	Salpiglossis sinuata	Acylsugar acyltransferase 5	Ssin_ASAT5	KY978749.1	ART34014.1	A0A1Y0B7G9				S4:19(2,5,6,6) ; 2-methylbutanoyl-CoA
FZ_BAHD_800	10.7554/eLife.28468	Salpiglossis sinuata	Acylsugar acyltransferase 5	Ssin_ASAT5	KY978749.1	ART34014.1	A0A1Y0B7G9				S4:19(2,5,6,6) ; Acetyl-CoA
FZ_BAHD_801	10.7554/eLife.28468	Salpiglossis sinuata	Acylsugar acyltransferase 5	Ssin_ASAT5	KY978749.1	ART34014.1	A0A1Y0B7G9				S4:20(2,6,6,6) ; 2-methylbutanoyl-CoA
FZ_BAHD_802	10.7554/eLife.28468	Salpiglossis sinuata	Acylsugar acyltransferase 5	Ssin_ASAT5	KY978749.1	ART34014.1	A0A1Y0B7G9				S4:20(2,6,6,6) ; Acetyl-CoA
FZ_BAHD_803	10.1111/j.1365-313X.2010.04144.x	Solanum tuberosum	Feruloyl transferase	Stub_FHT	NM_001288261.1	NP_001275190.1	D5FPG8			NA	Palmitic Acid ; Feruloyl-CoA
FZ_BAHD_804	10.1111/j.1365-313X.2010.04144.x	Solanum tuberosum	Feruloyl transferase	Stub_FHT	NM_001288261.1	NP_001275190.1	D5FPG8			NA	1-Dodecanol ; Feruloyl-CoA
FZ_BAHD_805	10.1111/j.1365-313X.2010.04144.x	Solanum tuberosum	Feruloyl transferase	Stub_FHT	NM_001288261.1	NP_001275190.1	D5FPG8			NA	1-Tetradecanol ; Feruloyl-CoA
FZ_BAHD_806	10.1016/j.phytochem.2021.112825	Triticum aestivum	Agmatine coumaroyltransferase	Taes_ACT1-1	LC596951.1	BCN87078.1	A0A3B6DLI8			NA	Agmatine ; p-Coumaroyl-CoA
FZ_BAHD_807	10.1016/j.phytochem.2021.112825	Triticum aestivum	Agmatine coumaroyltransferase	Taes_ACT1-1	LC596951.1	BCN87078.1	A0A3B6DLI8			NA	Agmatine ; Feruloyl-CoA
FZ_BAHD_808	10.1016/j.phytochem.2021.112825	Triticum aestivum	Agmatine coumaroyltransferase	Taes_ACT1-1	LC596951.1	BCN87078.1	A0A3B6DLI8			NA	Agmatine ; Caffeoyl-CoA
FZ_BAHD_809	10.1016/j.phytochem.2021.112825	Triticum aestivum	Agmatine coumaroyltransferase	Taes_ACT1-1	LC596951.1	BCN87078.1	A0A3B6DLI8			NA	Agmatine ; Cinnamoyl-CoA
FZ_BAHD_810	10.1016/j.phytochem.2021.112825	Triticum aestivum	Agmatine coumaroyltransferase	Taes_ACT1-1	LC596951.1	BCN87078.1	A0A3B6DLI8			NA	Putrescine ; p-Coumaroyl-CoA
FZ_BAHD_811	10.1016/j.phytochem.2021.112825	Triticum aestivum	Agmatine coumaroyltransferase	Taes_ACT1-1	LC596951.1	BCN87078.1	A0A3B6DLI8			NA	Putrescine ; Feruloyl-CoA
FZ_BAHD_812	10.1016/j.phytochem.2021.112825	Triticum aestivum	Agmatine coumaroyltransferase	Taes_ACT1-1	LC596951.1	BCN87078.1	A0A3B6DLI8			NA	Putrescine ; Caffeoyl-CoA
FZ_BAHD_813	10.1016/j.phytochem.2021.112825	Triticum aestivum	Agmatine coumaroyltransferase	Taes_ACT1-1	LC596951.1	BCN87078.1	A0A3B6DLI8			NA	Putrescine ; Cinnamoyl-CoA
FZ_BAHD_814	10.1016/j.phytochem.2021.112825	Triticum aestivum	Agmatine coumaroyltransferase	Taes_ACT1-1	LC596951.1	BCN87078.1	A0A3B6DLI8			NA	Spermine ; p-Coumaroyl-CoA
FZ_BAHD_815	10.1016/j.phytochem.2021.112825	Triticum aestivum	Agmatine coumaroyltransferase	Taes_ACT1-1	LC596951.1	BCN87078.1	A0A3B6DLI8			NA	Spermine ; Feruloyl-CoA
FZ_BAHD_816	10.1016/j.phytochem.2021.112825	Triticum aestivum	Agmatine coumaroyltransferase	Taes_ACT1-1	LC596951.1	BCN87078.1	A0A3B6DLI8			NA	Spermine ; Caffeoyl-CoA
FZ_BAHD_817	10.1016/j.phytochem.2021.112825	Triticum aestivum	Agmatine coumaroyltransferase	Taes_ACT1-1	LC596951.1	BCN87078.1	A0A3B6DLI8			NA	Spermine ; Cinnamoyl-CoA
FZ_BAHD_818	10.1016/j.phytochem.2021.112825	Triticum aestivum	Agmatine coumaroyltransferase	Taes_ACT1-1	LC596951.1	BCN87078.1	A0A3B6DLI8			NA	Spermidine ; p-Coumaroyl-CoA
FZ_BAHD_819	10.1016/j.phytochem.2021.112825	Triticum aestivum	Agmatine coumaroyltransferase	Taes_ACT1-1	LC596951.1	BCN87078.1	A0A3B6DLI8			NA	Spermidine ; Feruloyl-CoA
FZ_BAHD_820	10.1016/j.phytochem.2021.112825	Triticum aestivum	Agmatine coumaroyltransferase	Taes_ACT1-1	LC596951.1	BCN87078.1	A0A3B6DLI8			NA	Spermidine ; Caffeoyl-CoA
FZ_BAHD_821	10.1016/j.phytochem.2021.112825	Triticum aestivum	Agmatine coumaroyltransferase	Taes_ACT1-1	LC596951.1	BCN87078.1	A0A3B6DLI8			NA	Spermidine ; Cinnamoyl-CoA
FZ_BAHD_822	10.1016/j.phytochem.2021.112825	Triticum aestivum	Agmatine coumaroyltransferase	Taes_ACT1-2	LC596952.1	BCN87079.1	A0A3B6DKZ6			NA	Agmatine ; p-Coumaroyl-CoA
FZ_BAHD_823	10.1016/j.phytochem.2021.112825	Triticum aestivum	Agmatine coumaroyltransferase	Taes_ACT1-2	LC596952.1	BCN87079.1	A0A3B6DKZ6			NA	Agmatine ; Feruloyl-CoA
FZ_BAHD_824	10.1016/j.phytochem.2021.112825	Triticum aestivum	Agmatine coumaroyltransferase	Taes_ACT1-2	LC596952.1	BCN87079.1	A0A3B6DKZ6			NA	Agmatine ; Caffeoyl-CoA
FZ_BAHD_825	10.1016/j.phytochem.2021.112825	Triticum aestivum	Agmatine coumaroyltransferase	Taes_ACT1-2	LC596952.1	BCN87079.1	A0A3B6DKZ6			NA	Agmatine ; Cinnamoyl-CoA
FZ_BAHD_826	10.1016/j.phytochem.2021.112825	Triticum aestivum	Agmatine coumaroyltransferase	Taes_ACT1-2	LC596952.1	BCN87079.1	A0A3B6DKZ6			NA	Putrescine ; p-Coumaroyl-CoA
FZ_BAHD_827	10.1016/j.phytochem.2021.112825	Triticum aestivum	Agmatine coumaroyltransferase	Taes_ACT1-2	LC596952.1	BCN87079.1	A0A3B6DKZ6			NA	Putrescine ; Feruloyl-CoA
FZ_BAHD_828	10.1016/j.phytochem.2021.112825	Triticum aestivum	Agmatine coumaroyltransferase	Taes_ACT1-2	LC596952.1	BCN87079.1	A0A3B6DKZ6			NA	Putrescine ; Caffeoyl-CoA
FZ_BAHD_829	10.1016/j.phytochem.2021.112825	Triticum aestivum	Agmatine coumaroyltransferase	Taes_ACT1-2	LC596952.1	BCN87079.1	A0A3B6DKZ6			NA	Putrescine ; Cinnamoyl-CoA
FZ_BAHD_830	10.1016/j.phytochem.2021.112825	Triticum aestivum	Agmatine coumaroyltransferase	Taes_ACT1-2	LC596952.1	BCN87079.1	A0A3B6DKZ6			NA	Spermine ; p-Coumaroyl-CoA
FZ_BAHD_831	10.1016/j.phytochem.2021.112825	Triticum aestivum	Agmatine coumaroyltransferase	Taes_ACT1-2	LC596952.1	BCN87079.1	A0A3B6DKZ6			NA	Spermine ; Feruloyl-CoA
FZ_BAHD_832	10.1016/j.phytochem.2021.112825	Triticum aestivum	Agmatine coumaroyltransferase	Taes_ACT1-2	LC596952.1	BCN87079.1	A0A3B6DKZ6			NA	Spermine ; Caffeoyl-CoA
FZ_BAHD_833	10.1016/j.phytochem.2021.112825	Triticum aestivum	Agmatine coumaroyltransferase	Taes_ACT1-2	LC596952.1	BCN87079.1	A0A3B6DKZ6			NA	Spermine ; Cinnamoyl-CoA
FZ_BAHD_834	10.1016/j.phytochem.2021.112825	Triticum aestivum	Agmatine coumaroyltransferase	Taes_ACT1-2	LC596952.1	BCN87079.1	A0A3B6DKZ6			NA	Spermidine ; p-Coumaroyl-CoA
FZ_BAHD_835	10.1016/j.phytochem.2021.112825	Triticum aestivum	Agmatine coumaroyltransferase	Taes_ACT1-2	LC596952.1	BCN87079.1	A0A3B6DKZ6			NA	Spermidine ; Feruloyl-CoA
FZ_BAHD_836	10.1016/j.phytochem.2021.112825	Triticum aestivum	Agmatine coumaroyltransferase	Taes_ACT1-2	LC596952.1	BCN87079.1	A0A3B6DKZ6			NA	Spermidine ; Caffeoyl-CoA
FZ_BAHD_837	10.1016/j.phytochem.2021.112825	Triticum aestivum	Agmatine coumaroyltransferase	Taes_ACT1-2	LC596952.1	BCN87079.1	A0A3B6DKZ6			NA	Spermidine ; Cinnamoyl-CoA
FZ_BAHD_838	10.1073/pnas.192463699	Taxus cuspidata	Baccatin III:3-amino-3-phenylpropanoyltransferase	Tcus_BAPT	AY082804.1	AAL92459.1	Q8H2B5	Q8H2B5		RHEA:42488	Baccatin III ; (3R)-3-amino-3-phenylpropanoyl-CoA
FZ_BAHD_839	10.1073/pnas.250491997	Taxus cuspidata	taxane 2α-O-benzoyltransferase	Tcus_DBBT	AF297618.1	AAG38049.1	Q1X7Q0	Q9FPW3		NA	2-Debenzoyl-7,13-diacetylbaccatin III ; Benzoyl-CoA	7,13-Diacetylbaccatin III
FZ_BAHD_840	10.1073/pnas.082115799	Taxus cuspidata	3′-N-debenzoyl- 2′-deoxytaxol N-benzoyltransferase	Tcus_DBNTBT	AF466397.1	AAM75818.1	Q8LL69	Q8LL69		RHEA:33687	3'-N-Debenzoyltaxol ; Benzoyl-CoA
FZ_BAHD_841	10.1006/abbi.1999.1609	Taxus cuspidata	10-deacetylbaccatin III-10-O-acetyl transferase	Tcus_DBAT	AF193765.1	AAF27621.1	Q6SQJ5	Q9M6E2		NA	10-Deacetylbaccatin III ; Acetyl-CoA
FZ_BAHD_842	10.1006/abbi.1999.1609	Taxus cuspidata	Taxadien-5-alpha-ol O-acetyltransferase	Tcus_TAT	AF190130.1	AAF34254.1	Q9M6F0	Q9M6F0		NA	Taxadien-5a-ol ; Acetyl-CoA
FZ_BAHD_843	10.1104/pp.109.136689	Trifolium pratense	Hydroxycinnamoyl Transferase	Tpra_HCT1A	EU861218.1	ACI16630.1	B6D7P1				Quinate ; p-Coumaroyl-CoA
FZ_BAHD_844	10.1104/pp.109.136689	Trifolium pratense	Hydroxycinnamoyl Transferase	Tpra_HCT1A	EU861218.1	ACI16630.1	B6D7P1				Quinate ; Caffeoyl-CoA
FZ_BAHD_845	10.1104/pp.109.136689	Trifolium pratense	Hydroxycinnamoyl Transferase	Tpra_HCT1A	EU861218.1	ACI16630.1	B6D7P1			NA	Shikimate ; p-Coumaroyl-CoA
FZ_BAHD_846	10.1104/pp.109.136689	Trifolium pratense	Hydroxycinnamoyl Transferase	Tpra_HCT1A	EU861218.1	ACI16630.1	B6D7P1			NA	Shikimate ; Caffeoyl-CoA
FZ_BAHD_847	10.1104/pp.109.136689	Trifolium pratense	Hydroxycinnamoyl Transferase	Tpra_HCT2	EU861219.1	ACI16630.1	B6D7P2			NA	Malic acid ; p-Coumaroyl-CoA
FZ_BAHD_848	10.1104/pp.109.136689	Trifolium pratense	Hydroxycinnamoyl Transferase	Tpra_HCT2	EU861219.1	ACI16630.1	B6D7P2			NA	Malic acid ; Caffeoyl-CoA
FZ_BAHD_849	10.1016/j.molcatb.2004.01.005	Verbena hybrida	flavonol 3-O-glucoside-6′′-O-malonyltransferase	Vhyb_3MaT1	AY500350	AAS77402.1	Q6RFS7			NA	p-Nitrophenyl-ß-d-glucopyranoside ; Malonyl-CoA
FZ_BAHD_850	10.1016/j.molcatb.2004.01.005	Verbena hybrida	flavonol 3-O-glucoside-6′′-O-malonyltransferase	Vhyb_3MaT1	AY500350	AAS77402.1	Q6RFS7			NA	Pelargonidin 3-O-glucoside ; Malonyl-CoA
FZ_BAHD_851	10.1016/j.molcatb.2004.01.005	Verbena hybrida	flavonol 3-O-glucoside-6′′-O-malonyltransferase	Vhyb_3MaT1	AY500350	AAS77402.1	Q6RFS7			NA	Cyanidin 3-O-glucoside ; Malonyl-CoA
FZ_BAHD_852	10.1016/j.molcatb.2004.01.005	Verbena hybrida	flavonol 3-O-glucoside-6′′-O-malonyltransferase	Vhyb_3MaT1	AY500350	AAS77402.1	Q6RFS7			NA	Delphinidin 3-O-glucoside ; Malonyl-CoA
FZ_BAHD_853	10.1016/j.molcatb.2004.01.005	Verbena hybrida	flavonol 3-O-glucoside-6′′-O-malonyltransferase	Vhyb_3MaT1	AY500350	AAS77402.1	Q6RFS7			NA	Daidzein 7-O-glucoside ; Malonyl-CoA
FZ_BAHD_854	10.1016/j.molcatb.2004.01.005	Verbena hybrida	flavonol 3-O-glucoside-6′′-O-malonyltransferase	Vhyb_3MaT1	AY500350	AAS77402.1	Q6RFS7			NA	Genistein 7-O-glucoside ; Malonyl-CoA
FZ_BAHD_855	10.1016/j.molcatb.2004.01.005	Verbena hybrida	flavonol 3-O-glucoside-6′′-O-malonyltransferase	Vhyb_3MaT1	AY500350	AAS77402.1	Q6RFS7			NA	Phenyl beta-D-glucopyranoside ; Malonyl-CoA
FZ_BAHD_856	10.1016/j.molcatb.2004.01.005	Verbena hybrida	flavonol 3-O-glucoside-6′′-O-malonyltransferase	Vhyb_3MaT1	AY500350	AAS77402.1	Q6RFS7			NA	Salicin ; Malonyl-CoA
FZ_BAHD_857	10.1016/j.molcatb.2004.01.005	Verbena hybrida	flavonol 3-O-glucoside-6′′-O-malonyltransferase	Vhyb_3MaT1	AY500350	AAS77402.1	Q6RFS7			NA	Quercetin 3-O-glucoside ; Malonyl-CoA
FZ_BAHD_858	10.1016/j.molcatb.2004.01.005	Verbena hybrida	flavonol 3-O-glucoside-6′′-O-malonyltransferase	Vhyb_3MaT1	AY500350	AAS77402.1	Q6RFS7			NA	Quercetin 3-O-glucoside ; Methylmalonyl-CoA
FZ_BAHD_859	10.1016/j.molcatb.2004.01.005	Verbena hybrida	flavonol 3-O-glucoside-6′′-O-malonyltransferase	Vhyb_3MaT1	AY500350	AAS77402.1	Q6RFS7			NA	Quercetin 3-O-glucoside ; Succinyl-CoA
FZ_BAHD_860	10.1016/j.molcatb.2004.01.005	Verbena hybrida	flavonol 3-O-glucoside-6′′-O-malonyltransferase	Vhyb_3MaT1	AY500350	AAS77402.1	Q6RFS7			NA	Quercetin 3-O-glucoside ; Acetyl-CoA
FZ_BAHD_861	10.1016/j.molcatb.2004.01.005	Lamium purpureum	Quercetin 3-O-glucoside-6''-O-malonyltransferase	Lpur_3MaT1		AAS77404.1	Q6RFS5				p-Nitrophenyl-ß-d-glucopyranoside ; Malonyl-CoA
FZ_BAHD_862	10.1016/j.molcatb.2004.01.005	Lamium purpureum	Quercetin 3-O-glucoside-6''-O-malonyltransferase	Lpur_3MaT1		AAS77404.1	Q6RFS5				Pelargonidin 3-O-glucoside ; Malonyl-CoA
FZ_BAHD_863	10.1016/j.molcatb.2004.01.005	Lamium purpureum	Quercetin 3-O-glucoside-6''-O-malonyltransferase	Lpur_3MaT1		AAS77404.1	Q6RFS5				Cyanidin 3-O-glucoside ; Malonyl-CoA
FZ_BAHD_864	10.1016/j.molcatb.2004.01.005	Lamium purpureum	Quercetin 3-O-glucoside-6''-O-malonyltransferase	Lpur_3MaT1		AAS77404.1	Q6RFS5				Delphinidin 3-O-glucoside ; Malonyl-CoA
FZ_BAHD_865	10.1016/j.molcatb.2004.01.005	Lamium purpureum	Quercetin 3-O-glucoside-6''-O-malonyltransferase	Lpur_3MaT1		AAS77404.1	Q6RFS5				Daidzein 7-O-glucoside ; Malonyl-CoA
FZ_BAHD_866	10.1016/j.molcatb.2004.01.005	Lamium purpureum	Quercetin 3-O-glucoside-6''-O-malonyltransferase	Lpur_3MaT1		AAS77404.1	Q6RFS5				Genistein 7-O-glucoside ; Malonyl-CoA
FZ_BAHD_867	10.1016/j.molcatb.2004.01.005	Lamium purpureum	Quercetin 3-O-glucoside-6''-O-malonyltransferase	Lpur_3MaT1		AAS77404.1	Q6RFS5				Phenyl beta-D-glucopyranoside ; Malonyl-CoA
FZ_BAHD_868	10.1016/j.molcatb.2004.01.005	Lamium purpureum	Quercetin 3-O-glucoside-6''-O-malonyltransferase	Lpur_3MaT1		AAS77404.1	Q6RFS5				Salicin ; Malonyl-CoA
FZ_BAHD_869	10.1016/j.molcatb.2004.01.005	Lamium purpureum	Quercetin 3-O-glucoside-6''-O-malonyltransferase	Lpur_3MaT1		AAS77404.1	Q6RFS5				Quercetin 3-O-glucoside ; Malonyl-CoA
FZ_BAHD_870	10.1016/j.molcatb.2004.01.005	Lamium purpureum	Quercetin 3-O-glucoside-6''-O-malonyltransferase	Lpur_3MaT1		AAS77404.1	Q6RFS5				Quercetin 3-O-glucoside ; Methylmalonyl-CoA
FZ_BAHD_871	10.1016/j.molcatb.2004.01.005	Lamium purpureum	Quercetin 3-O-glucoside-6''-O-malonyltransferase	Lpur_3MaT1		AAS77404.1	Q6RFS5				Quercetin 3-O-glucoside ; Succinyl-CoA
FZ_BAHD_872	10.1016/j.molcatb.2004.01.005	Lamium purpureum	Quercetin 3-O-glucoside-6''-O-malonyltransferase	Lpur_3MaT1		AAS77404.1	Q6RFS5				Quercetin 3-O-glucoside ; Acetyl-CoA
FZ_BAHD_873	10.1111/j.1365-313X.2005.02552.x	Vitis labrusca	anthraniloyl-coenzyme A (CoA):methanol acyltransferase	Vlab_AMAT	AY705388.1	AAW22989.1	Q3ZPN4	Q3ZPN4		NA	Benzyl alcohol ; Benzoyl-CoA
FZ_BAHD_874	10.1111/j.1365-313X.2005.02552.x	Vitis labrusca	anthraniloyl-coenzyme A (CoA):methanol acyltransferase	Vlab_AMAT	AY705388.1	AAW22989.1	Q3ZPN4	Q3ZPN4		NA	Methanol ; Anthraniloyl-CoA
FZ_BAHD_875	10.1104/pp.15.01255	Vitis vinifera	ANTHOCYANIN 3-O-GLUCOSIDE-6″-O-ACYLTRANSFERASE	Vvin_3AT	KM267559.1	AKF15588.1				NA	Cyanidin 3-O-glucoside ; Acetyl-CoA
FZ_BAHD_876	10.1104/pp.15.01255	Vitis vinifera	ANTHOCYANIN 3-O-GLUCOSIDE-6″-O-ACYLTRANSFERASE	Vvin_3AT	KM267559.1	AKF15588.1				NA	Cyanidin 3,5-O-diglucoside ; Acetyl-CoA
FZ_BAHD_877	10.1104/pp.15.01255	Vitis vinifera	ANTHOCYANIN 3-O-GLUCOSIDE-6″-O-ACYLTRANSFERASE	Vvin_3AT	KM267559.1	AKF15588.1				NA	Malvidin 3-O-glucoside ; Acetyl-CoA
FZ_BAHD_878	10.1104/pp.15.01255	Vitis vinifera	ANTHOCYANIN 3-O-GLUCOSIDE-6″-O-ACYLTRANSFERASE	Vvin_3AT	KM267559.1	AKF15588.1				NA	Malvidin 3-O-glucoside ; Caffeoyl-CoA
FZ_BAHD_879	10.1104/pp.15.01255	Vitis vinifera	ANTHOCYANIN 3-O-GLUCOSIDE-6″-O-ACYLTRANSFERASE	Vvin_3AT	KM267559.1	AKF15588.1				NA	Malvidin 3-O-glucoside ; p-Coumaroyl-CoA
FZ_BAHD_880	10.1104/pp.15.01255	Vitis vinifera	ANTHOCYANIN 3-O-GLUCOSIDE-6″-O-ACYLTRANSFERASE	Vvin_3AT	KM267559.1	AKF15588.1				NA	Malvidin 3-O-glucoside ; Malonyl-CoA
FZ_BAHD_881	10.1104/pp.15.01255	Vitis vinifera	ANTHOCYANIN 3-O-GLUCOSIDE-6″-O-ACYLTRANSFERASE	Vvin_3AT	KM267559.1	AKF15588.1				NA	Peonidin 3-O-glucoside ; Acetyl-CoA
FZ_BAHD_882	10.1021/acssynbio.0c00391	Vitis vinifera	Spermidine hydroxycinnamoyl transferase	Vvin_SHT	MN787047.1	QNO39112.1	A0A7G9XUP9			NA	Spermidine ; p-Coumaroyl-CoA
FZ_BAHD_883	10.1021/acssynbio.0c00391	Vitis vinifera	Spermidine hydroxycinnamoyl transferase	Vvin_SHT	MN787047.1	QNO39112.1	A0A7G9XUP9			NA	Spermidine ; Feruloyl-CoA
FZ_BAHD_884	10.1021/acssynbio.0c00391	Nicotiana tabacum	Spermidine hydroxycinnamoyl transferase	Ntab_SHT	MN787045.1	QNO39110.1	A0A7G9XUP7				Spermidine ; p-Coumaroyl-CoA
FZ_BAHD_885	10.1021/acssynbio.0c00391	Nicotiana tabacum	Spermidine hydroxycinnamoyl transferase	Ntab_SHT	MN787045.1	QNO39110.1	A0A7G9XUP7				Spermidine ; Feruloyl-CoA
FZ_BAHD_886	10.1021/acssynbio.0c00391	Nicotiana tabacum	Spermidine hydroxycinnamoyl transferase	Ntab_SHT	MN787045.1	QNO39110.1	A0A7G9XUP7				Spermidine ; Caffeoyl-CoA
FZ_BAHD_887	10.1021/acssynbio.0c00391	Solanum lycopersicum	Spermidine hydroxycinnamoyl transferase	Slyc_SHT	MN787044.1	QNO39109.1	A0A3Q7H8S7				Spermidine ; p-Coumaroyl-CoA
FZ_BAHD_888	10.1021/acssynbio.0c00391	Solanum lycopersicum	Spermidine hydroxycinnamoyl transferase	Slyc_SHT	MN787044.1	QNO39109.1	A0A3Q7H8S7				Spermidine ; Feruloyl-CoA
FZ_BAHD_889	10.1021/acssynbio.0c00391	Ricinus communis	Anthranilate N-benzoyltransferase protein, putative	Rcom_SHT	MN787043.1	QNO39108.1	B9S6C4				Spermidine ; p-Coumaroyl-CoA
FZ_BAHD_890	10.1021/acssynbio.0c00391	Ricinus communis	Anthranilate N-benzoyltransferase protein, putative	Rcom_SHT	MN787043.1	QNO39108.1	B9S6C4				Spermidine ; Feruloyl-CoA
FZ_BAHD_891	10.1021/acssynbio.0c00391	Ricinus communis	Anthranilate N-benzoyltransferase protein, putative	Rcom_SHT	MN787043.1	QNO39108.1	B9S6C4				Spermidine ; Caffeoyl-CoA
FZ_BAHD_892	10.1021/acssynbio.0c00391	Rosa canina	Spermidine hydroxycinnamoyl transferase	Rcan_SHT	MN787046.1	QNO39111.1	A0A7G9XUP8				Spermidine ; p-Coumaroyl-CoA
FZ_BAHD_893	10.1021/acssynbio.0c00391	Rosa canina	Spermidine hydroxycinnamoyl transferase	Rcan_SHT	MN787046.1	QNO39111.1	A0A7G9XUP8				Spermidine ; Feruloyl-CoA
FZ_BAHD_894	10.1021/acssynbio.0c00391	Arabidopsis thaliana	Spermidine hydroxycinnamoyl transferase	Atha_SHT		AAD12025.1	O64470	O64470			Spermidine ; p-Coumaroyl-CoA
FZ_BAHD_895	10.1021/acssynbio.0c00391	Arabidopsis thaliana	Spermidine hydroxycinnamoyl transferase	Atha_SHT		AAD12025.1	O64470	O64470			Spermidine ; Feruloyl-CoA
FZ_BAHD_896	10.1021/acssynbio.0c00391	Malus domestica	Spermidine hydroxycinnamoyl transferase	Mdom_SHT		ALF00095.1	A0A0M3UKA9				Spermidine ; p-Coumaroyl-CoA
FZ_BAHD_897	10.1021/acssynbio.0c00391	Malus domestica	Spermidine hydroxycinnamoyl transferase	Mdom_SHT		ALF00095.1	A0A0M3UKA9				Spermidine ; Feruloyl-CoA
FZ_BAHD_898	10.1021/acssynbio.0c00391	Malus domestica	Spermidine hydroxycinnamoyl transferase	Mdom_SHT		ALF00095.1	A0A0M3UKA9				Spermidine ; Caffeoyl-CoA
FZ_BAHD_899	10.3390/molecules26072020	Zea mays	anthocyanin acyltransferase 1	Zmay_Aat1		NP_001148286.2				NA	Cyanidin 3-O-glucoside ; Malonyl-CoA
FZ_BAHD_900	10.3390/molecules26072020	Zea mays	anthocyanin acyltransferase 1	Zmay_Aat1		NP_001148286.2				NA	Cyanidin 3-O-glucoside ; Succinyl-CoA
FZ_BAHD_901	10.3390/molecules26072020	Zea mays	anthocyanin acyltransferase 1	Zmay_Aat1		NP_001148286.2				NA	Peonidin 3-O-glucoside ; Malonyl-CoA
FZ_BAHD_902	10.3390/molecules26072020	Zea mays	anthocyanin acyltransferase 1	Zmay_Aat1		NP_001148286.2				NA	Peonidin 3-O-glucoside ; Succinyl-CoA
FZ_BAHD_903	10.3390/molecules26072020	Zea mays	anthocyanin acyltransferase 1	Zmay_Aat1		NP_001148286.2				NA	Pelargonidin 3-O-glucoside ; Malonyl-CoA
FZ_BAHD_904	10.3390/molecules26072020	Zea mays	anthocyanin acyltransferase 1	Zmay_Aat1		NP_001148286.2				NA	Pelargonidin 3-O-glucoside ; Succinyl-CoA
FZ_BAHD_905	10.3390/molecules26072020	Zea mays	anthocyanin acyltransferase 1	Zmay_Aat1		NP_001148286.2				NA	Delphinidin 3-O-glucoside ; Malonyl-CoA
FZ_BAHD_906	10.3390/molecules26072020	Zea mays	anthocyanin acyltransferase 1	Zmay_Aat1		NP_001148286.2				NA	Delphinidin 3-O-glucoside ; Succinyl-CoA
FZ_BAHD_907	10.3390/molecules26072020	Zea mays	anthocyanin acyltransferase 1	Zmay_Aat1		NP_001148286.2					Cyanidin 3-O-malonyl-5-O-glucoside ; Malonyl-CoA
FZ_BAHD_908	10.3390/molecules26072020	Zea mays	anthocyanin acyltransferase 1	Zmay_Aat1		NP_001148286.2					Cyanidin 3-O-malonyl-5-O-glucoside ; Succinyl-CoA
FZ_BAHD_909	10.1111/tpj.12510	Zea mays	p-coumaroyl CoA:hydroxycinnamyl alcohol transferase	Zmay_CAT	BT042717.1	ACF87722.1	B4G029				Dihydrosinapyl alcohol ; p-Coumaroyl-CoA
FZ_BAHD_910	10.1111/tpj.12510	Zea mays	p-coumaroyl CoA:hydroxycinnamyl alcohol transferase	Zmay_CAT	BT042717.1	ACF87722.1	B4G029				Dihydrosinapyl alcohol ; Caffeoyl-CoA
FZ_BAHD_911	10.1111/tpj.12510	Zea mays	p-coumaroyl CoA:hydroxycinnamyl alcohol transferase	Zmay_CAT	BT042717.1	ACF87722.1	B4G029				Dihydrosinapyl alcohol ; Feruloyl-CoA
FZ_BAHD_912	10.1111/tpj.13868 ; 10.1111/tpj.14346	Catharanthus roseus	tabersonine derivative 19-O-acetyltransferase	Cros_TAT	KU821123	AQP25667.1	A0A2K8FQU5	A0A2K8FQU5	NA	RHEA:61068	Horhammericine ; Acetyl-CoA	19-O-acetylhorhammericine
FZ_BAHD_913	10.1111/tpj.13868 ; 10.1111/tpj.14346	Catharanthus roseus	tabersonine derivative 19-O-acetyltransferase	Cros_TAT	KU821123	AQP25667.1	A0A2K8FQU5	A0A2K8FQU5	NA	RHEA:61072	19-OH Tabersonine ; Acetyl-CoA	(-)-(R)-19-O-acetyltabersonine
FZ_BAHD_914	10.1111/tpj.13868 ; 10.1111/tpj.14346	Catharanthus roseus	tabersonine derivative 19-O-acetyltransferase	Cros_TAT	KU821123	AQP25667.1	A0A2K8FQU5	A0A2K8FQU5	NA	RHEA:61076	Minovincinine ; Acetyl-CoA	(-)-echitovenine
FZ_BAHD_915	10.1111/j.1365-313X.2010.04298.x	Arabidopsis thaliana	Phenolic glucoside malonyltransferase 1	Atha_PMAT1	NM_123267.6	NP_568561.4	Q940Z5	Q940Z5	NA	RHEA:20085	flavonol 3-O-β-D-glucoside ; Malonyl-CoA	flavonol 3-O-(6-O-malonyl-β-D-glucoside)
FZ_BAHD_916	10.1111/j.1365-313X.2010.04298.x	Arabidopsis thaliana	Phenolic glucoside malonyltransferase 1	Atha_PMAT1	NM_123267.6	NP_568561.4	Q940Z5	Q940Z5	NA	RHEA:58796	flavonol 7-O-β-D-glucoside ; Malonyl-CoA	flavonol 7-O-(6-O-malonyl-β-D-glucoside)
FZ_BAHD_917	10.1111/j.1365-313X.2010.04298.x	Arabidopsis thaliana	Phenolic glucoside malonyltransferase 1	Atha_PMAT1	NM_123267.6	NP_568561.4	Q940Z5	Q940Z5	NA		Daidzin ; Malonyl-CoA
FZ_BAHD_918	10.1111/j.1365-313X.2010.04298.x	Arabidopsis thaliana	Phenolic glucoside malonyltransferase 1	Atha_PMAT1	NM_123267.6	NP_568561.4	Q940Z5	Q940Z5	NA		Kaempferol 3-O-glucoside ; Malonyl-CoA
FZ_BAHD_919	10.1111/j.1365-313X.2010.04298.x	Arabidopsis thaliana	Phenolic glucoside malonyltransferase 2	Atha_PMAT2	NM_113889.3	NP_189609.1	Q9LRQ8	Q9LRQ8	NA	RHEA:58796	2-Naphthol glucoside ; Malonyl-CoA	flavonol 7-O-(6-O-malonyl-β-D-glucoside)
FZ_BAHD_920	10.1111/j.1365-313X.2010.04298.x	Arabidopsis thaliana	Phenolic glucoside malonyltransferase 2	Atha_PMAT2	NM_113889.3	NP_189609.1	Q9LRQ8	Q9LRQ8			1-Naphthol glucoside ; Malonyl-CoA	4-coumaroyl glucoside, kaempferol 3,7-O-diglucoside, salicylic acid glucoside and phlorizin
FZ_BAHD_921	10.1111/j.1365-313X.2010.04298.x	Arabidopsis thaliana	Phenolic glucoside malonyltransferase 2	Atha_PMAT2	NM_113889.3	NP_189609.1	Q9LRQ8	Q9LRQ8			Kaempferol 7-O-glucoside ; Malonyl-CoA
FZ_BAHD_922	10.1111/j.1365-313X.2010.04298.x	Arabidopsis thaliana	Phenolic glucoside malonyltransferase 2	Atha_PMAT2	NM_113889.3	NP_189609.1	Q9LRQ8	Q9LRQ8			Scopolin ; Malonyl-CoA
FZ_BAHD_923	10.1111/j.1365-313X.2010.04298.x	Arabidopsis thaliana	Phenolic glucoside malonyltransferase 2	Atha_PMAT2	NM_113889.3	NP_189609.1	Q9LRQ8	Q9LRQ8			4-Methylumbelliferone glucoside ; Malonyl-CoA
FZ_BAHD_924	10.1111/j.1365-313X.2010.04298.x	Arabidopsis thaliana	Phenolic glucoside malonyltransferase 2	Atha_PMAT2	NM_113889.3	NP_189609.1	Q9LRQ8	Q9LRQ8			Phenyl glucoside ; Malonyl-CoA
FZ_BAHD_925	10.1111/j.1365-313X.2010.04298.x	Arabidopsis thaliana	Phenolic glucoside malonyltransferase 2	Atha_PMAT2	NM_113889.3	NP_189609.1	Q9LRQ8	Q9LRQ8			4-Nitrophenyl glucoside ; Malonyl-CoA
FZ_BAHD_926	10.1111/j.1365-313X.2007.03079.x	Arabidopsis thaliana	Malonyl-CoA:anthocyanidin 5-O-glucoside-6''-O-malonyltransferase	Atha_5MAT	NM_113880.2	NP_189600.1	Q9LJB4	Q9LJB4	At3g29590	RHEA:72871	anthocyanin A3 ; Malonyl-CoA	anthocyanin A5
FZ_BAHD_927	10.1111/j.1365-313X.2007.03079.x	Arabidopsis thaliana	Malonyl-CoA:anthocyanidin 5-O-glucoside-6''-O-malonyltransferase	Atha_5MAT	NM_113880.2	NP_189600.1	Q9LJB4	Q9LJB4	At3g29590	RHEA:72875	anthocyanin A7 ; Malonyl-CoA	anthocyanin A9
FZ_BAHD_928	10.1111/j.1365-313X.2007.03079.x	Arabidopsis thaliana	Malonyl-CoA:anthocyanidin 5-O-glucoside-6''-O-malonyltransferase	Atha_5MAT	NM_113880.2	NP_189600.1	Q9LJB4	Q9LJB4	At3g29590		Cyanidin 3,5-diglucoside ; Malonyl-CoA
FZ_BAHD_929	10.1111/j.1365-313X.2007.03079.x	Arabidopsis thaliana	Malonyl-CoA:anthocyanidin 5-O-glucoside-6''-O-malonyltransferase	Atha_5MAT	NM_113880.2	NP_189600.1	Q9LJB4	Q9LJB4	At3g29590		Pelargonidin 3,5-diglucoside ; Malonyl-CoA
FZ_BAHD_930	10.1111/j.1365-313X.2007.03079.x	Arabidopsis thaliana	Malonyl-CoA:anthocyanidin 5-O-glucoside-6''-O-malonyltransferase	Atha_5MAT	NM_113880.2	NP_189600.1	Q9LJB4	Q9LJB4	At3g29590		Peonidin 3,5-diglucoside ; Malonyl-CoA
FZ_BAHD_931	10.1016/j.plantsci.2018.01.012	Trifolium pratense	Hydroxycinnamoyl-Coenzyme A (CoA) hydroxycinnamoyl transferase	Tpra_HCT	MF536893.1	ATN39915.1					L-tyrosine ; Caffeoyl-CoA
FZ_BAHD_932	10.1111/lam.13190	Trifolium pratense	L-DOPA N-hydroxycinnamoyl transferase	Tpra_HDT1	MF115997	AXB87812.1	A0A384ZRD3				L-dopa ; Caffeoyl-CoA	clovamide
FZ_BAHD_933	10.1111/lam.13190	Trifolium pratense	L-DOPA N-hydroxycinnamoyl transferase	Tpra_HDT1	MF115997	AXB87812.1	A0A384ZRD3				L-dopa ; p-Coumaroyl-CoA	N-(4’-hydroxycinnamoyl)-L-dopa
FZ_BAHD_934	10.1111/lam.13190	Trifolium pratense	L-DOPA N-hydroxycinnamoyl transferase	Tpra_HDT1	MF115997	AXB87812.1	A0A384ZRD3				L-dopa ; Feruloyl-CoA	N-(3’-methoxy-4’-hydroxycinnamoyl)-L-dopa
FZ_BAHD_935	10.1111/lam.13190	Trifolium pratense	L-DOPA N-hydroxycinnamoyl transferase	Tpra_HDT1	MF115997	AXB87812.1	A0A384ZRD3				L-dopa ; Sinapoyl-CoA	N-(3’,5’-dimethoxy-4’-hydroxycinnamoyl)-L-dopa
FZ_BAHD_936	10.1111/lam.13190	Trifolium pratense	L-DOPA N-hydroxycinnamoyl transferase	Tpra_HDT1	MF115997	AXB87812.1	A0A384ZRD3				L-phenylalanine ; p-Coumaroyl-CoA	N-(4’-hydroxycinnamoyl)-L-phenylalanine
FZ_BAHD_937	10.1111/lam.13190	Trifolium pratense	L-DOPA N-hydroxycinnamoyl transferase	Tpra_HDT1	MF115997	AXB87812.1	A0A384ZRD3				L-phenylalanine ; Caffeoyl-CoA	N-(3’,4’-dihydroxycinnamoyl)-L-phenylalanine
FZ_BAHD_938	10.1111/lam.13190	Trifolium pratense	L-DOPA N-hydroxycinnamoyl transferase	Tpra_HDT1	MF115997	AXB87812.1	A0A384ZRD3				L-phenylalanine ; Feruloyl-CoA	N-(3’-methoxy-4’-hydroxycinnamoyl)-L-phenylalanine
FZ_BAHD_939	10.1111/lam.13190	Trifolium pratense	L-DOPA N-hydroxycinnamoyl transferase	Tpra_HDT1	MF115997	AXB87812.1	A0A384ZRD3				L-phenylalanine ; Sinapoyl-CoA	N-(3’,5’-dimethoxy-4’-hydroxycinnamoyl)-L-phenylalanine
FZ_BAHD_940	10.1111/lam.13190	Trifolium pratense	L-DOPA N-hydroxycinnamoyl transferase	Tpra_HDT1	MF115997	AXB87812.1	A0A384ZRD3				L-tyrosine ; p-Coumaroyl-CoA	N-(4’-hydroxycinnamoyl)-L-tyrosine
FZ_BAHD_941	10.1111/lam.13190	Trifolium pratense	L-DOPA N-hydroxycinnamoyl transferase	Tpra_HDT1	MF115997	AXB87812.1	A0A384ZRD3				L-tyrosine ; Caffeoyl-CoA	N-(3’,4’-dihydroxycinnamoyl)-L-tyrosine
FZ_BAHD_942	10.1111/lam.13190	Trifolium pratense	L-DOPA N-hydroxycinnamoyl transferase	Tpra_HDT1	MF115997	AXB87812.1	A0A384ZRD3				L-tyrosine ; Feruloyl-CoA	N-(3’-methoxy-4’-hydroxycinnamoyl)-L-tyrosine
FZ_BAHD_943	10.1111/lam.13190	Trifolium pratense	L-DOPA N-hydroxycinnamoyl transferase	Tpra_HDT1	MF115997	AXB87812.1	A0A384ZRD3				L-tyrosine ; Sinapoyl-CoA	N-(3’,5’-dimethoxy-4’-hydroxycinnamoyl)-L-tyrosine
FZ_BAHD_944	10.1111/lam.13190	Trifolium pratense	L-DOPA N-hydroxycinnamoyl transferase	Tpra_HDT1	MF115997	AXB87812.1	A0A384ZRD3				L-tyrosine ; 2-Fluorocinnamoyl-CoA	N-(2’-fluorocinnamoyl)-L-tyrosine
FZ_BAHD_945	10.1111/lam.13190	Trifolium pratense	L-DOPA N-hydroxycinnamoyl transferase	Tpra_HDT1	MF115997	AXB87812.1	A0A384ZRD3				L-tyrosine ; 2-trifluoromethylcinnamoyl-CoA	N-(2’-trifluoromethylcinnamoyl)-L-tyrosine
FZ_BAHD_946	10.1111/lam.13190	Trifolium pratense	L-DOPA N-hydroxycinnamoyl transferase	Tpra_HDT1	MF115997	AXB87812.1	A0A384ZRD3				L-tryptophan ; p-Coumaroyl-CoA	N-(4’-hydroxycinnamoyl)-L-tryptophan
FZ_BAHD_947	10.1111/lam.13190	Trifolium pratense	L-DOPA N-hydroxycinnamoyl transferase	Tpra_HDT1	MF115997	AXB87812.1	A0A384ZRD3				L-tryptophan ; Caffeoyl-CoA	N-(3’,4’-dihydroxycinnamoyl)-L-tryptophan
FZ_BAHD_948	10.1111/lam.13190	Trifolium pratense	L-DOPA N-hydroxycinnamoyl transferase	Tpra_HDT1	MF115997	AXB87812.1	A0A384ZRD3				L-tryptophan ; Feruloyl-CoA	N-(3’-methoxy-4’-hydroxycinnamoyl)-L-tryptophan
FZ_BAHD_949	10.1111/lam.13190	Trifolium pratense	L-DOPA N-hydroxycinnamoyl transferase	Tpra_HDT1	MF115997	AXB87812.1	A0A384ZRD3				L-tryptophan ; Sinapoyl-CoA	N-(3’,5’-dimethoxy-4’-hydroxycinnamoyl)-L-tryptophan
FZ_BAHD_950	10.1111/lam.13190	Trifolium pratense	L-DOPA N-hydroxycinnamoyl transferase	Tpra_HDT1	MF115997	AXB87812.1	A0A384ZRD3				L-isoleucine ; p-Coumaroyl-CoA	N-(4’-hydroxycinnamoyl)-L-isoleucine
FZ_BAHD_951	10.1111/lam.13190	Trifolium pratense	L-DOPA N-hydroxycinnamoyl transferase	Tpra_HDT1	MF115997	AXB87812.1	A0A384ZRD3				L-isoleucine ; Caffeoyl-CoA	N-(3’,4’-dihydroxycinnamoyl)-L-isoleucine
FZ_BAHD_952	10.1111/lam.13190	Trifolium pratense	L-DOPA N-hydroxycinnamoyl transferase	Tpra_HDT1	MF115997	AXB87812.1	A0A384ZRD3				L-isoleucine ; Feruloyl-CoA	N-(3’-methoxy-4’-hydroxycinnamoyl)-L-isoleucine
FZ_BAHD_953	10.1111/lam.13190	Trifolium pratense	L-DOPA N-hydroxycinnamoyl transferase	Tpra_HDT1	MF115997	AXB87812.1	A0A384ZRD3				L-isoleucine ; Sinapoyl-CoA	N-(3’,5’-dimethoxy-4’-hydroxycinnamoyl)-L-isoleucine
FZ_BAHD_954	10.1038/s41467-021-21853-6	Echinacea purpurea	hydroxycinnamoyl-coenzyme A: shikimate/quinate hydroxycinnamoyl transferase	Epur_HCT	MT936805.1	QRI59128.1					Quinic acid ; p-Coumaroyl-CoA
FZ_BAHD_955	10.1038/s41467-021-21853-6	Echinacea purpurea	hydroxycinnamoyl-coenzyme A: shikimate/quinate hydroxycinnamoyl transferase	Epur_HCT	MT936805.1	QRI59128.1					Shikimic acid ; p-Coumaroyl-CoA
FZ_BAHD_956	10.1038/s41467-021-21853-6	Echinacea purpurea	hydroxycinnamoyl-coenzyme A: shikimate/quinate hydroxycinnamoyl transferase	Epur_HCT	MT936805.1	QRI59128.1					Quinic acid ; Caffeoyl-CoA
FZ_BAHD_957	10.1038/s41467-021-21853-6	Echinacea purpurea	hydroxycinnamoyl-coenzyme A: shikimate/quinate hydroxycinnamoyl transferase	Epur_HCT	MT936805.1	QRI59128.1					Shikimic acid ; Caffeoyl-CoA
FZ_BAHD_958	10.1038/s41467-021-21853-6	Echinacea purpurea	hydroxycinnamoyl-Coenzyme A: quinate hydroxycinnamoyl transferase	Epur_HQT	MT936804.1	QRI59127.1					Quinic acid ; p-Coumaroyl-CoA
FZ_BAHD_959	10.1038/s41467-021-21853-6	Echinacea purpurea	hydroxycinnamoyl-Coenzyme A: quinate hydroxycinnamoyl transferase	Epur_HQT	MT936804.1	QRI59127.1					Shikimic acid ; p-Coumaroyl-CoA
FZ_BAHD_960	10.1038/s41467-021-21853-6	Echinacea purpurea	hydroxycinnamoyl-Coenzyme A: quinate hydroxycinnamoyl transferase	Epur_HQT	MT936804.1	QRI59127.1					Quinic acid ; Caffeoyl-CoA
FZ_BAHD_961	10.1038/s41467-021-21853-6	Echinacea purpurea	hydroxycinnamoyl-Coenzyme A: quinate hydroxycinnamoyl transferase	Epur_HQT	MT936804.1	QRI59127.1					Shikimic acid ; Caffeoyl-CoA
FZ_BAHD_962	10.1038/s41467-021-21853-6	Echinacea purpurea	hydroxycinnamoyl-Coenzyme A: quinate hydroxycinnamoyl transferase	Epur_HQT	MT936804.1	QRI59127.1					Quinic acid ; Feruloyl-CoA
FZ_BAHD_963	10.1038/s41467-021-21853-6	Echinacea purpurea	hydroxycinnamoyl-CoA: tartaric acid hydroxycinnamoyl transferase	Epur_HTT	MT936803.1	QRI59126.1					Tartaric acid ; p-Coumaroyl-CoA
FZ_BAHD_964	10.1038/s41467-021-21853-6	Echinacea purpurea	hydroxycinnamoyl-CoA: tartaric acid hydroxycinnamoyl transferase	Epur_HTT	MT936803.1	QRI59126.1					Tartaric acid ; Caffeoyl-CoA
FZ_BAHD_965	10.1038/s41467-021-21853-6	Echinacea purpurea	hydroxycinnamoyl-CoA: tartaric acid hydroxycinnamoyl transferase	Epur_HTT	MT936803.1	QRI59126.1					Tartaric acid ; Feruloyl-CoA
FZ_BAHD_966	10.1039/d2sc03612f	Alstonia scholaris	Alstonia scholaris akuammiline synthase 1	Asch_AKS1	OM323332.1	URS65387.1					rhazimol ; Acetyl-CoA	Akuammiline
FZ_BAHD_967	10.1039/d2sc03612f	Alstonia scholaris	Alstonia scholaris akuammiline synthase 2	Asch_AKS2	OM323333.1	URS65387.1					rhazimol ; Acetyl-CoA	Akuammiline
FZ_BAHD_968	10.1111/nph.17144	Arabidopsis thaliana	Thalianol Acyltransferase 2	Atha_THAA2	BT005364	AAO63428.1	Q9FGV4		At5g47950		Thalianol ; Acetyl-CoA	thalianol acetate
FZ_BAHD_969	10.1111/nph.17144	Arabidopsis thaliana	Thalianol Acyltransferase 2	Atha_THAA2	BT005364	AAO63428.1	Q9FGV4		At5g47950		β-amyrin ; Acetyl-CoA	β-amyrin acetate
FZ_BAHD_970	10.1111/nph.17144	Arabidopsis thaliana	Thalianol Acyltransferase 2	Atha_THAA2	BT005364	AAO63428.1	Q9FGV4		At5g47950		α-amyrin ; Acetyl-CoA	α-amyrin acetate
FZ_BAHD_971	10.1111/nph.17144	Arabidopsis thaliana	Thalianol Acyltransferase 2	Atha_THAA2	BT005364	AAO63428.1	Q9FGV4		At5g47950		arabidiol ; Acetyl-CoA	arabidiol acetate
FZ_BAHD_972	10.1111/nph.17144	Arabidopsis thaliana	Thalianol Acyltransferase 2	Atha_THAA2	BT005364	AAO63428.1	Q9FGV4		At5g47950		lupeol ; Acetyl-CoA	lupeol acetate
FZ_BAHD_973	10.1111/nph.17144	Arabidopsis thaliana	Thalianol Acyltransferase 2	Atha_THAA2	BT005364	AAO63428.1	Q9FGV4		At5g47950		lupan-3β,20-diol ; Acetyl-CoA	lupan-3β,20-diol acetate
FZ_BAHD_974	10.3389/fpls.2022.926300	Oryza sativa	acyltransferase 10	Osat_AT10		BAD33123.1	Q69UE6	Q69UE6	Os06g39390		arabinoxylan ; p-Coumaroyl-CoA	p-CA-arabinose
FZ_BAHD_975	10.3389/fpls.2022.881342	Schisandra chinensis	coniferyl alcohol acyltransferase	Schi_CFAT	OM804184.1	URQ03862.1					Cinnamyl alcohol ; Acetyl-CoA	cinnamyl acetate
FZ_BAHD_976	10.3389/fpls.2022.881342	Schisandra chinensis	coniferyl alcohol acyltransferase	Schi_CFAT	OM804184.1	URQ03862.1					Coniferyl alcohol ; Acetyl-CoA
FZ_BAHD_977	10.3389/fpls.2022.881342	Schisandra chinensis	coniferyl alcohol acyltransferase	Schi_CFAT	OM804184.1	URQ03862.1					Sinapyl alcohol ; Acetyl-CoA
FZ_BAHD_978	10.3389/fpls.2022.881342	Schisandra chinensis	coniferyl alcohol acyltransferase	Schi_CFAT	OM804184.1	URQ03862.1					p-Coumaroyl alcohol ; Acetyl-CoA
FZ_BAHD_979	10.3389/fpls.2022.881342	Schisandra chinensis	coniferyl alcohol acyltransferase	Schi_CFAT	OM804184.1	URQ03862.1					(E)-3-phenyl-2-methyl-2-propenol ; Acetyl-CoA
FZ_BAHD_980	10.3389/fpls.2022.881342	Schisandra chinensis	coniferyl alcohol acyltransferase	Schi_CFAT	OM804184.1	URQ03862.1					Benzyl alcohol ; Acetyl-CoA
FZ_BAHD_981	10.3389/fpls.2022.881342	Schisandra chinensis	coniferyl alcohol acyltransferase	Schi_CFAT	OM804184.1	URQ03862.1					p-hydroxybenzyl alcohol ; Acetyl-CoA
FZ_BAHD_982	10.3389/fpls.2022.881342	Schisandra chinensis	coniferyl alcohol acyltransferase	Schi_CFAT	OM804184.1	URQ03862.1					(+)-secoisolariciresinol ; Acetyl-CoA
FZ_BAHD_983	10.1016/j.jbc.2022.101806	Lathyrus sativus	β-ODAP synthase; Denichin synthase	Lsat_BOS	MZ127288	QYL33117.1	A0A8F9WUQ1				L-2,3-Diaminopropionic acid ; Acetyl-CoA	2-Amino-3-(carboxyformamido)propanoic acid
FZ_BAHD_984	10.1016/j.jbc.2022.101806	Lathyrus sativus	β-ODAP synthase; Denichin synthase	Lsat_BOS	MZ127288	QYL33117.1	A0A8F9WUQ1				L-2,3-Diaminopropionic acid ; Malonyl-CoA	2-Amino-3-(carboxyformamido)propanoic acid
FZ_BAHD_985	10.1016/j.jbc.2022.101806	Lathyrus sativus	β-ODAP synthase; Denichin synthase	Lsat_BOS	MZ127288	QYL33117.1	A0A8F9WUQ1				L-2,3-Diaminopropionic acid ; glutaryl-CoA	2-Amino-3-(carboxyformamido)propanoic acid
FZ_BAHD_986	10.1016/j.jbc.2022.101806	Lathyrus sativus	β-ODAP synthase; Denichin synthase	Lsat_BOS	MZ127288	QYL33117.1	A0A8F9WUQ1				L-2,3-Diaminopropionic acid ; oxalyl-CoA	2-Amino-3-(carboxyformamido)propanoic acid
FZ_BAHD_987	10.1093/jxb/erac095	Nicotiana tabacum	acylsugar acyltransferase 1	Ntab_ASAT1	NCAA01004970.1	XP_016480914.1			Nitab4.5_0004970g0010		sucrose ; Acetyl-CoA
FZ_BAHD_988	10.1093/jxb/erac095	Nicotiana tabacum	acylsugar acyltransferase 1	Ntab_ASAT1	NCAA01004970.1	XP_016480914.1			Nitab4.5_0004970g0010		sucrose ; Isobutyryl-CoA
FZ_BAHD_989	10.1093/jxb/erac095	Nicotiana tabacum	acylsugar acyltransferase 1	Ntab_ASAT1	NCAA01004970.1	XP_016480914.1			Nitab4.5_0004970g0010		sucrose ; isovaleryl-CoA
FZ_BAHD_990	10.1093/jxb/erac095	Nicotiana tabacum	acylsugar acyltransferase 2	Ntab_ASAT2	XM_016595769.1	XP_016451255.1					S1:5 ; isovaleryl-CoA	diacylsucrose (S2:10)
FZ_BAHD_991	10.1186/s12934-022-01831-3	Pseudomonas aeruginosa	Arylamine N-acetyltransferase	Paer_AT	AE004091	AAG08212.1	Q9HUY3				vanillylamine ; nonanoyl-CoA	nonivamide
FZ_BAHD_992	10.1186/s12934-022-01831-3	Capsicum annuum	Tyramine N-(hydroxycinnamoyl) transferase	Cann_TAT		AAX15704.1	Q5D8C0				vanillylamine ; nonanoyl-CoA	nonivamide
FZ_BAHD_993	10.1186/s12934-022-01831-3	Solanum lycopersicum	N-hydroxycinnamoyl-CoA:tyramine N-(hydroxycinnamoyl) transferase	Slyc_AT		AAL99189.1	Q8RXB8				vanillylamine ; nonanoyl-CoA	nonivamide
FZ_BAHD_994	10.1186/s12934-022-01831-3	Capsicum chinense	capsaicin synthase Pun1	Cchi_AT3		AAV66309.1	A0A2G3D6U1	A0A2G3D6U1			vanillylamine ; nonanoyl-CoA	nonivamide
FZ_BAHD_995	10.3390/molecules27206878	Capsicum annuum	capsaicin synthase Pun1	Cchi_AT3	NM_001324769.1	NP_001311698.1	D2Y3X2				Isobutylamine ; 8-Methyl-6-nonenoyl-CoA	trans 8-methyl-6-nonenoyl-isobutylamide
FZ_BAHD_996	10.3390/molecules27206878	Capsicum annuum	capsaicin synthase Pun1	Cchi_AT3	NM_001324769.1	NP_001311698.1	D2Y3X2	D2Y3X2			Isobutylamine ; 8-Nonenoyl-CoA	8-nonenoyl-isobutylamide
FZ_BAHD_997	10.3390/molecules27206878	Capsicum annuum	capsaicin synthase Pun1	Cchi_AT3	NM_001324769.1	NP_001311698.1	D2Y3X2	D2Y3X2		RHEA:63832	Vanillylamine (Vanilloylamine) ; 8-Methyl-6-nonenoyl-CoA	capsaicin
FZ_BAHD_998	10.3390/molecules27206878	Capsicum annuum	capsaicin synthase Pun1	Cchi_AT3	NM_001324769.1	NP_001311698.1	D2Y3X2	D2Y3X2			Vanillylamine (Vanilloylamine) ; 8-Nonenoyl-CoA	8-nonenoyl-vanilloylamide
FZ_BAHD_999	10.3390/molecules27206878	Capsicum annuum	capsaicin synthase Pun1	Cchi_AT3	NM_001324769.1	NP_001311698.1	D2Y3X2	D2Y3X2			Vanillylamine (Vanilloylamine) ; Hexanoyl-CoA	hexanoyl-vanilloylamide
FZ_BAHD_1000	10.1038/s41467-022-33255-3	Lathyrus sativus	β-ODAP synthase; Denichin synthase	Lsat_DS	MZ127288	QYL33117.1	A0A8F9WUQ1				L-2,3-Diaminopropionate ; oxalyl-CoA	Dencichin
FZ_BAHD_1001	10.1038/s41586-022-04950-4	Strychnos nux-vomica	acyltransferase	Snux_AT	OM304295.1	UQZ09626.1					Wieland-gumlich aldehyde 6 (caracurine VII) ; Malonyl-CoA	Prestrychnine
FZ_BAHD_1002	10.1038/s41586-022-04950-4	Strychnos potatorum	acyltransferase	Spot_AT	OM304304.1	UQZ09635.1					Wieland-gumlich aldehyde 6 (caracurine VII) ; Acetyl-CoA	Diaboline
FZ_BAHD_1003	10.1111/tpj.15704	Echinacea purpurea	hydroxycinnamoyl-CoA:malic acid hydroxycinnamoyl transferase	Epur_HMT	OL348221.2	UHJ19789.2	A0A8T9DL15				Malic Acid ; Caffeoyl-CoA	Phaselic acid
FZ_BAHD_1004	10.1111/tpj.15704	Echinacea purpurea	hydroxycinnamoyl-CoA:malic acid hydroxycinnamoyl transferase	Epur_HMT	OL348221.2	UHJ19789.2	A0A8T9DL15				Malic Acid ; p-Coumaroyl-CoA	p-coumaroyl malic acid
FZ_BAHD_1005	10.1111/tpj.15704	Echinacea purpurea	hydroxycinnamoyl-CoA:malic acid hydroxycinnamoyl transferase	Epur_HMT	OL348221.2	UHJ19789.2	A0A8T9DL15				Malic Acid ; Feruloyl-CoA	Feruloyl malic acid
FZ_BAHD_1006	10.1093/plphys/kiac234	Cichorium intybus	spermidine hydroxycinnamoyl transferase-like 1	Cint_SHT1	MG457243.1	AXY93625.1	A0A385JAS3				Spermine ; p-Coumaroyl-CoA
FZ_BAHD_1007	10.1093/plphys/kiac234	Cichorium intybus	spermidine hydroxycinnamoyl transferase-like 2	Cint_SHT2	MG457244.1	AXY93626.1	A0A385JB02				Spermidine ; p-Coumaroyl-CoA
FZ_BAHD_1008	10.1093/plphys/kiab546	Populus trichocarpa	p-hydroxybenzoyl-CoA monolig-nol transferase	Ptri_HBMT1	CM009290	PNT60021.1	A0A0F6P8M8		Potri.001G448000		Sinapyl alcohol ; p-Hydroxybenzoyl-CoA
FZ_BAHD_1009	10.1093/plphys/kiab546	Populus trichocarpa	p-hydroxybenzoyl-CoA monolig-nol transferase	Ptri_HBMT1	CM009290	PNT60021.1	A0A0F6P8M8		Potri.001G448000		Coniferyl alcohol ; p-Hydroxybenzoyl-CoA
FZ_BAHD_1010	10.1093/plphys/kiac035	Sorghum bicolor	feruloyl-CoA monolignol transferase	Sbic_FMT	XM_002441921.2	XP_002441966.1					Sinapyl alcohol ; Feruloyl-CoA
FZ_BAHD_1011	10.1093/plphys/kiac035	Panicum virgatum	feruloyl-CoA monolignol transferase	Pvir_FMT	CM029041	KAG2630178.1	A0A8T0V6L6		Pavir.3KG495300		Sinapyl alcohol ; Feruloyl-CoA
FZ_BAHD_1012	10.1093/plphys/kiac035	Zea mays	feruloyl-CoA monolignol transferase	Zmay_FMT	CM000782	AQK78565.1	A0A1D6LF45		Zm00001d035246_T001		Sinapyl alcohol ; Feruloyl-CoA
FZ_BAHD_1013	10.1093/plphys/kiac035	Angelica sinensis	feruloyl-CoA monolignol transferase	Asin_FMT	LQ979796.1	AHL24755.1					Sinapyl alcohol ; Feruloyl-CoA
FZ_BAHD_1014	10.1093/plphys/kiac035	Oryza sativa	feruloyl-CoA monolignol transferase	Osat_FMT	NM_001420298.1	NP_001407227.1					Sinapyl alcohol ; Feruloyl-CoA
FZ_BAHD_1015	10.1093/plphys/kiac035	Oryza sativa	p-Coumaroyl-CoA monolignol transferase	Osat_PMT	NM_001416334.1	NP_001403263.1					Sinapyl alcohol ; Feruloyl-CoA
FZ_BAHD_1016	10.1093/plphys/kiac035	Sorghum bicolor	feruloyl-CoA monolignol transferase	Sbic_FMT	XM_002441921.2	XP_002441966.1					Coniferyl alcohol ; Feruloyl-CoA
FZ_BAHD_1017	10.1093/plphys/kiac035	Panicum virgatum	feruloyl-CoA monolignol transferase	Pvir_FMT	CM029041	KAG2630178.1	A0A8T0V6L6		Pavir.3KG495300		Coniferyl alcohol ; Feruloyl-CoA
FZ_BAHD_1018	10.1093/plphys/kiac035	Zea mays	feruloyl-CoA monolignol transferase	Zmay_FMT	CM000782	AQK78565.1	A0A1D6LF45		Zm00001d035246_T001		Coniferyl alcohol ; Feruloyl-CoA
FZ_BAHD_1019	10.1093/plphys/kiac035	Angelica sinensis	feruloyl-CoA monolignol transferase	Asin_FMT	LQ979796.1	AHL24755.1					Coniferyl alcohol ; Feruloyl-CoA
FZ_BAHD_1020	10.1093/plphys/kiac035	Oryza sativa	feruloyl-CoA monolignol transferase	Osat_FMT	NM_001420298.1	NP_001407227.1					Coniferyl alcohol ; Feruloyl-CoA
FZ_BAHD_1021	10.1093/plphys/kiac035	Sorghum bicolor	feruloyl-CoA monolignol transferase	Sbic_FMT	NM_001420298.1	NP_001407227.1					p-Coumaroyl alcohol ; Feruloyl-CoA
FZ_BAHD_1022	10.1093/plphys/kiac035	Panicum virgatum	feruloyl-CoA monolignol transferase	Pvir_FMT	CM029041	KAG2630178.1	A0A8T0V6L6		Pavir.3KG495300		p-Coumaroyl alcohol ; Feruloyl-CoA
FZ_BAHD_1023	10.1093/plphys/kiac035	Zea mays	feruloyl-CoA monolignol transferase	Zmay_FMT	CM000782	AQK78565.1	A0A1D6LF45		Zm00001d035246_T001		p-Coumaroyl alcohol ; Feruloyl-CoA
FZ_BAHD_1024	10.1093/plphys/kiac035	Oryza sativa	feruloyl-CoA monolignol transferase	Osat_FMT	NM_001420298.1	NP_001407227.1					p-Coumaroyl alcohol ; Feruloyl-CoA
FZ_BAHD_1025	10.1093/plphys/kiac035	Sorghum bicolor	feruloyl-CoA monolignol transferase	Sbic_FMT	XM_002441921.2	XP_002441966.1					Sinapyl alcohol ; p-Coumaroyl-CoA
FZ_BAHD_1026	10.1093/plphys/kiac035	Panicum virgatum	feruloyl-CoA monolignol transferase	Pvir_FMT	CM029041	KAG2630178.1	A0A8T0V6L6		Pavir.3KG495300		Sinapyl alcohol ; p-Coumaroyl-CoA
FZ_BAHD_1027	10.1093/plphys/kiac035	Oryza sativa	feruloyl-CoA monolignol transferase	Osat_FMT	NM_001420298.1	NP_001407227.1					Sinapyl alcohol ; p-Coumaroyl-CoA
FZ_BAHD_1028	10.1093/plphys/kiac035	Sorghum bicolor	p-Coumaroyl-CoA monolignol transferase	Sbic_PMT	XM_002439193.2	XP_002439238.1					Sinapyl alcohol ; p-Coumaroyl-CoA
FZ_BAHD_1029	10.1093/plphys/kiac035	Oryza sativa	p-Coumaroyl-CoA monolignol transferase	Osat_PMT	NM_001416334.1	NP_001403263.1					Sinapyl alcohol ; p-Coumaroyl-CoA
FZ_BAHD_1030	10.1093/plphys/kiac035	Oryza sativa	feruloyl-CoA monolignol transferase	Osat_FMT	NM_001420298.1	NP_001407227.1					Coniferyl alcohol ; p-Coumaroyl-CoA
FZ_BAHD_1031	10.1093/plphys/kiac035	Sorghum bicolor	p-Coumaroyl-CoA monolignol transferase	Sbic_PMT	XM_002439193.2	XP_002439238.1					Coniferyl alcohol ; p-Coumaroyl-CoA
FZ_BAHD_1032	10.1093/plphys/kiac035	Panicum virgatum	p-Coumaroyl-CoA monolignol transferase	Pvir_PMT	XM_039943249.1	XP_039799183.1					Coniferyl alcohol ; p-Coumaroyl-CoA
FZ_BAHD_1033	10.1093/plphys/kiac035	Oryza sativa	p-Coumaroyl-CoA monolignol transferase	Osat_PMT	NM_001416334.1	NP_001403263.1					Coniferyl alcohol ; p-Coumaroyl-CoA
FZ_BAHD_1034	10.1093/plphys/kiac035	Sorghum bicolor	p-Coumaroyl-CoA monolignol transferase	Sbic_PMT	XM_002439193.2	XP_002439238.1					p-Coumaroyl alcohol ; p-Coumaroyl-CoA
FZ_BAHD_1035	10.1093/plphys/kiac035	Panicum virgatum	p-Coumaroyl-CoA monolignol transferase	Pvir_PMT	XM_039943249.1	XP_039799183.1					p-Coumaroyl alcohol ; p-Coumaroyl-CoA
FZ_BAHD_1036	10.1093/plphys/kiac035	Oryza sativa	p-Coumaroyl-CoA monolignol transferase	Osat_PMT	NM_001416334.1	NP_001403263.1					p-Coumaroyl alcohol ; p-Coumaroyl-CoA
FZ_BAHD_1037	10.1007/s00425-022-03856-9	Anthoceros agrestis	hydroxycinnamoyltransferase	Aagr_HCT6	MW248389.1	QPI70575.1	A0A8K1E0Z7				Shikimic acid ; p-Coumaroyl-CoA
FZ_BAHD_1038	10.1007/s00425-022-03856-9	Anthoceros agrestis	hydroxycinnamoyltransferase	Aagr_HCT6	MW248389.1	QPI70575.1	A0A8K1E0Z7				Shikimic acid ; Caffeoyl-CoA
FZ_BAHD_1039	10.1007/s00425-022-03856-9	Anthoceros agrestis	hydroxycinnamoyltransferase	Aagr_HCT6	MW248389.1	QPI70575.1	A0A8K1E0Z7				3-Hydroxyanthranilic acid ; p-Coumaroyl-CoA
FZ_BAHD_1040	10.1007/s00425-022-03856-9	Anthoceros agrestis	hydroxycinnamoyltransferase	Aagr_HCT6	MW248389.1	QPI70575.1	A0A8K1E0Z7				3-Hydroxyanthranilic acid ; Caffeoyl-CoA
FZ_BAHD_1041	10.1007/s00425-022-03856-9	Anthoceros agrestis	hydroxycinnamoyltransferase	Aagr_HCT6	MW248389.1	QPI70575.1	A0A8K1E0Z7				2,3-Dihydroxybenzoic acid ; p-Coumaroyl-CoA
FZ_BAHD_1042	10.1007/s00425-022-03856-9	Anthoceros agrestis	hydroxycinnamoyltransferase	Aagr_HCT6	MW248389.1	QPI70575.1	A0A8K1E0Z7				2,3-Dihydroxybenzoic acid ; Caffeoyl-CoA
FZ_BAHD_1043	10.3390/plants11010013	Jasminum sambac	acyltransferase	Jsam_BEAT1	OK507197.1	UJH94663.1					Benzyl Alcohol ; Acetyl-CoA	Benzyl acetate
FZ_BAHD_1044	10.3390/plants11010013	Jasminum sambac	acyltransferase	Jsam_BEAT2	OK507198.1	UJH94664.1					Benzyl Alcohol ; Acetyl-CoA	Benzyl acetate
FZ_BAHD_1045	10.1111/jipb.13553	Glycine max	BAHD-type soyasaponin acetyltransferase	Gmax_SSAcT1	CM000851	KRH01153.1	I1N4C1		Glyma.18G258000		Soyasaponin A1 ; Acetyl-CoA
FZ_BAHD_1046	10.1038/s41467-023-40092-5	Solanum lycopersicum	GLYCOALKALOID METABOLISM 36	Slyc_GAME36	XM_004246166.4	XP_004246214.1	A0A3Q7HQH1		Solyc08g075210		Hydroxytomatine ; Acetyl-CoA	Acetoxytomatine
FZ_BAHD_1047	10.1038/s41467-023-40092-5	Solanum lycopersicum	GLYCOALKALOID METABOLISM 36	Slyc_GAME36	XM_004246166.4	XP_004246214.1	A0A3Q7HQH1		Solyc08g075210		Hydroxytomatine ; Butyryl-CoA
FZ_BAHD_1048	10.1038/s41467-023-40092-5	Solanum lycopersicum	GLYCOALKALOID METABOLISM 36	Slyc_GAME36	XM_004246166.4	XP_004246214.1	A0A3Q7HQH1		Solyc08g075210		Hydroxytomatine ; Isovaleryl-CoA
FZ_BAHD_1049	10.1038/s41467-023-40092-5	Solanum lycopersicum	GLYCOALKALOID METABOLISM 36	Slyc_GAME36	XM_004246166.4	XP_004246214.1	A0A3Q7HQH1		Solyc08g075210		Hydroxytomatine ; Hexanoyl-CoA
FZ_BAHD_1050	10.1038/s41467-023-40092-5	Solanum lycopersicum	GLYCOALKALOID METABOLISM 36	Slyc_GAME36	XM_004246166.4	XP_004246214.1	A0A3Q7HQH1		Solyc08g075210		Hydroxytomatine ; Octanoyl-CoA
FZ_BAHD_1051	10.1038/s41467-023-40092-5	Solanum lycopersicum	GLYCOALKALOID METABOLISM 36	Slyc_GAME36	XM_004246166.4	XP_004246214.1	A0A3Q7HQH1		Solyc08g075210		Hydroxysolamargine ; Acetyl-CoA
FZ_BAHD_1052	10.1038/s41467-023-40092-5	Solanum lycopersicum	GLYCOALKALOID METABOLISM 36	Slyc_GAME36	XM_004246166.4	XP_004246214.1	A0A3Q7HQH1		Solyc08g075210		Hydroxysolamargine ; Butyryl-CoA
FZ_BAHD_1053	10.1093/pcp/pcad053	Sesamum indicum	acyltransferase	Sind_AT2	LC763821.1	BEE35703.1					Hydroxytyrosol 1-O-glucoside ; Caffeoyl-CoA	Calceolarioside A
FZ_BAHD_1054	10.1093/pcp/pcad053	Sesamum indicum	acyltransferase	Sind_AT1	LC763820.1	BEE35702.1					Hydroxytyrosol 1-O-glucoside ; Caffeoyl-CoA	Calceolarioside A
FZ_BAHD_1055	10.1093/pcp/pcad053	Sesamum indicum	acyltransferase	Sind_AT2	LC763821.1	BEE35703.1					Hydroxytyrosol 1-O-glucoside ; Caffeoyl-CoA	Calceolarioside B
FZ_BAHD_1056	10.1093/pcp/pcad053	Sesamum indicum	acyltransferase	Sind_AT1	LC763820.1	BEE35702.1					Hydroxytyrosol 1-O-glucoside ; Caffeoyl-CoA	Calceolarioside B
FZ_BAHD_1057	10.1093/pcp/pcad053	Sesamum indicum	acyltransferase	Sind_AT2	LC763821.1	BEE35703.1					Salidroside ; Caffeoyl-CoA
FZ_BAHD_1058	10.1093/pcp/pcad053	Sesamum indicum	acyltransferase	Sind_AT1	LC763820.1	BEE35702.1					Salidroside ; Caffeoyl-CoA
FZ_BAHD_1059	10.1016/j.xplc.2023.100592	Sesamum indicum	Hydroxycinnamoyl-CoA:salidroside hydroxycinnamoyltransferase	Sind_SHCT	XM_011085581.2	XP_011083883.1	A0A6I9TRL8				Salidroside ; p-Coumaroyl-CoA	Osmanthuside A
FZ_BAHD_1060	10.1186/s12934-016-0593-5	Lavandula angustifolia	Rosmarinic acid synthase	Lang_RAS	JF343521.1	AEA36976.1	F2YNI5				4-hydroxyphenyllactate ; p-Coumaroyl-CoA	p-coumaroyl 4′-hydroxyphenyllactate
FZ_BAHD_1061	10.1186/s12934-016-0593-5	Lavandula angustifolia	Rosmarinic acid synthase	Lang_RAS	JF343521.1	AEA36976.1	F2YNI5				4-hydroxyphenyllactate ; Caffeoyl-CoA	Isorinic acid
FZ_BAHD_1062	10.1186/s12934-016-0593-5	Lavandula angustifolia	Rosmarinic acid synthase	Lang_RAS	JF343521.1	AEA36976.1	F2YNI5				4-hydroxyphenyllactate ; Feruloyl-CoA	feruloyl 4′-hydroxyphenyllactate
FZ_BAHD_1063	10.1186/s12934-016-0593-5	Lavandula angustifolia	Rosmarinic acid synthase	Lang_RAS	JF343521.1	AEA36976.1	F2YNI5				3,4-dihydroxyphenyllactate ; p-Coumaroyl-CoA	p-coumaroyl 3′,4′-dihydroxyphenyllactate
FZ_BAHD_1064	10.1186/s12934-016-0593-5	Lavandula angustifolia	Rosmarinic acid synthase	Lang_RAS	JF343521.1	AEA36976.1	F2YNI5				3,4-dihydroxyphenyllactate ; Caffeoyl-CoA	Rosmarinic acid
FZ_BAHD_1065	10.1186/s12934-016-0593-5	Lavandula angustifolia	Rosmarinic acid synthase	Lang_RAS	JF343521.1	AEA36976.1	F2YNI5				3,4-dihydroxyphenyllactate ; Feruloyl-CoA	feruloyl 3′,4′-dihydroxyphenyllactate
FZ_BAHD_1066	10.1186/s12934-016-0593-5	Oryza sativa	Hydroxycinnamoyl-CoA:glycerol transferase	Osat_HCT4	XM_015786263.1	XP_015641749.1	Q5SMM6	Q5SMM6			Glycerol ; p-Coumaroyl-CoA	p-Coumaryl glycerol
FZ_BAHD_1067	10.1186/s12934-016-0593-5	Oryza sativa	Hydroxycinnamoyl-CoA:glycerol transferase	Osat_HCT4	XM_015786263.1	XP_015641749.1	Q5SMM6	Q5SMM6			Glycerol ; Feruloyl-CoA	feruloyl glycerol
FZ_BAHD_1068	10.1186/s12934-016-0593-5	Oryza sativa	Hydroxycinnamoyl-CoA:glycerol transferase	Osat_HCT4	XM_015786263.1	XP_015641749.1	Q5SMM6	Q5SMM6			Glycerol ; Caffeoyl-CoA	caffeoyl glycerol
FZ_BAHD_1069	10.1186/s12934-016-0593-5	Arabidopsis thaliana	p-coumaroyl-CoA:spermidine transferase	Atha_SCT		NP_180087.1	Q8GYW8	Q8GYW8		RHEA:45180	Spermidine ; p-Coumaroyl-CoA	Dicoumaroyl Spermidine
FZ_BAHD_1070	10.1186/s12934-016-0593-5	Arabidopsis thaliana	p-coumaroyl-CoA:spermidine transferase	Atha_SCT		NP_180087.1	Q8GYW8	Q8GYW8			Spermidine ; Sinapoyl-CoA	disinapoyl spermidine
FZ_BAHD_1071	10.1186/s12934-016-0593-5	Arabidopsis thaliana	p-coumaroyl-CoA:spermidine transferase	Atha_SCT		NP_180087.1	Q8GYW8	Q8GYW8			Spermidine ; p-Coumaroyl-CoA	p-Coumaroyl spermidine
FZ_BAHD_1072	10.1186/s12934-016-0593-5	Arabidopsis thaliana	p-coumaroyl-CoA:spermidine transferase	Atha_SCT		NP_180087.1	Q8GYW8	Q8GYW8			Spermidine ; Feruloyl-CoA	feruloyl spermidine
FZ_BAHD_1073	10.1186/s12934-016-0593-5	Arabidopsis thaliana	p-coumaroyl-CoA:spermidine transferase	Atha_SCT		NP_180087.1	Q8GYW8	Q8GYW8			Spermidine ; Sinapoyl-CoA	Sinapoyl spermidine
FZ_BAHD_1074	10.1186/s12934-016-0593-5	Arabidopsis thaliana	sinapoyl-CoA:spermidine transferase	Atha_SDT		NP_179932.1	O80467	O80467			Spermidine ; p-Coumaroyl-CoA	Dicoumaroyl Spermidine
FZ_BAHD_1075	10.1186/s12934-016-0593-5	Arabidopsis thaliana	sinapoyl-CoA:spermidine transferase	Atha_SDT		NP_179932.1	O80467	O80467			Spermidine ; Sinapoyl-CoA	disinapoyl spermidine
FZ_BAHD_1076	10.1186/s12934-016-0593-5	Arabidopsis thaliana	sinapoyl-CoA:spermidine transferase	Atha_SDT		NP_179932.1	O80467	O80467			putrescine ; Sinapoyl-CoA	sinapoyl putrescine
FZ_BAHD_1077	10.1186/s12934-016-0593-5	Arabidopsis thaliana	sinapoyl-CoA:spermidine transferase	Atha_SDT		NP_179932.1	O80467	O80467			Spermine ; Sinapoyl-CoA	disinapoyl spermine
FZ_BAHD_1078	10.1186/s12934-016-0593-5	Angelica sinensis	Feruloyl-CoA:monolignol transferase	Asin_FMT	KF977606.1	AHL24755.1	W8NXL9				Coniferyl alcohol ; Feruloyl-CoA	coniferyl ferulate
FZ_BAHD_1079	10.1186/s12934-016-0593-5	Trifolium pratense	Hydroxycinnamoyl-CoA:malate transferase	Tpra_HCT2		ACI16631.1	B6D7P2				Malic acid ; p-Coumaroyl-CoA	p-coumaroyl malate
FZ_BAHD_1080	10.1186/s12934-016-0593-5	Trifolium pratense	Hydroxycinnamoyl-CoA:malate transferase	Tpra_HCT2		ACI16631.1	B6D7P2				Malic acid ; Caffeoyl-CoA	Phaselic acid
FZ_BAHD_1081	10.1186/s12934-016-0593-5	Arabidopsis thaliana	Hydroxycinnamoyl-CoA:fatty alcohol transferase	Atha_HHT3		NP_201161.1	Q9FFQ7	Q9FFQ7			1-Dodecanol ; p-Coumaroyl-CoA	Dodecyl p-coumarate
FZ_BAHD_1082	10.1186/s12934-016-0593-5	Arabidopsis thaliana	Hydroxycinnamoyl-CoA:fatty alcohol transferase	Atha_HHT3		NP_201161.1	Q9FFQ7	Q9FFQ7			1-Dodecanol ; Caffeoyl-CoA	dodecyl caffeate
FZ_BAHD_1083	10.1186/s12934-016-0593-5	Arabidopsis thaliana	Hydroxycinnamoyl-CoA:fatty alcohol transferase	Atha_HHT3		NP_201161.1	Q9FFQ7	Q9FFQ7			1-Dodecanol ; Feruloyl-CoA	dodecyl ferulate
FZ_BAHD_1084	10.1186/s12934-016-0593-5	Erythroxylum coca	Cocaine synthase	Ecoc_CS		AGT56097.1	A0A059Q4T4				3β-tropine ; Cinnamoyl-CoA	cinnamoyl 3β-tropine
FZ_BAHD_1085	10.1186/s12934-016-0593-5	Erythroxylum coca	Cocaine synthase	Ecoc_CS		AGT56097.1	A0A059Q4T4				3β-tropine ; Benzoyl-CoA	Tropacocaine
FZ_BAHD_1086	10.1186/s12934-016-0593-5	Petunia x hybrida	Benzoyl-CoA:benzyl alcohol/phenylethanol benzoyltransferase	Phyb_BPBT		AAT68601.1	Q6E593	Q6E593			Ethanol ; Benzoyl-CoA	Ethyl benzoate
FZ_BAHD_1087	10.1186/s12934-016-0593-5	Petunia x hybrida	Benzoyl-CoA:benzyl alcohol/phenylethanol benzoyltransferase	Phyb_BPBT		AAT68601.1	Q6E593	Q6E593			butanol ; Benzoyl-CoA	Butyl benzoate
FZ_BAHD_1088	10.1186/s12934-016-0593-5	Petunia x hybrida	Benzoyl-CoA:benzyl alcohol/phenylethanol benzoyltransferase	Phyb_BPBT		AAT68601.1	Q6E593	Q6E593			isopentanol ; Benzoyl-CoA	isopentyl benzoate
FZ_BAHD_1089	10.1186/s12934-016-0593-5	Petunia x hybrida	Benzoyl-CoA:benzyl alcohol/phenylethanol benzoyltransferase	Phyb_BPBT		AAT68601.1	Q6E593	Q6E593			2-phenylethanol ; Benzoyl-CoA	Phenethyl benzoate
FZ_BAHD_1090	10.1111/tpj.15902	Shagnum fallax	fatty ω-hydroxyacid/fatty alcohol hydroxycinnamoyl transferase like	Sfal_HFT-like		KAH8954438.1			Sphfalx08G078400.1.p		1-Decanol ; p-Coumaroyl-CoA
FZ_BAHD_1091	10.1111/tpj.15902	Shagnum fallax	fatty ω-hydroxyacid/fatty alcohol hydroxycinnamoyl transferase like	Sfal_HFT-like		KAH8954438.1			Sphfalx08G078400.1.p		16-hydroxypalmitic acid ; p-Coumaroyl-CoA
FZ_BAHD_1092	10.1111/tpj.15902	Chara braunii	hydroxycinnamoyl-CoA:quinate hydroxycinnamoyltransferase	Cbra_HQT-like	BFEA01000155	GBG71902.1	A0A388KPD0				Quinate ; p-Coumaroyl-CoA
FZ_BAHD_1093	10.1111/tpj.15902	Marchantia polymorpha	Hydroxycinnamoyl transferase	Mpol_HCT	KZ772675	PTQ49430.1	A0A2R6XTM1		Mapoly0003s0277.1.p		Quinate ; p-Coumaroyl-CoA
FZ_BAHD_1094	10.1111/tpj.15902	Marchantia polymorpha	Hydroxycinnamoyl transferase	Mpol_HCT	KZ772675	PTQ49430.1	A0A2R6XTM1		Mapoly0003s0277.1.p		Shikimate ; p-Coumaroyl-CoA
FZ_BAHD_1095	10.1111/tpj.15902	Anthoceros agrestis	fatty ω-hydroxyacid/fatty alcohol hydroxycinnamoyl transferase like	Aagr_HFT-like					Aagr000038l.49.1		16-hydroxypalmitic acid ; Feruloyl-CoA
FZ_BAHD_1096	10.1111/tpj.15902	Solanum lycopersicum	agmatine coumaroyltransferase	Slyc_ACT2		XP_004251197.1	A0A3Q7J1E2		Solyc11g071470.1		Putrescine ; p-Coumaroyl-CoA
FZ_BAHD_1097	10.1111/tpj.15902	Solanum lycopersicum	agmatine coumaroyltransferase	Slyc_ACT2		XP_004251197.1	A0A3Q7J1E2		Solyc11g071470.1		Agmatine ; p-Coumaroyl-CoA
FZ_BAHD_1098	10.1111/tpj.15902	Solanum lycopersicum	Hydroxycinnamoyl transferase	Slyc_HCT		XP_004235891.1	A0A3Q7FTB8		Solyc03g117600.2.1		Shikimate ; p-Coumaroyl-CoA
FZ_BAHD_1099	10.1111/tpj.15902	Solanum lycopersicum	Hydroxycinnamoyl transferase	Slyc_HCT		XP_004235891.1	A0A3Q7FTB8		Solyc03g117600.2.1		Quinate ; p-Coumaroyl-CoA
FZ_BAHD_1100	10.1111/tpj.15902	Solanum lycopersicum	Hydroxycinnamoyl transferase	Slyc_HCT		XP_004235891.1	A0A3Q7FTB8		Solyc03g117600.2.1		Tyramine ; p-Coumaroyl-CoA
FZ_BAHD_1101	10.1111/tpj.15902	Solanum lycopersicum	Hydroxycinnamoyl transferase	Slyc_HCT		XP_004235891.1	A0A3Q7FTB8		Solyc03g117600.2.1		Dopamine ; p-Coumaroyl-CoA
FZ_BAHD_1102	10.1111/tpj.15902	Solanum lycopersicum	Hydroxycinnamoyl transferase	Slyc_HCT		XP_004235891.1	A0A3Q7FTB8		Solyc03g117600.2.1		Malvidin 3-O-glucoside ; p-Coumaroyl-CoA
FZ_BAHD_1103	10.1111/tpj.15902	Solanum lycopersicum	Hydroxycinnamoyl transferase	Slyc_HCT		XP_004235891.1	A0A3Q7FTB8		Solyc03g117600.2.1		Cyanidin 3,5-O-diglucoside ; p-Coumaroyl-CoA
FZ_BAHD_1104	10.1002/pld3.415	Solanum quitoense	Acylsugar acyltransferase 1	Squi_ASAT1H	ON005014.1	UTN00742.1					myo-inositol ; Decanoyl-CoA
FZ_BAHD_1105	10.1002/pld3.415	Solanum quitoense	Acylsugar acyltransferase 1	Squi_ASAT1H	ON005014.1	UTN00742.1					myo-inositol ; Lauroyl-CoA
FZ_BAHD_1106	10.1002/pld3.415	Solanum quitoense	Acylsugar acyltransferase 4	Squi_ASAT4H	MT024678.1	QNR60312.1					(2,3,4,5,6-Pentahydroxycyclohexyl) decanoate ; Acetyl-CoA
FZ_BAHD_1107	10.1002/pld3.415	Solanum quitoense	Acylsugar acyltransferase 3	Squi_ASAT3H	ON005015.1	UTN00743.1					I2:12 (2,10) ; Decanoyl-CoA
FZ_BAHD_1108	10.1111/jipb.12480	Oryza sativa	Agmatine hydroxycinnamoyltransferase 1	Osat_AHT1	AL606646	CAE03579.1	Q7XPK7	Q7XPK7	Os04g0664600		Agmatine ; Feruloyl-CoA
FZ_BAHD_1109	10.1111/jipb.12480	Oryza sativa	Putrescine hydroxycinnamoyltransferase	Osat_PHT	AP006548	BAC79155.1	Q7XXN4	Q7XXN4	Os09g0544000		Agmatine ; Feruloyl-CoA
FZ_BAHD_1110	10.1111/jipb.12480	Oryza sativa	Putrescine hydroxycinnamoyltransferase	Osat_PHT	AP006548	BAC79155.1	Q7XXN4	Q7XXN4	Os09g0544000		Putrescine ; p-Coumaroyl-CoA
FZ_BAHD_1111	10.1111/jipb.12480	Oryza sativa	Putrescine hydroxycinnamoyltransferase	Osat_PHT	AP006548	BAC79155.1	Q7XXN4	Q7XXN4	Os09g0544000		Putrescine ; Feruloyl-CoA
FZ_BAHD_1112	10.1111/jipb.12480	Oryza sativa	Putrescine hydroxycinnamoyltransferase	Osat_PHT	AP006548	BAC79155.1	Q7XXN4	Q7XXN4	Os09g0544000		Agmatine ; p-Coumaroyl-CoA
FZ_BAHD_1113	10.1111/jipb.12480	Oryza sativa	Putrescine hydroxycinnamoyltransferase 3	Osat_PHT3	AP006548	BAC79154.1	Q7XXN5	Q7XXN5	Os09g0543900		Putrescine ; p-Coumaroyl-CoA
FZ_BAHD_1114	10.1111/jipb.12480	Oryza sativa	Putrescine hydroxycinnamoyltransferase 3	Osat_PHT3	AP006548	BAC79154.1	Q7XXN5	Q7XXN5	Os09g0543900		Putrescine ; Feruloyl-CoA

## Sheet: 5E-4T-Merge-Output
DOI	SPECIES	ENZYME_COMMON_NAME	ENZYME_FULL_NAME	GENBANK	UNIPROT_ID	ALT_ID	SUBSTRATE	PRODUCT
10.1093/jxb/eraa511	Glycine max	GmMaT2	Isoflavone malonyl-CoA acyltransferase GmMaT2	NA	NA	Glyma.18G258000	Malonyl-CoA; 7-O-daidzin; Glycitin; Genistin; Isoflavone 7-O-glucosides	Malonyldaidzin; Malonylglycitin; Malonylgenistin; Isoflavone glucoside malonates
10.1093/jxb/eraa511	Glycine max	GmMaT4	Isoflavone malonyl-CoA acyltransferase GmMaT4	NA	NA	Glyma.18G268400	Malonyl-CoA; 7-O-daidzin; Glycitin; Genistin; Isoflavone 7-O-glucosides	Malonyldaidzin; Malonylglycitin; Malonylgenistin; Isoflavone glucoside malonates
10.1074/jbc.272.16.10353	Escherichia coli	MsbB	myristoyl transferase	NA	NA	NA	(Kdo)2-(lauroyl)-lipid IVA	(Kdo)2-(myristoyl)-lipid IVA
10.1074/jbc.272.16.10353	Escherichia coli	HtrB	lauroyl transferase	NA	NA	NA	(Kdo)2-lipid IVA	(Kdo)2-(lauroyl)-lipid IVA
10.1074/jbc.RA120.014122	Bordetella pertussis	CyaC	adenylate cyclase toxin	NA	P0DKX7	NA	palmitoyl (C16:0); palmitoleyl (C16:1); myristoyl (C14:0); octadecenoyl (C18:1); acyl–acyl carrier proteins (ACPs)	14-carbon fatty acyl chains; 16-carbon acyl chains
10.1074/jbc.RA120.014122	Escherichia coli	HlyC	a-hemolysin	NA	P08715	NA	C14:0; C14:0-OH; C12:0; C12:0-OH; C16:0; C16:1; acyl–acyl carrier proteins (ACPs)	14-carbon fatty acyl chains
10.1074/jbc.RA120.014122	Kingella kingae	RtxC	cytotoxin	NA	A0A1X7QNC7	NA	C14:0; C14:0-OH; acyl–acyl carrier proteins (ACPs)	14-carbon fatty acyl chains
10.1104/pp.109.143388	Arabidopsis thaliana	DCR	DEFECTIVE IN CUTICULAR RIDGES	NA	NA	NA	9(10),16-dihydroxy-hexadecanoic acid	Cutin polymer
10.3389/fpls.2017.00735	Glycine max	GmIMaT1	Isoflavone Malonyltransferase 1	KY399789	NA	Glyma.18G268200.1	daidzin; genistin; glycitin	malonyldaidzin; malonylgenistin; malonylglycitin
10.3389/fpls.2017.00735	Glycine max	GmIMaT3	Isoflavone Malonyltransferase 3	KY399790	NA	Glyma.13G056100.1	daidzin; genistin; glycitin	malonyldaidzin; malonylgenistin; malonylglycitin
10.1093/plphys/kiac035	Oryza sativa	OsFMT	Monolignol Feruloyl Transferase	XM_015785190.2	NA	OsAT5	feruloyl-CoA;p-coumaroyl-CoA	monolignol ferulates;G-pCA;S-pCA
10.1093/plphys/kiac035	Oryza sativa	OsPMT	Monolignol p-Coumarate Transferase	XM_015765814.2	NA	NA	p-coumaroyl-CoA	coniferyl p-coumarate (G-pCA);S-pCA
10.1093/plphys/kiac035	Zea mays	ZmFMT	feruloyl-CoA monolignol transferase	Zm00001d035246_T001	NA	NA	feruloyl-CoA;p-coumaroyl-CoA	monolignol ferulates;G-pCA;S-pCA;monolignol ferulate;monolignol p-coumarate
10.1093/plphys/kiac035	Panicum virgatum	PvFMT	feruloyl-CoA monolignol transferase	Pavir.3KG495300	NA	NA	feruloyl-CoA;p-coumaroyl-CoA	monolignol ferulates;G-pCA;S-pCA;monolignol ferulate;monolignol p-coumarate
10.1093/plphys/kiac035	Sorghum bicolor	SbFMT	feruloyl-CoA monolignol transferase	XM_002441921.2	NA	NA	feruloyl-CoA;p-coumaroyl-CoA	monolignol ferulates;G-pCA;S-pCA;monolignol ferulate;monolignol p-coumarate
10.1093/plphys/kiac035	Sorghum bicolor	SbPMT	p-coumaroyl-CoA monolignol transferase	XM_002439193.2	NA	NA	p-coumaroyl-CoA	G-pCA;S-pCA;monolignol p-coumarate
10.1093/plphys/kiac035	Panicum virgatum	PvPMT	p-coumaroyl-CoA monolignol transferase	XM_039943249.1	NA	NA	p-coumaroyl-CoA	G-pCA;S-pCA;monolignol p-coumarate
10.1007/s11103-013-0152-y	Panicum virgatum	PvHCT1a	hydroxycinnamoyl-CoA shikimate/quinate hydroxycinnamoyltransferase	AB723827	NA	NA	4-coumaroyl-CoA; shikimic acid; 4-Coumaroyl CoA;Shikimic acid; caffeoyl-CoA; Caffeoyl CoA	4-Coumaroyl shikimate; 4-Coumaroyl quinate; Caffeoyl shikimate
10.1007/s11103-013-0152-y	Panicum virgatum	PvHCT2a	hydroxycinnamoyl-CoA shikimate/quinate hydroxycinnamoyltransferase	KC696573	NA	NA	4-coumaroyl-CoA; shikimic acid; 4-Coumaroyl CoA;Shikimic acid; caffeoyl-CoA	4-Coumaroyl shikimate
10.1007/s11103-013-0152-y	Panicum virgatum	PvHCT-Like1	hydroxycinnamoyl-CoA shikimate/quinate hydroxycinnamoyltransferase	JX845714	NA	NA	4-coumaroyl-CoA; quinic acid; 4-Coumaroyl CoA;Quinic acid; caffeoyl-CoA; Caffeoyl CoA	4-Coumaroyl quinate; Caffeoyl quinate (CGA)
10.1007/s11103-013-0152-y	Panicum virgatum	PvC3′H1	coumaroyl shikimate 3′-hydroxylase	AB723823	NA	NA	4-coumaroyl shikimate; 4-coumaroyl quinate	caffeoyl shikimate; caffeoyl quinate; Caffeoyl quinate (CGA)
10.1007/s11103-013-0152-y	Panicum virgatum	PvC3′H2	coumaroyl shikimate 3′-hydroxylase	AB723824	NA	NA	4-coumaroyl shikimate; 4-coumaroyl quinate	caffeoyl shikimate; caffeoyl quinate; Caffeoyl quinate (CGA)
10.1104/pp.15.01255	Vitis vinifera	Vv3AT	Anthocyanin 3-O-Glucoside-6''-O-Acyltransferase	KM267559; KM267560; KM267561	NA	VIT_03s0017g00870	Malvidin-3-O-glucoside;Acetyl-CoA;Coumaroyl-CoA;Caffeoyl-CoA;Malonyl-CoA;Cyanidin 3-glucoside;Delphinidin 3-glucoside;Peonidin 3-glucoside;Cyanidin 35-diglucoside;3-O-monoglucoside anthocyanins; 3-O-acyl-monoglucoside anthocyanins; cyanidin-3-O-rutinoside; cyanidin-3-O-acetylglucoside; pelargonidin-3-O-acetylglucoside; cyanidin-3-O-caffeoylglucoside; pelargonin-3-O-caffeoylglucoside; cyanidin-3-O…	Acetyl-coumaroyl- and caffeoyl-conjugated anthocyanins;Malonyl-conjugated anthocyanins;Acylated malvidin 3-glucoside;Acylated cyanidin 3-glucoside;Acylated delphinidin 3-glucoside;Acylated peonidin 3-glucoside;Acylated cyanidin 35-diglucoside;Acylated anthocyanins
10.1371/journal.pone.0257478	Crocosmia x crocosmiiflora	Cc4CL1	4-Coumaroyl-CoA ligase 1	MZ944850	NA	NA	cinnamic acid; coumaric acid; caffeic acid; ferulic acid	cinnamoyl-CoA; coumaroyl-CoA; caffeoyl-CoA; feruloyl-CoA
10.1371/journal.pone.0257478	Crocosmia x crocosmiiflora	Cc4CL2	4-Coumaroyl-CoA ligase 2	MZ944849	NA	NA	cinnamic acid; coumaric acid; caffeic acid; ferulic acid	cinnamoyl-CoA; coumaroyl-CoA; caffeoyl-CoA; feruloyl-CoA
10.1093/pcp/pcad034	Nicotiana tabacum	NtCNL	NA	LC742527	NA	NA	Cinnamic acid (CA)	BA-CoA
10.1093/pcp/pcad034	Nicotiana tabacum	NtCHD	NA	LC742528	NA	NA	Cinnamic acid (CA)	BA-CoA
10.1093/pcp/pcad034	Nicotiana tabacum	NtKAT1	NA	LC742529	NA	NA	Cinnamic acid (CA)	BA-CoA
10.1093/pcp/pcad034	Nicotiana tabacum	HSR201	NA	LC742528	NA	NA	BA-CoA	NA
10.1093/pcp/pcad034	Nicotiana benthamiana	NbCNL	cinnamate-coenzyme A ligase	NA	NA	Niben101Scf07253Ctg012; Niben101Scf37066Ctg001; Niben101Scf16693Ctg001	trans-cinnamic acid (CA)	CoA esters of CA
10.1093/pcp/pcad034	Nicotiana benthamiana	NbCHD	cinnamoyl-CoA hydratase/dehydrogenase	NA	NA	Niben101Scf00605g01013.1	cinnamoyl-CoA	benzoyl-CoA
10.1093/pcp/pcad034	Nicotiana benthamiana	NbKAT1	3-ketoacyl-CoA thiolase	NA	NA	Niben101Scf03185Ctg028	cinnamoyl-CoA	benzoyl-CoA
10.1093/pcp/pcad034	Nicotiana benthamiana	HSR201	benzyl alcohol O-benzoyltransferase	X95343	NA	NA	benzoyl-coenzyme A (BA-CoA)	benzyl benzoate
10.1111/j.1432-1033.1997.01127.x	Nicotiana tabacum	THT	hydroxycinnamoyl-CoA:tyramine N-(hydroxycinnamoyl)transferase	NA	NA	NA	tyramine; feruloyl-CoA	NA
10.1111/j.1432-1033.1997.01127.x	Nicotiana tabacum L. cv. Xanthi	THT	hydroxycinnamoyl-CoA: tyramine N-(hydroxycinnamoyl)transferase	NA	NA	NA	feruloyl-CoA; tyramine	feruloyltyramine
10.1111/j.1432-1033.1997.01127.x	Nicotiana tabacum L. cv. Xanthi	THT	hydroxycinnamoyl-CoA: tyramine N-(hydroxycinnamoyl)transferase	NA	NA	NA	sinapoyl-CoA; tyramine	sinapoyltyramine
10.1111/j.1432-1033.1997.01127.x	Nicotiana tabacum L. cv. Xanthi	THT	hydroxycinnamoyl-CoA: tyramine N-(hydroxycinnamoyl)transferase	NA	NA	NA	cinnamoyl-CoA; tyramine	cinnamoyltyramine
10.1111/j.1432-1033.1997.01127.x	Nicotiana tabacum L. cv. Xanthi	THT	hydroxycinnamoyl-CoA: tyramine N-(hydroxycinnamoyl)transferase	NA	NA	NA	isoferuloyl-CoA; tyramine	isoferuloyltyramine
10.1111/j.1432-1033.1997.01127.x	Nicotiana tabacum L. cv. Xanthi	THT	hydroxycinnamoyl-CoA: tyramine N-(hydroxycinnamoyl)transferase	NA	NA	NA	4-Coumaroyl-CoA; tyramine	4-Coumaroyltyramine
10.1111/j.1432-1033.1997.01127.x	Nicotiana tabacum L. cv. Xanthi	THT	hydroxycinnamoyl-CoA: tyramine N-(hydroxycinnamoyl)transferase	NA	NA	NA	caffeoyl-CoA; tyramine	caffeoyltyramine
10.1111/j.1432-1033.1997.01127.x	Nicotiana tabacum L. cv. Xanthi	THT	hydroxycinnamoyl-CoA: tyramine N-(hydroxycinnamoyl)transferase	NA	NA	NA	vanilloyl-CoA; tyramine	vanilloyltyramine
10.1104/pp.15.01877	Brachypodium distachyon	BdPMT1	p-coumaroyl-coenzyme A monolignol transferase	NA	NA	Bradi2g36910	p-coumaroyl-coenzyme A; monolignols	p-coumaroylated monolignols
10.1104/pp.15.01877	Brachypodium distachyon	BdPMT2	p-coumaroyl-coenzyme A monolignol transferase	NA	NA	Bradi1g36980	p-coumaroyl-coenzyme A; monolignols	p-coumaroylated monolignols
10.1104/pp.15.01877	Arabidopsis thaliana	BdPMT1	p-coumaroyl-coenzyme A monolignol transferase	NA	NA	Bradi2g36910	p-coumaroyl-coenzyme A; monolignols	p-coumaroylated lignins
10.1104/pp.15.01877	Arabidopsis thaliana	BdPMT2	p-coumaroyl-coenzyme A monolignol transferase	NA	NA	Bradi1g36980	p-coumaroyl-coenzyme A; monolignols	p-coumaroylated lignins
10.1104/pp.15.01877	Arabidopsis thaliana	BdPMT1	p-coumaroyl-coenzyme A monolignol transferase	NA	NA	Bradi2g36910	feruloyl-CoA; monolignols	feruloylated lignins
10.1104/pp.010447	Dahlia variabilis	Dv3MaT	malonyl-CoA:anthocyanidin 3-O-glucoside-6’-O-malonyltransferase	AF489108	NA	NA	malonyl-CoA; pelargonidin 3-O-glucoside	pelargonidin 3-O-6’-O-malonylglucoside
10.1104/pp.010447	Dahlia variabilis	Dv3MaT	malonyl-CoA:anthocyanidin 3-O-glucoside-6’-O-malonyltransferase	AF489108	NA	NA	malonyl-CoA; cyanidin 3-O-glucoside	cyanidin 3-O-6’-O-malonylglucoside
10.1104/pp.010447	Dahlia variabilis	Dv3MaT	malonyl-CoA:anthocyanidin 3-O-glucoside-6’-O-malonyltransferase	AF489108	NA	NA	malonyl-CoA; delphinidin 3-O-glucoside	delphinidin 3-O-6’-O-malonylglucoside
10.1104/pp.102.018572	Rosa hybrida	RhAAT1	geraniol/citronellol acetyltransferase	BQ106456	NA	NA	geraniol;citronellol;nerol;cis-3-hexene 1-alcohol;2-phenylethyl alcohol;1-Octanol	geranyl acetate;citronellyl acetate;cis-3-hexenyl acetate;2-phenylethyl acetate
10.1093/jxb/erv423	Malus domestica	MdSHT	spermidine hydroxycinnamoyltransferase	KP698511	NA	MDP0000197321	p-coumaroyl-CoA; spermidine	N1N5N10-tricoumaroyl spermidine
10.1093/jxb/erv423	Malus domestica	MdSHT	spermidine hydroxycinnamoyltransferase	KP698511	NA	MDP0000197321	caffeoyl-CoA; spermidine	dicoumaroyl-caffeoyl spermidine
10.1093/jxb/erv423	Malus domestica	MdSHT	spermidine hydroxycinnamoyltransferase	KP698511	NA	MDP0000197321	p-coumaroyl-CoA; caffeoyl-CoA	N1,N5,N10-tricoumaroyl spermidine; N1,N5-dicoumaroyl-N10-caffeoyl spermidine
10.1074/jbc.M410276200	Euonymus alatus	EaDGAT1	diacylglycerol:acetyl-CoA acetyltransferase	AY751297	NA	NA	acetyl-CoA;1,2-diacylglycerol	1,2-diacyl-3-acetyl-sn-glycerols
10.1021/bi020618g	Salvia splendens	Ss5MaT1	Malonyl-CoA:anthocyanin 5-O-glucoside-6''-O-malonyltransferase	AF405707	NA	NA	Malonyl-CoA;bisdemalonylsalvianin;shisonin	Monodemalonylsalvianin;malonylshisonin
10.1111/j.1365-313X.2007.03337.x	Catharanthus roseus	16OMT	16-hydroxytabersonine-16-O-methyltransferase	EF444544	NA	NA	16-hydroxytabersonine	16-O-methylated hydroxytabersonine;16-methoxytabersonine
10.1074/jbc.M116.751065	Arabidopsis thaliana	PMAT1	NAE 12:0-O-glucoside malonyltransferase;Phenolic glucoside malonyltransferase 1	NA	NA	At5g39050	NAE 12:0 glucoside;NAE 12:0-glucoside	NAE 12:0-monomalonylglucoside;NAE 12:0-mono-malonylglucoside;NAE 12:0-di-malonylglucoside
10.1104/pp.20.00241	Zea mays	GL2	Glossy2	GRMZM2G098239; Zm00001d002353	NA	NA	C30 fatty acid	C32 primary alcohol; C32 aldehyde
10.1104/pp.20.00241	Zea mays	GL2-LIKE	Glossy2-like	GRMZM2G315767; Zm00001d024317	NA	NA	C26 fatty acid; C28 fatty acid	C30 fatty acid
10.1104/pp.20.00241	Arabidopsis thaliana	AtCER2	NA	At4g24510	NA	NA	C26 fatty acid; C28 fatty acid	C30 fatty acid
10.1104/pp.20.00241	Arabidopsis thaliana	AtCER2-LIKE1	NA	At4g13840	NA	NA	NA	NA
10.1104/pp.20.00241	Arabidopsis thaliana	AtCER2-LIKE2	NA	At3g23840	NA	NA	NA	NA
10.1104/pp.20.00241	Oryza sativa	OsCER2	NA	Os04g0611200	NA	NA	NA	NA
10.1046/j.1432-1033.2002.02892.x	Cucumis melo	CM-AAT1	Alcohol acyl-transferase	CAA94432	NA	NA	2-Phenyl ethanol;hexanoyl-CoA	2-Phenylethyl hexanoate
10.1046/j.1432-1033.2002.02892.x	Cucumis melo	CM-AAT1	Alcohol acyl-transferase	CAA94432	NA	NA	hexanol;acetyl-CoA	hexyl acetate
10.1046/j.1432-1033.2002.02892.x	Cucumis melo	CM-AAT1	Alcohol acyl-transferase	CAA94432	NA	NA	trans-2-Hexenol;acetyl-CoA	trans-2-Hexenyl acetate
10.1046/j.1432-1033.2002.02892.x	Cucumis melo	CM-AAT1	Alcohol acyl-transferase	CAA94432	NA	NA	isoamyl alcohol;acetyl-CoA	isoamyl acetate
10.1046/j.1432-1033.2002.02892.x	Cucumis melo	CM-AAT1	Alcohol acyl-transferase	CAA94432	NA	NA	phenyl-2-ethanol;acetyl-CoA	phenyl-2-ethyl acetate
10.1046/j.1432-1033.2002.02892.x	Cucumis melo	CM-AAT1	Alcohol acyl-transferase	CAA94432	NA	NA	benzyl alcohol;acetyl-CoA	benzyl acetate
10.1046/j.1432-1033.2002.02892.x	Cucumis melo	CM-AAT1	Alcohol acyl-transferase	CAA94432	NA	NA	2-Phenyl ethanol;acetyl-CoA	2-Phenylethyl acetate
10.1046/j.1432-1033.2002.02892.x	Cucumis melo var. Cantalupensis	CM-AAT1	Alcohol acyl-transferase	CAA94432	NA	NA	Butanol;Hexanol;2-Methylbutanol;3-Methylbutanol;Benzyl alcohol;1-Phenyl ethanol;2-Phenyl ethanol	Butyl acetate;Hexyl acetate;2-Methylbutyl acetate;3-Methylbutyl acetate;Benzyl acetate;1-Phenylethyl acetate;2-Phenylethyl acetate
10.1046/j.1432-1033.2002.02892.x	Cucumis melo var. Cantalupensis	CM-AAT1	Alcohol acyl-transferase	CAA94432	NA	NA	Butanol;Hexanol;2-Methylbutanol;3-Methylbutanol;Benzyl alcohol;1-Phenyl ethanol;2-Phenyl ethanol	Butyl propionate;Hexyl propionate;2-Methylbutyl propionate;3-Methylbutyl propionate;Benzyl propionate;1-Phenylethyl propionate;2-Phenylethyl propionate
10.1046/j.1432-1033.2002.02892.x	Cucumis melo var. Cantalupensis	CM-AAT1	Alcohol acyl-transferase	CAA94432	NA	NA	Butanol;Hexanol;2-Methylbutanol;3-Methylbutanol;Benzyl alcohol;1-Phenyl ethanol;2-Phenyl ethanol	Butyl hexanoate;Hexyl hexanoate;2-Methylbutyl hexanoate;3-Methylbutyl hexanoate;Benzyl hexanoate;1-Phenylethyl hexanoate;2-Phenylethyl hexanoate
10.1186/s13068-021-02068-9	Oryza sativa	OsAT10	p-coumaroyl-CoA:arabinosyltransferase	NA	Q69UE6.1	NA	p-coumaroyl-CoA	p-coumaroylated arabinosyl
10.1186/s13068-021-02068-9	Sorghum bicolor	OsAT10	BAHD acyltransferase OsAT10	NA	Q69UE6.1	NA	arabinosyl residues on xylan	p-coumaroyl-arabinose
10.1186/1475-2859-12-62	Nicotiana tabacum	HCBT	Hydroxycinnamoyl/benzoyl-CoA/anthranilate N-hydroxycinnamoyl/benzoyltransferase	NA	NA	NA	p-coumarate	N-(4′-hydroxycinnamoyl)-anthranilic acid (Avn D)
10.1186/1475-2859-12-62	Nicotiana tabacum	HCBT	Hydroxycinnamoyl/benzoyl-CoA/anthranilate N-hydroxycinnamoyl/benzoyltransferase	NA	NA	NA	caffeate	N-(3′4′-dihydroxycinnamoyl)-anthranilic acid (Avn F)
10.1186/1475-2859-12-62	NA	Sam5	p-coumarate 3-hydroxylase	ABC88666.1	NA	NA	p-coumarate	caffeate; 345-trihydroxycinnamate
10.1186/1475-2859-12-62	Escherichia coli	HCBT	hydroxycinnamoyl/benzoyl-CoA/anthranilate N-hydroxycinnamoyl/benzoyltransferase	CAB06427	NA	NA	p-coumarate; anthranilate	Avn D [N-(4'-hydroxycinnamoyl)-anthranilic acid]
10.1186/1475-2859-12-62	Escherichia coli	HCBT	hydroxycinnamoyl/benzoyl-CoA/anthranilate N-hydroxycinnamoyl/benzoyltransferase	CAB06427	NA	NA	caffeate; anthranilate	Avn F [N-(3',4'-dihydroxycinnamoyl)-anthranilic acid]
10.1186/1475-2859-12-62	Escherichia coli	Nt4CL1	4-coumarate: CoA ligase	U50845	NA	NA	p-coumarate; caffeate	p-coumaroyl-CoA; caffeoyl-CoA
10.1186/1475-2859-12-62	Escherichia coli	RgTAL	tyrosine ammonia-lyase	AAA33883	NA	NA	tyrosine	p-coumarate
10.1186/1475-2859-12-62	Escherichia coli	Sam5	p-coumarate 3-hydroxylase	ABC88666.1	NA	NA	p-coumarate	caffeate
10.1186/1475-2859-12-62	Escherichia coli	Sam5	p-coumarate 3-hydroxylase	ABC88666.1	NA	NA	caffeate	3,4,5-trihydroxycinnamate
10.1186/1475-2859-12-62	Escherichia coli	HpaBC	4-hydroxyphenylacetate 3-hydroxylase complex	CAQ34705; CAQ34704	NA	NA	p-coumarate	caffeate
10.1093/jxb/erz430	Actinidia chinensis	AchnFHT	ω-hydroxyacid/fatty alcohol hydroxycinnamoyl transferase	NA	NA	Achn348111	feruloyl-CoA; ω-hydroxypalmitic acid; 1-tetradecanol	ferulate ω-hydroxyacids; primary alcohols; ω-feruloyloxypalmitic acid; tetradecyl ferulate
10.1016/j.plantsci.2018.01.012	Taxus spp.	TAX6	10-deacetylbaccatin III-10-O-acetyltransferase	NA	NA	NA	taxadien-5a9a10b13a-tetraol	tetraol-9-acetate; tetraol-10-acetate; tetraol-910-diacetate
10.1016/j.plantsci.2018.01.012	Taxus spp.	TAX6	10-deacetylbaccatin III-10-O-acetyltransferase	NA	NA	NA	taxadien-5a-acetoxy-9a10b13a-triol	tetraol-59-diacetate; tetraol-510-diacetate
10.1016/j.plantsci.2018.01.012	Taxus spp.	TAX10	taxoid side chain-N-benzoyltransferase	NA	NA	NA	taxadien-5a13a-diol	diol monoacetate
10.1016/j.plantsci.2018.01.012	Taxus spp.	TAX14	EST-derived acyltransferase	NA	NA	NA	taxadien-5a10b-diol	5-monoacetate derivative
10.1016/j.plantsci.2018.01.012	Taxus spp.	TAX1	taxoid 5a-acetyltransferase	AY628433	NA	NA	taxadien-5a-ol; taxadien-5a10b-diol; taxadien-5a13a-diol; taxadien-2a5a10b-triol; taxadien-5a9a10b13a-tetraol; taxadien-5a-acetoxy-9a10b13a-triol; taxadien-5a,9a,10b,13a-tetraol; taxadien-5a-acetoxy-9a,10b,13a-triol	acetylated taxoids; taxadien-5a-yl acetate; taxadien-9a-acetoxy-5a,10b,13a-triol;taxadien-10b-acetoxy-5a,9a,13a-triol; taxadien-5a,9a,10b-triacetoxy-13a-ol
10.1016/j.plantsci.2018.01.012	Taxus spp.	TAX19	previously undefined acyltransferase	AY628434	NA	NA	taxadien-2a5a-diol; taxadien-5a-ol; taxadien-5a10b-diol; taxadien-5a13a-diol; taxadien-2a5a10b-triol; taxadien-5a9a10b13a-tetraol; taxadien-5a-acetoxy-9a10b13a-triol; taxadien-5a,9a,10b,13a-tetraol; taxadien-5a-acetoxy-9a,10b,13a-triol	acetylated taxoids; taxadien-5a-yl acetate; taxadien-13a-acetoxy-5a,9a,10b-triol; taxadien-5a,13a-diacetoxy-9a,10b-diol
10.1371/journal.pone.0046805	Arabidopsis thaliana	PIZ	PIZZA	NA	NA	At4g31910	BL; 14C-lauric acid-CoA; CS; TY; Brassinolide (BL); Castasterone (CS); Typhasterol (TY)	LA-BL; LA-CS; LA-TY; Acylated Brassinolide; Acylated Castasterone; Acylated Typhasterol
10.1007/s00253-010-2939-y	Dianthus caryophyllus	HCBT	hydroxycinnamoyl/benzoyl-CoA/anthranilate N-hydroxycinnamoyl/benzoyltransferase	NA	O24645	NA	coumaroyl-CoA; anthranilate; Caffeic acid; Ferulic acid; Sinapic acid; p-Coumaric acid; 3-hydroxyanthranilate; Coumaroyl-CoA; Caffeoyl-CoA; Feruloyl-CoA; Sinapioyl-CoA; Anthranilate; 3-Hydroxyanthranilate	N-(4′-hydroxycinnamoyl)-anthranilate; N-(3′4′-Dihydroxycinnamoyl)-anthranilic acid; N-(3′-Methoxy-4′-hydroxycinnamoyl)-anthranilic acid; N-(3′5′-Dimethoxy-4′-hydroxycinnamoyl)-anthranilic acid; N-(4′-Hydroxycinnamoyl)-3-hydroxyanthranilic acid; N-(4'-hydroxycinnamoyl)-anthranilate; N-(3',4'-dihydroxycinnamoyl)-anthranilate; N-(3'-methoxy-4'-hydroxycinnamoyl)-anthranilate; N-(3',5'-dimethoxy-4'-hy…
10.1007/s00253-010-2939-y	Arabidopsis thaliana	4CL5	4-coumarate/CoA ligase	NA	NA	At3g21230	p-coumaric acid; caffeic acid; ferulic acid; sinapic acid	Coumaroyl-CoA; Caffeoyl-CoA; Feruloyl-CoA; Sinapioyl-CoA
10.1007/s00253-010-2939-y	Saccharomyces cerevisiae	NA	NA	NA	NA	NA	3,4-dimethoxycinnamic acid; Anthranilate; Cinnamic acid; o-Coumaric acid; m-Coumaric acid; 3-Methoxycinnamic acid; 4-Methoxycinnamic acid; 2,3-Dimethoxycinnamic acid; 2,4-Dimethoxycinnamic acid; 2,5-Dimethoxycinnamic acid; 3-Hydroxy-4-methoxycinnamic acid; 3,4,5-Trimethoxycinnamic acid; 3-Hydroxyanthranilate	N-(3',4'-dimethoxycinnamoyl)-anthranilic acid (tranilast); N-(Cinnamoyl)-anthranilic acid; N-(2'-Hydroxycinnamoyl)-anthranilic acid; N-(3'-Hydroxycinnamoyl)-anthranilic acid; N-(3'-Methoxycinnamoyl)-anthranilic acid; N-(4'-Methoxycinnamoyl)-anthranilic acid; N-(2',3'-Dimethoxycinnamoyl)-anthranilic acid; N-(2',4'-Dimethoxycinnamoyl)-anthranilic acid; N-(2',5'-Dimethoxycinnamoyl)-anthranilic acid;…
10.1038/s41467-023-36503-2	Lathyrus sativus	LsAAE3	Acyl-activating enzyme 3	NA	NA	LATSA3860_EIv1.0_0424890	Oxalate; ATP; CoA; L-DAP	β-L-ODAP; α-L-ODAP
10.1038/s41467-023-36503-2	Lathyrus sativus	LsBOS	β-L-ODAP synthase	NA	NA	NA	Oxalate; ATP; CoA; L-DAP	β-L-ODAP
10.1093/pcp/pcaa133	Arabidopsis thaliana	CER2	NA	At4g24510	NA	NA	fatty acids 28 carbons in length	VLCFAs up to 30 carbons in length
10.1093/pcp/pcaa133	Arabidopsis thaliana	CER2-LIKE1	NA	At4g13840	NA	NA	fatty acids	VLCFAs up to 34 carbons in length
10.1093/pcp/pcaa133	Arabidopsis thaliana	CER2-LIKE2	NA	At3g23840	NA	NA	fatty acids	mostly 30-carbon VLCFA; some 32-carbon VLCFA
10.1093/pcp/pcaa133	Arabidopsis thaliana	CER2-LIKE3	NA	At4g29250	NA	NA	fatty acids	30-carbon VLCFAs
10.1093/pcp/pcaa133	Arabidopsis thaliana	CER2-LIKE4	NA	At5g02890	NA	NA	fatty acids	reduced accumulation of 26-carbon VLCFAs; maintained accumulation of 28-carbon VLCFAs
10.1007/s00425-005-1484-x	Nicotiana tabacum	THT	Hydroxycinnamoyl-CoA:tyramine N-(hydroxycinnamoyl)transferase	NA	NA	NA	[1-14C]tyramine; feruloyl-CoA; Tyramine; Hydroxycinnamoyl-CoA thioesters; Feruloyl-CoA	[14C]FT; Hydroxycinnamic acid amides of tyramine; Feruloyltyramine; 4-Coumaroyltyramine
10.1007/s00425-005-1484-x	Nicotiana tabacum	TYDC	Tyrosine decarboxylase	NA	NA	NA	L-tyrosine	Tyramine
10.1111/j.1365-313X.2008.03773.x	Arabidopsis thaliana	SHT	Spermidine Hydroxycinnamoyl Transferase	NA	NA	At2g19070	Feruloyl-CoA;Spermidine	N1N5N10-triferuloyl spermidine;Monoferuloyl spermidine;Diferuloyl spermidine;N1,N5,N10-Trihydroxyferuloyl Spermidine; N1,N5-Dihydroxyferuloyl-N10-Sinapoyl Spermidine
10.1111/j.1365-313X.2008.03773.x	Arabidopsis thaliana	CCoAOMT-like	O-Methyltransferase	NA	NA	At1g67990	Trihydroxyferuloyl Spermidine	N1,N5-Dihydroxyferuloyl-N10-Sinapoyl Spermidine
10.1093/jxb/ery057	Arabidopsis thaliana	BIA2	Brassinosteroid Inactivator 2	NA	NA	At5G47950	certain BRs (brassinosteroids); bioactive BRs	esterified BRs; esterified bioactive BRs
10.1186/s12934-022-01831-3	Capsicum sp.	AT3	Acyltransferase AT3	NA	NA	NA	vanillylamine; nonanoic acid	nonivamide
10.1186/s12934-022-01831-3	Capsicum sp.	ACS	CoA-ligase ACS	NA	NA	NA	vanillylamine; nonanoic acid	nonivamide
10.1186/s12934-022-01831-3	Capsicum annuum	CaAT	Tyramine N-(hydroxycinnamoyl) transferase; Capsaicinoid synthase CaAT; Tyramine N-hydroxycinnamoyl transferase	NA	NA	NA	Not specified explicitly; vanillylamine; nonanoic acid	Various aromatic amides; Nonivamide
10.1186/s12934-022-01831-3	Solanum lycopersicum	SlAT	NA; N-hydroxycinnamoyl-CoA:tyramine N-(hydroxycinnamoyl) transferase THT1-3	NA	NA	NA	Not specified explicitly; vanillylamine; nonanoic acid	Nonivamide
10.1186/s12934-022-01831-3	Petunia hybrida	PhCL	4-coumarate: CoA ligase	NA	NA	NA	nonanoic acid	nonanoyl-CoA
10.1186/s12934-022-01831-3	Sphingomonas sp. Ibu-2	IpfF	Ibuprofen CoA ligase	NA	NA	NA	nonanoic acid	nonanoyl-CoA
10.1093/jxb/erac095	Nicotiana tabacum	NtASAT1	NA	XM_016595769	NA	Nitab4.5_0004970g0010	sucrose; acetyl-CoA; isobutyryl-CoA; isovaleryl-CoA	monoacylsucroses S1:2 (with acetyl-CoA); S1:4 (with iC4-CoA); S1:5 (with iC5-CoA)
10.1093/jxb/erac095	Nicotiana tabacum	NtASAT2	NA	XM_016649597	NA	NA	isovaleryl-CoA; monoacylsucrose S1:5	diacylsucrose S2:10 (iC5, iC5)
10.1104/pp.111.187187	Arabidopsis thaliana	DCF	Hydroxycinnamoyl-CoA-transferase	NA	NA	NA	feruloyl-CoA;16-hydroxy-palmitic acid	16-feruloyl-palmitic acid;methyl-ferulate
10.1104/pp.111.187187	Arabidopsis thaliana	DCF	Hydroxycinnamoyl-CoA-transferase	NA	NA	NA	Sinapoyl-CoA;16-hydroxy-palmitic acid	Sinapoyl-16-hydroxy-palmitic acid
10.1104/pp.111.187187	Arabidopsis thaliana	DCF	Hydroxycinnamoyl-CoA-transferase	NA	NA	NA	Caffeoyl-CoA;16-hydroxy-palmitic acid	Caffeoyl-16-hydroxy-palmitic acid
10.1104/pp.111.187187	Arabidopsis thaliana	DCF	Hydroxycinnamoyl-CoA-transferase	NA	NA	NA	p-Coumaroyl-CoA;16-hydroxy-palmitic acid	p-Coumaroyl-16-hydroxy-palmitic acid
10.1104/pp.111.187187	Arabidopsis thaliana	DCF	Defective in Cutin Feruloylation	NA	NA	At3g48720	v-hydroxy fatty acids	feruloylated v-hydroxy fatty acids
10.1104/pp.111.187187	Arabidopsis thaliana	HHT/ASFT	Hydroxycinnamoyl-CoA:v-Hydroxyacid O-Hydroxycinnamoyl-Transferase/Aliphatic Suberin Feruloyl-Transferase	NA	NA	NA	16-hydroxy-hexadecanoic acid	16-feruloyl-palmitic acid
10.1007/s00425-016-2613-4	Phaseolus vulgaris	HHHT	Hydroxycinnamoyl-CoA:tetrahydroxyhexanedioic acid transferase	KX443573	NA	NA	trans-p-coumaroyl-CoA;galactaric acid	p-coumaroyl-galactaric acid ester
10.1007/s00425-016-2613-4	Phaseolus vulgaris	HHHT	Hydroxycinnamoyl-CoA:tetrahydroxyhexanedioic acid transferase	KX443573	NA	NA	trans-p-coumaroyl-CoA;D-glucaric acid	p-coumaroyl-D-glucaric acid ester
10.1007/s00425-016-2613-4	Phaseolus vulgaris	HHHT	Hydroxycinnamoyl-CoA:tetrahydroxyhexanedioic acid transferase	KX443573	NA	NA	trans-caffeoyl-CoA;galactaric acid	caffeoyl-galactaric acid ester
10.1007/s00425-016-2613-4	Phaseolus vulgaris	HHHT	Hydroxycinnamoyl-CoA:tetrahydroxyhexanedioic acid transferase	KX443573	NA	NA	trans-caffeoyl-CoA;D-glucaric acid	caffeoyl-D-glucaric acid ester
10.1007/s00425-016-2613-4	Phaseolus vulgaris	HHHT	Hydroxycinnamoyl-CoA:tetrahydroxyhexanedioic acid transferase	KX443573	NA	NA	trans-feruloyl-CoA;galactaric acid	feruloyl-galactaric acid ester
10.1007/s00425-016-2613-4	Phaseolus vulgaris	HHHT	Hydroxycinnamoyl-CoA:tetrahydroxyhexanedioic acid transferase	KX443573	NA	NA	trans-feruloyl-CoA;D-glucaric acid	feruloyl-D-glucaric acid ester
10.1016/j.molp.2019.11.005	Arabidopsis thaliana	PBS3	GH3 acyl adenylase-family enzyme	AT5G13320	NA	GH3.12	Isochorismate; L-glutamate	Isochorismoyl-glutamate A
10.1016/j.molp.2019.11.005	Arabidopsis thaliana	EPS1	BAHD acyltransferase-family protein	AT5G67160	NA	NA	Isochorismoyl-glutamate A	Salicylic acid; N-pyruvoyl-L-glutamate
10.1016/s0014-5793(99)00355-5	NA	ACS	Acridone Synthase	NA	NA	NA	N-methylanthraniloyl-CoA; three malonyl-CoAs	13-dihydroxy-N-methylacridone
10.1016/s0014-5793(99)00355-5	Ruta graveolens	ACS I	Acridone Synthase I	NA	NA	NA	N-methylanthraniloyl-CoA; three malonyl-CoAs	1,3-dihydroxy-N-methylacridone
10.1016/s0014-5793(99)00355-5	Ruta graveolens	ACS II	Acridone Synthase II	NA	NA	NA	N-methylanthraniloyl-CoA; three malonyl-CoAs	1,3-dihydroxy-N-methylacridone
10.1038/s41467-023-36299-1	Arabidopsis thaliana	AtCOSY	Coumarin Synthase	NA	NA	NA	o-hydroxylated trans-hydroxycinnamoyl-CoA	coumarins
10.1038/s41467-023-36299-1	Glycine max	GmCOSY	Coumarin Synthase	NA	NA	NA	o-hydroxylated trans-hydroxycinnamoyl-CoA	coumarins
10.1038/s41467-023-36299-1	Solanum tuberosum	StCOSY	Coumarin Synthase	NA	NA	NA	o-hydroxylated trans-hydroxycinnamoyl-CoA	coumarins
10.1038/s41467-023-36299-1	Sorghum bicolor	SbCOSY	Coumarin Synthase	NA	NA	NA	o-hydroxylated trans-hydroxycinnamoyl-CoA	coumarins
10.3390/ijms21051654	Arabidopsis thaliana	LPIAT	Lyso-Phosphatidylinositol Acyltransferase	At3g05510	NA	NA	lyso-phosphatidylinositol;[14C]-C18:1-CoA;2-lyso-phosphatidylinositol	1-acyl 2-lyso phosphatidylinositol;Phosphatidylinositol
10.1104/pp.19.00254	Crocosmia x crocosmiiflora	CcUGT1	UDP-dependent glycosyltransferase CcUGT1	MG938542	NA	UGT77B2	myricetin	myricetin 3-O-rhamnoside
10.1104/pp.19.00254	Crocosmia x crocosmiiflora	CcUGT2	UDP-dependent glycosyltransferase CcUGT2	MG938543	NA	UGT709G2	myricetin 3-O-rhamnoside	myricetin 3-O-glucosyl rhamnoside
10.1104/pp.19.00254	Crocosmia x crocosmiiflora	CcAT1	BAHD-acyltransferase CcAT1	MH365462	NA	NA	myricetin 3-O-glucosyl rhamnoside; caffeoyl-CoA	myricetin 3-O-(6''-O-caffeoyl)-glucosyl rhamnoside (mini-MbA)
10.1104/pp.19.00254	Crocosmia x crocosmiiflora	CcAT2	NA	NA	NA	NA	MRG	MRG-Caff
10.1104/pp.19.00254	Crocosmia x crocosmiiflora	CcFLS	flavonol synthase	MK562524	NA	NA	DHK; DHQ; DHM; dihydromyricetin	kaempferol; quercetin; myricetin
10.1104/pp.19.00254	Crocosmia x crocosmiiflora	CcCYP2	flavonoid 3',5'-hydroxylase CcCYP2	MK562521	NA	CYP75B138	naringenin; DHK; kaempferol; dihydrokaempferol	eriodictyol; DHQ; quercetin; dihydromyricetin
10.1016/j.ymben.2008.08.004	Capsicum annuum	SHT	serotonin N-hydroxycinnamoyltransferase	NA	NA	NA	serotonin; 4-coumaric acid	4-coumaroylserotonin
10.1016/j.ymben.2008.08.004	Capsicum annuum	SHT	serotonin N-hydroxycinnamoyltransferase	NA	NA	NA	serotonin; ferulic acid	feruloylserotonin
10.1016/j.ymben.2008.08.004	Capsicum annuum	SHT	serotonin N-hydroxycinnamoyltransferase	NA	NA	NA	serotonin; caffeic acid	caffeoylserotonin
10.1016/j.ymben.2008.08.004	Capsicum annuum	SHT	serotonin N-hydroxycinnamoyltransferase	NA	NA	NA	serotonin; sinapic acid	sinapoylserotonin
10.1016/j.ymben.2008.08.004	Capsicum annuum	SHT	serotonin N-hydroxycinnamoyltransferase	NA	NA	NA	serotonin; cinnamic acid	cinnamoylserotonin
10.1016/j.ymben.2008.08.004	Capsicum annuum	SHT	serotonin N-hydroxycinnamoyltransferase	NA	NA	NA	octopamine; 4-coumaric acid	4-coumaroyloctopamine
10.1016/j.ymben.2008.08.004	Capsicum annuum	SHT	serotonin N-hydroxycinnamoyltransferase	NA	NA	NA	tyramine; 4-coumaric acid	4-coumaroyltyramine
10.1111/j.1365-313X.2010.04298.x	Arabidopsis thaliana	At5g39050	AtPMaT1 (phenolic glucoside malonyltransferase)	AY052335	NA	At5g39050	2-Naphthol glucoside (2NAG);1NAG;Kaempferol 7-O-glucoside;Hydroxycoumarin glucosides;Phenol-glucosides;kaempferol 3-O-glucoside;isoflavone glucoside (daidzin)	2-naphthol 6'-O-malonylglucoside;1-naphthol 6'-O-malonylglucoside;kaempferol 7-O-glucoside 6'-O-malonyl;kaempferol 3-O-glucoside 6'-O-malonyl;hydroxycoumarin glucosides 6'-O-malonyl;phenol-glucosides 6'-O-malonyl;isoflavone glucoside (daidzin) 6'-O-malonyl
10.1111/j.1365-313X.2010.04298.x	Arabidopsis thaliana	At3g29670	AtPMaT2	NM_113889	NA	At3g29670	2-Naphthol glucoside (2NAG);Phenol-glucosides;1-naphthol glucoside;kaempferol 7-O-glucoside;hydroxycoumarin glucosides	2-naphthol glucoside 6'-O-malonyl;1-naphthol glucoside 6'-O-malonyl;kaempferol 7-O-glucoside 6'-O-malonyl;hydroxycoumarin glucosides 6'-O-malonyl;phenol-glucosides 6'-O-malonyl
10.1111/j.1365-313X.2010.04298.x	Nicotiana tabacum	NtMaT1	Phenolic glucoside malonyltransferase	AB176525	NA	NA	2-naphthol glucoside;1-naphthol glucoside	2-naphthol glucoside 6'-O-malonyl;1-naphthol glucoside 6'-O-malonyl
10.1007/s00425-022-03856-9	Anthoceros agrestis	AaHCT6	Anthoceros agrestis hydroxycinnamoyltransferase	MW248389	NA	NA	p-coumaroyl-CoA; caffeoyl-CoA; shikimic acid; 3-hydroxyanthranilic acid; 2,3-dihydroxybenzoic acid	p-coumaroylshikimic acid; caffeoylshikimic acid; p-coumaroyl-3-hydroxyanthranilic acid amide; p-coumaroyl-2,3-dihydroxybenzoic acid ester
10.1007/s00425-022-03856-9	Anthoceros agrestis	AaCYP98	Hydroxycinnamoylester/amide 3-hydroxylase	MT119883	NA	NA	p-coumaroylanthranilic acid; p-coumaroyl-3-hydroxyanthranilic acid; p-coumaroyltyramine; p-coumaroylshikimic acid; p-coumaroyl-4'-hydroxyphenyllactic acid	caffeoylanthranilic acid; caffeoyl-3-hydroxyanthranilic acid; caffeoyltyramine; caffeoylshikimic acid; caffeoyl-4'-hydroxyphenyllactic acid
10.1016/j.phytochem.2011.01.039	Melissa officinalis L.	RAS	rosmarinic acid synthase	NA	NA	NA	4-coumaroyl-CoA;hydroxyphenyllactic acid	4-coumaroyl-4'-hydroxyphenyl-lactic acid
10.1016/j.phytochem.2011.01.039	Melissa officinalis L.	RAS	rosmarinic acid synthase	NA	NA	NA	caffeoyl-CoA;3,4-dihydroxyphenyllactic acid	rosmarinic acid
10.1007/s00425-006-0393-y	Coleus blumei	RAS	hydroxycinnamoyl-CoA:hydroxyphenyllactate hydroxycinnamoyltransferase	NA	NA	AM283092	4-coumaroyl-CoA;4-hydroxyphenyllactate	4-Coumaroyl-4'-hydroxyphenyllactate (pC-pHPL)
10.1007/s00425-006-0393-y	Coleus blumei	RAS	hydroxycinnamoyl-CoA:hydroxyphenyllactate hydroxycinnamoyltransferase	NA	NA	AM283092	caVeoyl-CoA;4-hydroxyphenyllactate	CaVeoyl-4'-hydroxyphenyllactate (Caf-pHPL)
10.1007/s00425-006-0393-y	Coleus blumei	RAS	hydroxycinnamoyl-CoA:hydroxyphenyllactate hydroxycinnamoyltransferase	NA	NA	AM283092	4-coumaroyl-CoA;3.4-dihydroxyphenyllactate	4-Coumaroyl-3.4'-dihydroxyphenyllactate (pC-DHPL)
10.1007/s00425-006-0393-y	Coleus blumei	RAS	hydroxycinnamoyl-CoA:hydroxyphenyllactate hydroxycinnamoyltransferase	NA	NA	AM283092	caVeoyl-CoA;3.4-dihydroxyphenyllactate	Rosmarinic acid (RA)
10.1016/j.scib.2021.06.014	Oryza sativa	OsPHT4	Putrescine Hydroxycinnamoyl Transferase	NA	NA	NA	coumaroyl-CoA;putrescine	Cou-Put
10.1016/j.scib.2021.06.014	Oryza sativa	OsODC	ornithine decarboxylase	NA	NA	NA	ornithine	putrescine
10.1016/j.scib.2021.06.014	Oryza sativa	OsPHT3	putrescine hydroxycinnamoyl acyltransferase	NA	NA	NA	putrescine; hydroxycinnamoyl-CoA	hydroxycinnamoylputrescine
10.1016/j.scib.2021.06.014	Oryza sativa	OsPHT4	putrescine hydroxycinnamoyl acyltransferase	NA	NA	NA	putrescine; hydroxycinnamoyl-CoA	hydroxycinnamoylputrescine
10.1016/j.scib.2021.06.014	Brachypodium distachyon	BdODC	ornithine decarboxylase	NA	NA	NA	ornithine	putrescine
10.1016/j.scib.2021.06.014	Brachypodium distachyon	BdPHT	putrescine hydroxycinnamoyl acyltransferase	NA	NA	NA	putrescine; hydroxycinnamoyl-CoA	hydroxycinnamoylputrescine
10.1016/j.scib.2021.06.014	Setaria italica	SiODC	ornithine decarboxylase	NA	NA	NA	ornithine	putrescine
10.1016/j.scib.2021.06.014	Setaria italica	SiPHT	putrescine hydroxycinnamoyl acyltransferase	NA	NA	NA	putrescine; hydroxycinnamoyl-CoA	hydroxycinnamoylputrescine
10.1021/acssynbio.0c00391	Nicotiana tabacum	NtSHT	Spermidine N-Hydroxycinnamoyltransferase	MN787045	NA	NA	p-coumaric acid	NN′-di-p-coumaroyl N″-caffeoyl spermidine
10.1021/acssynbio.0c00391	Solanum lycopersicum	SlSHT	Spermidine N-Hydroxycinnamoyltransferase	MN787044	NA	NA	p-coumaric acid	NN′-di-p-coumaroyl N″-caffeoyl spermidine
10.1021/acssynbio.0c00391	Ricinus communis	RicSHT	Spermidine N-Hydroxycinnamoyltransferase	MN787043	NA	NA	p-coumaric acid;caffeic acid;spermidine	NN′-di-p-coumaroyl N″-caffeoyl spermidine;N1,N5,N10-tricaﬀeoyl spermidine;N-caﬀeoyl N′,N″-diferuloyl spermidine
10.1021/acssynbio.0c00391	Vitis vinifera	VvSHT	Spermidine N-Hydroxycinnamoyltransferase	MN787047	NA	NA	p-coumaric acid	NN′-di-p-coumaroyl N″-caffeoyl spermidine
10.1021/acssynbio.0c00391	Rosa chinensis	RocSHT	Spermidine N-Hydroxycinnamoyltransferase	MN787046	NA	NA	p-coumaric acid	NN′-di-p-coumaroyl N″-caffeoyl spermidine
10.1021/acssynbio.0c00391	Arabidopsis thaliana	AtSHT	Spermidine N-hydroxycinnamoyltransferase	MN787045	NA	NA	p-coumaric acid;spermidine;ferulic acid	N1,N5,N10-tri-p-coumaroyl spermidine;N1,N5,N10-triferuloyl spermidine;N,N′-di-p-coumaroyl N″-caﬀeoyl spermidine
10.1021/acssynbio.0c00391	Nicotiana tabacum	NtSHT	Spermidine N-hydroxycinnamoyltransferase	MN787044	NA	NA	p-coumaric acid;ferulic acid;spermidine	N,N′-di-p-coumaroyl N″-feruloyl spermidine;N-p-coumaroyl N′,N″-diferuloyl spermidine
10.1021/acssynbio.0c00391	Malus x domestica	MdSHT	Spermidine N-hydroxycinnamoyltransferase	MN787047	NA	NA	ferulic acid;spermidine	N,N′-diferuloyl N″-5-hydroxyferuloyl spermidine
10.1104/pp.112.204735	Solanum habrochaites	SlAT2	Acyltransferase2	JX418278 to JX418289, JX871836	NA	NA	Triacylsucroses	Tetraacylsucroses
10.1104/pp.112.204735	Solanum lycopersicum	SlAT2	Acyltransferase2	NA	NA	NA	Triacylsucroses	Tetraacylsucroses
10.1186/s12934-016-0593-5	Lavandula angustifolia	LaAT1	Rosmarinic acid synthase	NA	NA	NA	34-dihydroxyphenyllactate;caffeate	Rosmarinic acid
10.1186/s12934-016-0593-5	Nicotiana tabacum	NtHQT	NA	NA	NA	NA	p-coumaroyl-CoA;quinate	coumaroyl quinate
10.1186/s12934-016-0593-5	Nicotiana tabacum	NtHQT	NA	NA	NA	NA	caffeoyl-CoA;quinate	chlorogenic acid
10.1186/s12934-016-0593-5	Oryza sativa	OsHCT4	NA	NA	NA	NA	p-coumaroyl-CoA;glycerol	p-coumaroyl glycerol
10.1186/s12934-016-0593-5	Oryza sativa	OsHCT4	NA	NA	NA	NA	feruloyl-CoA;glycerol	feruloyl glycerol
10.1186/s12934-016-0593-5	Oryza sativa	OsHCT4	NA	NA	NA	NA	caffeoyl-CoA;glycerol	caffeoyl glycerol
10.1186/s12934-016-0593-5	Arabidopsis	AtSCT;AtSDT	NA	NA	NA	NA	p-coumaroyl-CoA;spermidine	NA
10.1186/s12934-016-0593-5	Erythroxylum coca	EcCS	NA	NA	NA	NA	cinnamoyl-CoA;2-carbomethoxy-3β-tropine	cinnamoylcocaine
10.1186/s12934-016-0593-5	Erythroxylum coca	EcCS	NA	NA	NA	NA	benzoyl-CoA;2-carbomethoxy-3β-tropine	cocaine
10.1186/s12934-016-0593-5	Arabidopsis	AtHHT3	NA	NA	NA	NA	p-coumarate;1-dodecanol	dodecyl p-coumarate
10.1186/s12934-016-0593-5	Arabidopsis	AtHHT3	NA	NA	NA	NA	caffeate;1-dodecanol	dodecyl caffeate
10.1186/s12934-016-0593-5	Arabidopsis	AtHHT3	NA	NA	NA	NA	ferulate;1-dodecanol	dodecyl ferulate
10.1186/s12934-016-0593-5	Petunia x hybrida	BPBT	NA	NA	NA	NA	benzoyl-CoA;ethanol	ethyl benzoate
10.1186/s12934-016-0593-5	Petunia x hybrida	BPBT	NA	NA	NA	NA	benzoyl-CoA;butanol	butyl benzoate
10.1186/s12934-016-0593-5	Petunia x hybrida	BPBT	NA	NA	NA	NA	benzoyl-CoA;isopentanol	isopentyl benzoate
10.1186/s12934-016-0593-5	Petunia x hybrida	BPBT	NA	NA	NA	NA	benzoyl-CoA;2-phenylethanol	phenethyl benzoate
10.1186/s12934-016-0593-5	Petunia x hybrida	BPBT	NA	NA	NA	NA	caffeoyl-CoA;2-phenylethanol	CAPE
10.1186/s12934-016-0593-5	Lavandula angustifolia	LaAT1	Rosmarinic acid synthase	NA	NA	NA	4-hydroxyphenyllactate;p-coumarate	p-coumaroyl 4'-hydroxyphenyllactate
10.1186/s12934-016-0593-5	Lavandula angustifolia	LaAT1	Rosmarinic acid synthase	NA	NA	NA	4-hydroxyphenyllactate;caffeate	caffeoyl 4'-hydroxyphenyllactate
10.1186/s12934-016-0593-5	Lavandula angustifolia	LaAT1	Rosmarinic acid synthase	NA	NA	NA	4-hydroxyphenyllactate;ferulate	feruloyl 4'-hydroxyphenyllactate
10.1186/s12934-016-0593-5	Lavandula angustifolia	LaAT1	Rosmarinic acid synthase	NA	NA	NA	3,4-dihydroxyphenyllactate;p-coumarate	p-coumaroyl 3',4'-dihydroxyphenyllactate
10.1186/s12934-016-0593-5	Lavandula angustifolia	LaAT1	Rosmarinic acid synthase	NA	NA	NA	3,4-dihydroxyphenyllactate;ferulate	feruloyl 3',4'-dihydroxyphenyllactate
10.1007/s00425-007-0489-z	Petunia hybrid	PhWS1	Wax Synthase/Diacylglycerol Acyltransferase	DQ093641	NA	NA	Isoamyl alcohol; palmitic acid (C16:0); stearic acid (C18:0); arachidic acid (C20:0); behenic acid (C22:0); lignoceric acid (C24:0)	Isoamyl esters of palmitic (C16:0); stearic (C18:0); arachidic (C20:0); behenic (C22:0); lignoceric acid (C24:0)
10.1007/s00425-007-0489-z	Saccharomyces cerevisiae	PhWS1	Wax Synthase/Diacylglycerol Acyltransferase	NA	NA	NA	Isoamyl alcohol	Isoamyl esters
10.1007/s00425-007-0489-z	Saccharomyces cerevisiae	PhWS1	Wax Synthase/Diacylglycerol Acyltransferase	NA	NA	NA	Benzyl alcohol	Benzyl esters
10.1094/MPMI.2004.17.1.81	Arabidopsis thaliana	AsHHT1	Hydroxycinnamoyl-CoA:hydroxyanthranilate N-hydroxycinnamoyltransferase	AB076980	NA	NP-199704	5-hydroxyanthranilic acid; feruloyl-CoA	avenanthramide B
10.1094/MPMI.2004.17.1.81	Ipomoea batatas	IbHCBT	Hydroxycinnamoyl-CoA:hydroxyanthranilate N-hydroxycinnamoyltransferase	NA	NA	BAA87043	NA	NA
10.1094/MPMI.2004.17.1.81	Dianthus caryophyllus	DcHCBT1	Hydroxycinnamoyl-CoA:hydroxyanthranilate N-hydroxycinnamoyltransferase	NA	NA	Z84383	NA	NA
10.1094/MPMI.2004.17.1.81	Avena sativa	AsHHT1	hydroxycinnamoyl-CoA:hydroxyanthranilate N-hydroxycinnamoyltransferase	AB076980	NA	NA	hydroxyanthranilate; hydroxycinnamoyl-CoAs; 5-hydroxyanthranilic acid; feruloyl-CoA	avenanthramides; avenanthramide B
10.1094/MPMI.2004.17.1.81	Avena sativa	AsHHT2	hydroxycinnamoyl-CoA:hydroxyanthranilate N-hydroxycinnamoyltransferase	AB076981	NA	NA	hydroxyanthranilate; hydroxycinnamoyl-CoAs	avenanthramides
10.1094/MPMI.2004.17.1.81	Avena sativa	AsHHT3	hydroxycinnamoyl-CoA:hydroxyanthranilate N-hydroxycinnamoyltransferase	AB076982	NA	NA	hydroxyanthranilate; hydroxycinnamoyl-CoAs	avenanthramides
10.1094/MPMI.2004.17.1.81	Avena sativa	AsCCoAOMT	caffeoyl-CoA 3-O-methyltransferase	AB076979	NA	NA	caffeoyl-CoA	feruloyl-CoA
10.1104/pp.17.00538	Petunia axillaris	PaxASAT1	Acylsugar Acyltransferase 1	KT716258	NA	NA	Suc; Sucrose	mono-acylsucroses; varied acyl chain lengths (C5 to C8); Mono-acylsucrose
10.1104/pp.17.00538	Petunia axillaris	PaxASAT2	Acylsugar Acyltransferase 2	KT716259	NA	NA	S1:5 (aiC5R2); Mono-acylsucrose	varied acyl chain lengths (iC4, iC5, aiC5, iC6); Di-acylsucrose
10.1104/pp.17.00538	Petunia axillaris	PaxASAT3	Acylsugar Acyltransferase 3	KT716260	NA	NA	S2:10 (aiC5R2 aiC5R4); Di-acylsucrose	S3:17 (with acyl groups predominantly at R3 position using iC6, iC7, iC8); Tri-acylsucrose
10.1104/pp.17.00538	Petunia axillaris	PaxASAT4	Acylsugar Acyltransferase 4	KT716261	NA	NA	tri-acylsucroses; Tri-acylsucrose	tetra-acylsucroses with acyl groups at varying positions; Tetra-acylsucrose
10.1038/nbt966	Solanum lycopersicum	HQT	hydroxycinnamoyl-CoA quinate hydroxycinnamoyl transferase	NA	NA	AJ582652	caffeoyl-CoA; quinic acid	chlorogenic acid
10.1038/nbt966	Nicotiana tabacum	HQT	hydroxycinnamoyl-CoA quinate hydroxycinnamoyl transferase	AJ582651	NA	NA	caffeoyl-CoA; quinic acid	chlorogenic acid
10.1038/nbt966	Lycopersicon esculentum	HQT	hydroxycinnamoyl-CoA quinate hydroxycinnamoyl transferase	AJ582652	NA	NA	quinic acid; caffeoyl CoA	chlorogenic acid
10.1038/nbt966	Nicotiana tabacum	HQT	hydroxycinnamoyl-CoA quinate hydroxycinnamoyl transferase	AJ582651	NA	NA	shikimate; caffeoyl CoA	caffeoyl shikimate
10.1038/nbt966	Nicotiana tabacum	HQT	hydroxycinnamoyl-CoA quinate hydroxycinnamoyl transferase	AJ582651	NA	NA	shikimate; p-coumaroyl CoA	p-coumaroyl shikimate
10.1038/nbt966	Nicotiana tabacum	HQT	hydroxycinnamoyl-CoA quinate hydroxycinnamoyl transferase	AJ582651	NA	NA	quinic acid; p-coumaroyl CoA	p-coumaroyl quinate
10.1038/nbt966	Nicotiana tabacum	HQT	hydroxycinnamoyl-CoA quinate hydroxycinnamoyl transferase	AJ582651	NA	NA	CGA; CoA	caffeoyl CoA; quinic acid
10.1093/plphys/kiab546	Populus trichocarpa	pHBMT1	p-hydroxybenzoyl-CoA monolignol transferase	Potri.001G448000	NA	NA	p-hydroxybenzoyl-CoA; sinapyl alcohol	monolignol–p-hydroxybenzoates
10.1093/plphys/kiab546	Populus trichocarpa	pHBMT1	p-hydroxybenzoyl-CoA monolignol transferase	Potri.001G448000	NA	NA	p-hydroxybenzoyl-CoA; coniferyl alcohol	monolignol–p-hydroxybenzoates
10.1093/plphys/kiab546	Populus trichocarpa	pHBMT1	p-hydroxybenzoyl-CoA monolignol transferase	Potri.001G448000	NA	NA	p-hydroxybenzoyl-CoA; p-coumaryl alcohol	NA
10.1007/s00425-011-1400-5	Lavandula angustifolia	LaAT1	Lavandula angustifolia acyltransferase 1; Rosmarinic acid synthase	DQ886904	NA	NA	4-coumaroyl-CoA; tyramine; shikimic acid; 4-hydroxyphenyllactic acid; caffeoyl-CoA; 3,4-dihydroxyphenyllactic acid; feruloyl-CoA; (hydroxy)cinnamoyl-CoAs; tryptamine; phenylethylamine; anthranilic acid	4-coumaroyltyramine; 4-coumaroylshikimate; 4-coumaroyl-4'-hydroxyphenyllactic acid; caffeoyl-4'-hydroxyphenyllactic acid; rosmarinic acid; feruloyl-3'4'-hydroxyphenyllactic acid; esters; amides
10.1007/s00425-011-1400-5	Lavandula angustifolia	LaAT2	NA	DQ886905	NA	NA	NA	NA
10.1186/s12870-015-0476-7	Capsicum annuum	Pun1	Capsaicin synthase	AY819029	NA	NA	vanillylamine;8-methyl-6-nonenoyl-CoA	capsaicinoid;Capsaicin
10.1186/s12870-015-0476-7	Capsicum annuum	pAMT	Putative aminotransferase	AF085149	NA	NA	Vanillin	Vanillylamine
10.1093/jxb/ers120	Fragaria x ananassa	FaAAT2	Alcohol acyltransferase	JN089766	NA	NA	Ethanol;Acetyl-CoA	Ethyl acetate
10.1093/jxb/ers120	Fragaria x ananassa	FaAAT2	Alcohol acyltransferase	JN089766	NA	NA	Methanol;Acetyl-CoA	Methyl acetate
10.1093/jxb/ers120	Fragaria x ananassa	FaAAT2	Alcohol acyltransferase	JN089766	NA	NA	Methanol;Butyryl-CoA	Methyl butanoate
10.1093/jxb/ers120	Fragaria x ananassa	FaAAT2	Alcohol acyltransferase	JN089766	NA	NA	Ethanol;Butyryl-CoA	Ethyl butanoate
10.1093/jxb/ers120	Fragaria x ananassa	FaAAT2	Alcohol acyltransferase	JN089766	NA	NA	Methanol;Hexanoyl-CoA	Methyl hexanoate
10.1093/jxb/ers120	Fragaria x ananassa	FaAAT2	Alcohol acyltransferase	JN089766	NA	NA	Ethanol;Hexanoyl-CoA	Ethyl hexanoate
10.1093/jxb/ers120	Fragaria x ananassa	FaAAT2	Alcohol acyltransferase	JN089766	NA	NA	Benzyl alcohol;Acetyl-CoA	Benzyl acetate
10.1093/jxb/ers120	Fragaria x ananassa	FaAAT2	Alcohol acyltransferase	JN089766	NA	NA	Benzyl alcohol;Decanoyl-CoA	Benzyl decanoate
10.1093/jxb/ers120	Fragaria x ananassa	FaAAT2	Strawberry alcohol acyltransferase 2	JN089766	NA	NA	C1–C8 straight-chain alcohols; aromatic alcohols	Esters
10.1093/jxb/ers120	Fragaria x ananassa	FaAAT2	Strawberry alcohol acyltransferase 2	JN089766	NA	NA	Cinnamyl alcohol	Cinnamyl acetate
10.1093/jxb/ers120	Fragaria x ananassa	FaAAT2	Strawberry alcohol acyltransferase 2	JN089766	NA	NA	Hexanol	Hexyl acetate
10.1093/jxb/ers120	Fragaria x ananassa	FaAAT2	Strawberry alcohol acyltransferase 2	JN089766	NA	NA	Octanol	Octyl acetate
10.1111/j.1365-313X.2006.02946.x	Arabidopsis thaliana	CHAT	acetyl CoA:(Z)-3-hexen-1-ol acetyltransferase	At3g03480	NA	NA	acetyl-CoA;(Z)-3-hexen-1-ol	(Z)-3-hexen-1-yl acetate
10.1007/s00425-020-03413-2	Celastrus angulatus	CaAT20	BAHD terpene alcohol acyltransferase	MT277444	NA	NA	geraniol; benzoyl-CoA	geranyl benzoate
10.1007/s00425-020-03413-2	Celastrus angulatus	CaAT20	BAHD terpene alcohol acyltransferase	MT277444	NA	NA	geraniol; acetyl-CoA	geranyl acetate
10.1007/s00425-020-03413-2	Celastrus angulatus	CaAT20	BAHD terpene alcohol acyltransferase S405A mutant	MT277444	NA	NA	geraniol; benzoyl-CoA	geranyl benzoate with enhanced activity
10.1007/s00425-020-03413-2	Celastrus angulatus Maxim	CaAT21	BAHD acyltransferase	MT277445	NA	NA	NA	NA
10.1038/s41467-021-21853-6	Echinacea purpurea	EpHTT	Hydroxycinnamoyl-CoA: tartaric acid hydroxycinnamoyl transferase	MT936803	NA	NA	caffeoyl CoA;tartaric acid	caftaric acid
10.1038/s41467-021-21853-6	Echinacea purpurea	EpHQT	Hydroxycinnamoyl-Coenzyme A: quinate hydroxycinnamoyl transferase	MT936804	NA	NA	caffeoyl CoA;quinic acid	chlorogenic acid
10.1038/s41467-021-21853-6	Echinacea purpurea	EpHCT	Hydroxycinnamoyl-Coenzyme A: shikimate/quinate hydroxycinnamoyl transferase	MT936805	NA	NA	p-coumaroyl CoA;shikimic acid	p-coumaroyl shikimic acid
10.1038/s41467-021-21853-6	Echinacea purpurea	EpHCT	Hydroxycinnamoyl-Coenzyme A: shikimate/quinate hydroxycinnamoyl transferase	MT936805	NA	NA	caffeoyl CoA;shikimic acid	5-O-caffeoyl shikimic acid
10.1038/s41467-021-21853-6	Echinacea purpurea	EpCAS	Chicoric acid synthase	MT936806	NA	NA	caftaric acid;chlorogenic acid	chicoric acid;quinic acid
10.1016/j.phytochem.2008.07.018	Origanum dayi	NA	Alcohol acetyl transferase	NA	NA	NA	(R)-linalool	(R)-linalyl acetate
10.1016/j.phytochem.2008.07.018	Origanum majorana	NA	Alcohol acetyl transferase	NA	NA	NA	(R)-linalool;(S)-linalool	(R)-linalyl acetate;(S)-linalyl acetate
10.1016/j.phytochem.2008.07.018	Origanum dayi	NA	Alcohol acetyl transferase	NA	NA	NA	trans-Sabinene hydrate	trans-Sabinene hydrate acetate
10.1016/j.phytochem.2008.07.018	Origanum vulgare	NA	Alcohol acetyl transferase	NA	NA	NA	trans-Sabinene hydrate	trans-Sabinene hydrate acetate
10.1016/j.phytochem.2008.07.018	Origanum onites	NA	Alcohol acetyl transferase	NA	NA	NA	trans-Sabinene hydrate	trans-Sabinene hydrate acetate
10.1016/j.phytochem.2008.07.018	Origanum dayi	NA	Alcohol acetyl transferase	NA	NA	NA	cis-Sabinene hydrate	cis-Sabinene hydrate acetate
10.1016/j.phytochem.2008.07.018	Origanum dayi	NA	Alcohol acetyl transferase	NA	NA	NA	terpinen-4-ol	terpinen-4-yl acetate
10.1016/j.phytochem.2008.07.018	Origanum vulgare	NA	Alcohol acetyl transferase	NA	NA	NA	terpinen-4-ol	terpinen-4-yl acetate
10.1016/j.phytochem.2008.07.018	Salvia dominica	NA	Alcohol acetyl transferase	NA	NA	NA	a-terpineol	a-terpinyl acetate
10.1016/j.phytochem.2008.07.018	Mentha citrata	NA	Alcohol acetyl transferase	NA	NA	NA	linalool	linalyl acetate
10.1016/j.phytochem.2019.02.014	T. antungense	TaHQT1	hydroxycinnamoyl-CoA quinate hydroxycinnamoyl transferase 1	MK033609	NA	NA	quinate; caffeoyl-CoA	5-caffeoylquinic acid; caffeoyl shikimate
10.1016/j.phytochem.2019.02.014	T. antungense	TaHQT2	hydroxycinnamoyl-CoA quinate hydroxycinnamoyl transferase 2	MH683053	NA	NA	quinate; caffeoyl-CoA	5-caffeoylquinic acid; caffeoyl shikimate
10.3390/molecules26072020	Zea mays	Aat1	Anthocyanin acyltransferase1	NP_001148286.2	NA	NA	Cyanidin 3-O-glucoside;Malonyl-CoA	Cyanidin 3-O-6”-malonylglucoside
10.3390/molecules26072020	Zea mays	Aat1	Anthocyanin acyltransferase1	NP_001148286.2	NA	NA	Cyanidin 3-O-6”-malonylglucoside;Malonyl-CoA	Cyanidin 3-O-3”,6”-dimalonylglucoside
10.3390/molecules26072020	Zea mays	Aat1	Anthocyanin acyltransferase1	NP_001148286.2	NA	NA	Cyanidin 3-O-glucoside;Succinyl-CoA	NA
10.3390/molecules26072020	Zea mays	Aat1	Anthocyanin acyltransferase1	NP_001148286.2	NA	NA	Pelargonidin 3-O-glucoside;Malonyl-CoA	NA
10.3390/molecules26072020	Zea mays	Aat1	Anthocyanin acyltransferase1	NP_001148286.2	NA	NA	Peonidin 3-O-glucoside;Malonyl-CoA	NA
10.3390/molecules26072020	Zea mays	Aat1	Anthocyanin acyltransferase1	NP_001148286.2	NA	NA	Delphinidin 3-O-glucoside;Malonyl-CoA	NA
10.1038/s41467-023-40092-5	Solanum lycopersicum	GAME36	GLYCOALKALOID METABOLISM36	NA	NA	Solyc08g075210	hydroxytomatine	acetoxytomatine
10.1038/s41467-023-40092-5	Solanum lycopersicum; Solanum melongena	GAME36	GLYCOALKALOID METABOLISM36	NA	NA	Solyc08g075210	hydroxy-dehydrotomatine; hydroxytomatidine; hydroxysolamargine	acetoxy-dehydrotomatine; acetoxytomatidine; acetoxysolamargine
10.1038/s41467-023-40092-5	Solanum pennellii	SpGAME36	GLYCOALKALOID METABOLISM36	NA	NA	Sopen08g023820	α-tomatine; dehydrotomatine; tomatidine; α-solamargine	acetoxytomatine; acetoxy-dehydrotomatine; acetoxytomatidine; acetoxysolamargine
10.1038/s41467-023-40092-5	Solanum lycopersicum	SlGAME36	GLYCOALKALOID METABOLISM36	NA	NA	NA	hydroxytomatine; hydroxysolamargine	acetylated- SGA metabolites; butyrylated- SGA metabolites
10.1038/s41467-023-40092-5	Solanum pennellii	SpGAME36	GLYCOALKALOID METABOLISM36	NA	NA	Sopen08g023820	Hydroxytomatine	Acetoxytomatine
10.1038/s41467-023-40092-5	Solanum pennellii	SpGAME36	GLYCOALKALOID METABOLISM36	NA	NA	Sopen08g023820	Hydroxy-dehydrotomatine	Acetoxy-dehydrotomatine
10.1038/s41467-023-40092-5	Solanum lycopersicum	GAME36	GLYCOALKALOID METABOLISM36	NA	NA	Solyc08g075210	Hydroxytomatidine	Acetoxytomatidine
10.1038/s41467-023-40092-5	Solanum pennellii	SpGAME36	GLYCOALKALOID METABOLISM36	NA	NA	Sopen08g023820	Hydroxytomatidine	Acetoxytomatidine
10.1038/s41467-023-40092-5	Solanum lycopersicum	GAME36	GLYCOALKALOID METABOLISM36	NA	NA	Solyc08g075210	Hydroxysolamargine	Acetoxysolamargine
10.1038/s41467-023-40092-5	Solanum pennellii	SpGAME36	GLYCOALKALOID METABOLISM36	NA	NA	Sopen08g023820	Hydroxysolamargine	Acetoxysolamargine
10.1104/pp.112.208694	Oryza sativa	OsAT10	p-coumaroyl coenzyme A transferase	LOC_Os06g39390	NA	NA	p-coumaroyl CoA; arabinofuranose	p-coumaroyl arabinofuranose
10.3390/molecules24234233	Pyrus brestschneideri Rehd	PbHPL	hydroperoxide lyase	XM_009348862.2	NA	NA	linoleic acid; linolenic acid	hexanal; hexenal
10.3390/molecules24234233	Pyrus communis L.	PbLOX1	lipoxygenase	XM_009356413.2	NA	NA	linoleic acid; linolenic acid	hexanal; (E)-hex-2-enal
10.3390/molecules24234233	Pyrus communis L.	PbLOX2	lipoxygenase	XM_009366759.2	NA	NA	linoleic acid; linolenic acid	hexanal; (E)-hex-2-enal
10.3390/molecules24234233	Pyrus communis L.	PbAAT	alcohol acyltransferase	XM_018649523.1	NA	NA	alcohols	propyl acetate; hexyl acetate
10.3390/molecules24234233	Pyrus communis L.	PbADH1	alcohol dehydrogenase	XM_009362449.1	NA	NA	hexanal	hexan-1-ol
10.3390/molecules24234233	Pyrus communis L.	PbADH2	alcohol dehydrogenase-like 1	XM_009350668.2	NA	NA	hexanal	hexan-1-ol
10.3390/molecules24234233	Pyrus communis L.	PbADH3	alcohol dehydrogenase-like	XM_009374145.2	NA	NA	hexanal	hexan-1-ol
10.1093/pcp/pci021	Lupinus albus	HMT/HLT	tigloyl-CoA:(–)-13α-hydroxymultiflorine/(+)-13α-hydroxylupanine O-tigloyltransferase	AB181292	NA	NA	tigloyl-CoA;(–)-13α-hydroxymultiflorine	13α-tigloyloxymultiflorine
10.1093/pcp/pci021	Lupinus albus	HMT/HLT	tigloyl-CoA:(–)-13α-hydroxymultiflorine/(+)-13α-hydroxylupanine O-tigloyltransferase	AB181292	NA	NA	tigloyl-CoA;(+)-13α-hydroxylupanine	13α-tigloyloxylupanine
10.1093/pcp/pci021	Lupinus albus	HMT/HLT	benzoyl-CoA:13α-hydroxymultiflorine/(+)-13α-hydroxylupanine transferase	AB181292	NA	NA	benzoyl-CoA;(–)-13α-hydroxymultiflorine	13α-benzoyloxymultiflorine
10.1093/pcp/pci021	Lupinus albus	HMT/HLT	benzoyl-CoA:13α-hydroxymultiflorine/(+)-13α-hydroxylupanine transferase	AB181292	NA	NA	benzoyl-CoA;(+)-13α-hydroxylupanine	13α-benzoyloxylupanine
10.1111/tpj.15210	Euonymus alatus	EaDAcT	Euonymus alatus diacylglycerol acetyltransferase	NA	NA	NA	sn-1,2-diacylglycerol	acetyl-TAG
10.1111/tpj.15210	Euonymus fortunei	EfDAcT	Euonymus fortunei diacylglycerol acetyltransferase	NA	NA	NA	sn-1,2-diacylglycerol	acetyl-TAG
10.1111/tpj.15210	Camelina sativa	EfDAcT	Euonymus fortunei diacylglycerol acetyltransferase	NA	NA	NA	sn-1,2-diacylglycerol	acetyl-TAG
10.1111/tpj.15210	Camelina sativa	EaDAcT	Euonymus alatus diacylglycerol acetyltransferase	NA	NA	NA	sn-1,2-diacylglycerol	acetyl-TAG
10.1111/tpj.15210	Camelina sativa	EfDAcT+DGAT1-RNAi	Euonymus fortunei diacylglycerol acetyltransferase with DGAT1 suppression	NA	NA	NA	sn-1,2-diacylglycerol	acetyl-TAG
10.1111/tpj.15210	Camelina sativa	EaDAcT+DGAT1-RNAi	Euonymus alatus diacylglycerol acetyltransferase with DGAT1 suppression	NA	NA	NA	sn-1,2-diacylglycerol	acetyl-TAG
10.1016/j.bbrc.2009.06.001	NA	GOAT	ghrelin O-acyltransferase	NA	NA	NA	n-hexanoyl-CoA	n-hexanoyl ghrelin
10.1016/j.bbrc.2009.06.001	NA	GOAT	ghrelin O-acyltransferase	NA	NA	NA	n-octanoyl-CoA	n-octanoyl ghrelin
10.1016/j.bbrc.2009.06.001	NA	GOAT	ghrelin O-acyltransferase	NA	NA	NA	n-decanoyl-CoA	n-decanoyl ghrelin
10.3390/molecules27196405	Streptomyces antibioticus	ChlB3	KSIII (β-Ketoacyl-ACP Synthase)-like Acyltransferase ChlB3	NA	Q0R4P5	7EQI	6MSA-SNAC	6MSA
10.3390/molecules27196405	Streptomyces antibioticus	ChlB3	KSIII (β-Ketoacyl-ACP Synthase)-like Acyltransferase ChlB3	NA	Q0R4P5	7EQI	acetyl-SNAC	acetyl
10.3390/molecules27196405	Streptomyces antibioticus	ChlB3	KSIII (β-Ketoacyl-ACP Synthase)-like Acyltransferase ChlB3	NA	Q0R4P5	7EQI	cyclohexonyl-SNAC	cyclohexonyl
10.1111/tpj.15412	Gentiana	StrGT9	UDP-glucose-dependent glucosyltransferase	LC532165	NA	NA	norathyriol	norathyriol 6-O-glucoside (Xt1)
10.1111/tpj.15412	Gentiana	StrGT9	UDP-glucose-dependent glucosyltransferase	LC532165	NA	NA	flavone luteolin	NA
10.1111/tpj.15412	Gentiana	StrGT9	UDP-glucose-dependent glucosyltransferase	LC532165	NA	NA	luteolin	luteolin glucoside
10.1111/tpj.15412	Gentiana	StrAT2	malonyl-CoA acyltransferase	LC532164	NA	NA	Xt2	NA
10.1111/tpj.15412	Gentiana	StrAT2	malonyl-CoA acyltransferase	LC532164	NA	NA	flavone glycoside luteolin 7-O-glucoside	NA
10.1111/tpj.15412	Gentiana	StrAT2	malonyl-CoA acyltransferase	LC532164	NA	NA	xanthone tripteroside (Xt1)	Xt2
10.1111/tpj.15412	Gentiana	StrAT2	malonyl-CoA acyltransferase	LC532164	NA	NA	norathyriol 6-O-glucoside (Xt1)	norathyriol-6-O-(60-O-malonyl)-glucoside (Xt2)
10.1111/tpj.15412	Gentiana	StrAT2	malonyl-CoA acyltransferase	LC532164	NA	NA	luteolin 7-O-glucoside	malonylated luteolin 7-O-glucoside
10.3389/fpls.2022.881342	Schisandra chinensis	ScCFAT	coniferyl alcohol acyltransferase	OM804184	NA	NA	acetyl-CoA; coniferyl alcohol	unstable coniferyl acetate equivalent
10.3389/fpls.2022.881342	Schisandra chinensis	ScCFAT	coniferyl alcohol acyltransferase	OM804184	NA	NA	acetyl-CoA; cinnamyl alcohol	cinnamyl acetate
10.3389/fpls.2022.881342	Schisandra chinensis	ScCFAT	Coniferyl Alcohol Acyltransferase	OM804184	NA	NA	Sinapyl alcohol	NA
10.3389/fpls.2022.881342	Schisandra chinensis	ScCFAT	Coniferyl Alcohol Acyltransferase	OM804184	NA	NA	p-Coumaryl alcohol	NA
10.3389/fpls.2022.881342	Schisandra chinensis	ScCFAT	Coniferyl Alcohol Acyltransferase	OM804184	NA	NA	(E)-3-phenyl-2-methyl-2-propenol	NA
10.3389/fpls.2022.881342	Schisandra chinensis	ScCFAT	Coniferyl Alcohol Acyltransferase	OM804184	NA	NA	Benzyl alcohol	NA
10.3389/fpls.2022.881342	Schisandra chinensis	ScCFAT	Coniferyl Alcohol Acyltransferase	OM804184	NA	NA	4-Hydroxybenzyl alcohol	NA
10.3389/fpls.2022.881342	Schisandra chinensis	ScCFAT	Coniferyl Alcohol Acyltransferase	OM804184	NA	NA	(+)-Secoisolariciresinol	NA
10.1371/journal.pone.0121943	Arabidopsis thaliana	GFC1	BAHD acyltransferase	NA	NA	At5g23940	diacylglycerol; hydroxyl fatty acid	triacylglycerol
10.1371/journal.pone.0121943	Arabidopsis thaliana	GPAT4	glycerol-3-phosphate acyltransferase 4	NA	NA	salk_106893	glycerol-3-phosphate; hydroxyl fatty acid	sn-2 monoacylglycerol
10.1371/journal.pone.0121943	Arabidopsis thaliana	GPAT8	glycerol-3-phosphate acyltransferase 8	NA	NA	salk_035914	glycerol-3-phosphate; hydroxyl fatty acid	sn-2 monoacylglycerol
10.1371/journal.pone.0121943	Arabidopsis thaliana	CYP86A2	cytochrome P450, family 86, subfamily A, polypeptide 2	NA	NA	salk_128714c	fatty acyl chains	ω-hydroxylated fatty acyl chains
10.1074/jbc.M414508200	Rauvolfia serpentina	VS	Vinorine synthase	NA	Q70PR7	2BGH	acetyl-CoA; 16-epi-vellosimine	Vinorine; CoA
10.1104/pp.109.150144	Cynara scolymus	HQT1	Hydroxycinnamoyl-Coenzyme A Quinate Transferase 1	AM690438	NA	NA	caffeoyl-CoA; quinate	CGA (chlorogenic acid)
10.1104/pp.109.150144	Cynara scolymus	HQT1	Hydroxycinnamoyl-Coenzyme A Quinate Transferase 1	AM690438	NA	NA	caffeoyl-CoA; shikimate	CGA (chlorogenic acid); caffeoylshikimate
10.1104/pp.109.150144	Cynara scolymus	HQT2	Hydroxycinnamoyl-Coenzyme A Quinate Transferase 2	EU839580	NA	NA	p-coumaroyl-CoA; quinate	p-coumaroylquinate
10.1104/pp.109.150144	Cynara scolymus	HQT2	Hydroxycinnamoyl-Coenzyme A Quinate Transferase 2	EU839580	NA	NA	caffeoyl-CoA; shikimate; p-coumaroyl-CoA	CGA (chlorogenic acid); p-coumaroylshikimate; caffeoylshikimate
10.1073/pnas.192463699	Taxus cuspidata	TAX7	taxoid C-13 O-phenylpropanoyltransferase	AY082804	NA	NA	baccatin III;␤-phenylalanoyl CoA	N-debenzoyl-2؅-deoxytaxol
10.1073/pnas.192463699	Taxus cuspidata	BAPT	baccatin III:3-amino-3-phenylpropanoyltransferase	AY082804	NA	NA	baccatin III;(cid:1)-phenylalanoyl-CoA	N-debenzoyl-2(cid:1)-deoxytaxol
10.1074/jbc.M111.269779	Arabidopsis thaliana	AT1G78690	Lysoglycerophospholipid O-acyltransferase	NA	NA	NA	Lysoglycerophospholipid	Acylphosphatidylglycerol
10.1074/jbc.M111.269779	Arabidopsis thaliana	At1g78690p	Lysoglycerophospholipid O-acyltransferase	NA	NA	AT1G78690	1-acyllysophosphatidylethanolamine	Diacylated product co-migrates with PE
10.1074/jbc.M111.269779	Arabidopsis thaliana	At1g78690p	Lysoglycerophospholipid O-acyltransferase	NA	NA	AT1G78690	1-acyllysophosphatidylglycerol	Diacylated product co-migrates with PG
10.1016/j.phytochem.2021.112825	Hordeum vulgare	HvACT1-1	Agmatine coumaroyltransferase	AB334132 [ = AY228552]	NA	NA	p-coumaroyl-CoA; agmatine	p-coumaroylagmatine (CouAgm)
10.1016/j.phytochem.2021.112825	Hordeum vulgare	HvACT1-1	Agmatine coumaroyltransferase	AB334132 [ = AY228552]	NA	NA	feruloyl-CoA; agmatine	feruloylagmatine (FerAgm)
10.1016/j.phytochem.2021.112825	Hordeum murinum	HmACT	Agmatine coumaroyltransferase	LC596950	NA	NA	hydroxycinnamoyl-CoA; agmatine	NA
10.1016/j.phytochem.2021.112825	Triticum aestivum	TaACT2	Agmatine coumaroyltransferase	KT962210	NA	NA	Agmatine;p-coumaroyl-CoA	p-Coumaroylagmatine
10.1016/j.phytochem.2021.112825	Triticum aestivum	TaACT2	Agmatine coumaroyltransferase	KT962210	NA	NA	Agmatine;feruloyl-CoA	Feruloylagmatine
10.1016/j.phytochem.2021.112825	Oryza sativa	OsAHT1	Agmatine coumaroyltransferase	Os04g56900	NA	NA	Agmatine;p-coumaroyl-CoA	p-Coumaroylagmatine
10.1016/j.phytochem.2021.112825	Oryza sativa	OsAHT1	Agmatine coumaroyltransferase	Os04g56900	NA	NA	Agmatine;feruloyl-CoA	Feruloylagmatine
10.1016/j.phytochem.2021.112825	Oryza sativa	Os09g0544000	Agmatine coumaroyltransferase	NA	NA	Os09g0544000	Agmatine;p-coumaroyl-CoA	p-Coumaroylagmatine
10.1016/j.phytochem.2021.112825	Oryza sativa	Os09g0544000	Agmatine coumaroyltransferase	NA	NA	Os09g0544000	Agmatine;feruloyl-CoA	Feruloylagmatine
10.1104/pp.109.144907	Arabidopsis thaliana	ASFT	ALIPHATIC SUBERIN FERULOYL TRANSFERASE	AT5G41040	NA	NA	feruloyl-coenzyme A; v-hydroxyfatty acids; fatty alcohols	v-feruloyloxy aliphatics
10.1104/pp.109.144907	Arabidopsis thaliana	CYP86B1	NA	AT5G23190	NA	NA	NA	very-long-chain saturated a,v-bifunctional aliphatic monomers in suberin
10.1021/jf001075p	Cucumis melo	AAT	Alcohol acetyltransferase	NA	NA	NA	Benzyl alcohol; Acetyl-CoA	Benzyl acetate
10.1021/jf001075p	Cucumis melo	AAT	Alcohol acetyltransferase	NA	NA	NA	2-Phenylethyl alcohol; Acetyl-CoA	2-Phenylethyl acetate
10.1021/jf001075p	Cucumis melo	AAT	Alcohol acetyltransferase	NA	NA	NA	1-Octanol; Acetyl-CoA	1-Octyl acetate
10.1021/jf001075p	Cucumis melo var. reticulatus	AAT	Alcohol Acetyltransferase	NA	NA	NA	Benzyl alcohol	Benzyl acetate
10.1021/jf001075p	Cucumis melo var. reticulatus	AAT	Alcohol Acetyltransferase	NA	NA	NA	2-Phenylethyl alcohol	2-Phenylethyl acetate
10.1021/jf001075p	Cucumis melo var. reticulatus	AAT	Alcohol Acetyltransferase	NA	NA	NA	1-Octanol	1-Octyl acetate
10.1021/jf001075p	Cucumis melo var. inodorus	AAT	Alcohol Acetyltransferase	NA	NA	NA	NA	NA
10.1023/a:1005878622437	Dianthus caryophyllus L.	HCBT1	Hydroxycinnamoyl/benzoyl-CoA:anthranilate hydroxycinnamoyl/benzoyl-transferase 1	Z84383	NA	NA	Benzoyl-CoA; Anthranilate	N-Benzoylanthranilate
10.1023/a:1005878622437	Dianthus caryophyllus L.	HCBT2	Hydroxycinnamoyl/benzoyl-CoA:anthranilate hydroxycinnamoyl/benzoyl-transferase 2	Z84384	NA	NA	Benzoyl-CoA; Anthranilate	N-Benzoylanthranilate
10.1023/a:1005878622437	Dianthus caryophyllus L.	HCBT3	Hydroxycinnamoyl/benzoyl-CoA:anthranilate hydroxycinnamoyl/benzoyl-transferase 3	Z84385	NA	NA	Benzoyl-CoA; Anthranilate	N-Benzoylanthranilate
10.1023/a:1005878622437	Dianthus caryophyllus L.	HCBT	hydroxycinnamoyl/benzoyl-CoA:anthranilate hydroxycinnamoyl/benzoyl-transferase	Z84383, Z84384, Z84385, Z84386, Z84571	NA	pchcbt1, pchcbt2, pchcbt3, pchcbt1a, pchcbt1b	anthranilate; benzoyl-CoA; cinnamoyl-CoA; 4-coumaroyl-CoA	N-benzoylanthranilate; N-cinnamoylanthranilate; N-4-coumaroylanthranilate
10.1104/pp.113.217836	Sorghum bicolor	SbHCT	Hydroxycinnamoyltransferase	NA	NA	NA	p-coumaric acid; CoA; shikimic acid; quinic acid	coniferyl alcohol; sinapyl alcohol
10.1104/pp.113.217836	Sorghum bicolor	SbHCT	Hydroxycinnamoyltransferase	NA	NA	NA	p-coumaroyl-CoA; shikimate	p-coumaroyl shikimate; HS-CoA
10.1104/pp.113.217836	Sorghum bicolor	SbHCT	Hydroxycinnamoyltransferase	NA	NA	NA	shikimate	NA
10.1104/pp.113.217836	Sorghum bicolor	SbHCT	Hydroxycinnamoyltransferase	NA	NA	NA	quinate	NA
10.1104/pp.113.217836	Sorghum bicolor	SbHCT	Hydroxycinnamoyltransferase	NA	NA	NA	p-coumaroyl-CoA;quinate	NA
10.1073/pnas.97.2.583	Taxus cuspidata	DBAT	10-deacetylbaccatin III-10-O-acetyl transferase	AF193765	NA	NA	10-deacetylbaccatin III;acetyl CoA	baccatin III
10.1021/bi5004316	NA	DSZS AT	Disorazole Synthase Acyltransferase	NA	NA	NA	malonyl-CoA	NA
10.1021/bi5004316	NA	KirCII	Kirromycin Synthase Acyltransferase	NA	NA	NA	ethylmalonyl-CoA	NA
10.1021/bi5004316	NA	DEBS AT3	6-Deoxyerythronolide B Synthase Acyltransferase	NA	NA	NA	methylmalonyl-CoA	NA
10.1126/sciadv.1600393	Avena sativa	AsFMT	Not available	KF977606	NA	NA	Not available	Not available
10.1126/sciadv.1600393	Oryza sativa	OsFMT	feruloyl–coenzyme A monolignol transferase	NP_001047408.1	NA	LOC_Os05g19910	monolignols; feruloyl-CoA	monolignol ferulate (ML-FA)
10.1126/sciadv.1600393	Angelica sinensis	AsFMT	feruloyl–coenzyme A monolignol transferase	KF977606	NA	NA	monolignols; feruloyl-CoA	monolignol ferulate (ML-FA)
10.1126/sciadv.1600393	Populus alba × Populus grandidentata	AsFMT	feruloyl–coenzyme A monolignol transferase	NA	NA	NA	monolignols; feruloyl-CoA	monolignol ferulate (ML-FA)
10.1126/sciadv.1600393	Arabidopsis thaliana	OsPMT1	p-coumaroyl–CoA monolignol transferase	NA	NA	NA	monolignols; p-coumaroyl-CoA	monolignol p-coumarate
10.1126/sciadv.1600393	Brachypodium distachyon	BdPMT1	p-coumaroyl–CoA monolignol transferase	NA	NA	Bradi2g36910	monolignols; p-coumaroyl-CoA	monolignol p-coumarate
10.1126/sciadv.1600393	Brachypodium distachyon	BdPMT2	p-coumaroyl–CoA monolignol transferase	NA	NA	Bradi2g36980	monolignols; p-coumaroyl-CoA	monolignol p-coumarate
10.1111/j.1365-313X.2004.02101.x	Salvia splendens	Ss5MaT2	malonyl-CoA:anthocyanin 5-glucoside 4HHH-O-malonyltransferase	AY383734	NA	NA	malonyl-CoA; 5-glucosyl moiety of anthocyanins	NA
10.1111/j.1365-313X.2004.02101.x	Salvia splendens	SsAT412	NA	AY383734	NA	NA	malonyl-CoA; monodemalonylsalvianin	salvianin
10.1111/j.1365-313X.2004.02101.x	NA	SsAT201	NA	AY383735	NA	NA	NA	NA
10.1111/j.1365-313X.2004.02101.x	NA	Ss3AT	NA	AY395719	NA	NA	NA	NA
10.1111/j.1365-313X.2004.02101.x	Salvia splendens	SsMaT2	NA	BD105207	NA	NA	NA	NA
10.1093/pcp/pcad053	NA	SiAT2	NA	LC763821	NA	NA	salidroside;hydroxytyrosol 1-O-glucoside	regioisomers of caffeoyl salidroside
10.1093/pcp/pcad053	Sesamum indicum L.	SiUGT1	UGT85AF10	LC763815	NA	NA	hydroxytyrosol	hydroxytyrosol 1-O-glucoside
10.1093/pcp/pcad053	Sesamum indicum L.	SiUGT1	UGT85AF10	LC763815	NA	NA	tyrosol	salidroside (tyrosol 1-O-glucoside)
10.1093/pcp/pcad053	Sesamum indicum L.	SiUGT2	UGT85AF11	LC763816	NA	NA	hydroxytyrosol	hydroxytyrosol 1-O-glucoside
10.1093/pcp/pcad053	Sesamum indicum L.	SiUGT2	UGT85AF11	LC763816	NA	NA	tyrosol	salidroside (tyrosol 1-O-glucoside)
10.1093/pcp/pcad053	Sesamum indicum L.	SiAT1	NA	LC763820	NA	NA	hydroxytyrosol 1-O-glucoside	calceolarioside A; calceolarioside B
10.1093/pcp/pcad053	Sesamum indicum L.	SiAT1	NA	LC763820	NA	NA	salidroside (tyrosol 1-O-glucoside)	caffeoyl salidroside
10.1093/pcp/pcad053	Sesamum indicum L.	SiAT2	NA	LC763821	NA	NA	hydroxytyrosol 1-O-glucoside	calceolarioside A; calceolarioside B
10.1093/pcp/pcad053	Sesamum indicum L.	SiAT2	NA	LC763821	NA	NA	salidroside (tyrosol 1-O-glucoside)	caffeoyl salidroside
10.1093/jxb/ert163	Solanum tuberosum	FHT	fatty ω-hydroxyacid/fatty alcohol hydroxycinnamoyl transferase	NA	NA	NA	ferulic acid from feruloyl-CoA; feruloyl-CoA; ω-hydroxyfatty acids; fatty alcohols	ω-hydroxyfatty acids; fatty alcohols; ferulate esters
10.1093/jxb/ert163	Arabidopsis thaliana	ASFT/RWP1/AtHHT	fatty ω-hydroxyacid/fatty alcohol hydroxycinnamoyl transferase	NA	NA	NA	ferulic acid from feruloyl-CoA	ω-hydroxyfatty acids; fatty alcohols
10.1016/j.plantsci.2020.110612	Solanum pennellii	SpAAT10716	NA	LC571745	NA	NA	1-propanol;1-butanol;isobutanol;2-methyl-1-butanol;3-methyl-1-butanol;cis-3-hexen-1-ol;benzyl alcohol	acetate esters
10.1016/j.plantsci.2020.110612	Solanum pimpinellifolium	S.pimp-AAT11589	alcohol o-acyltransferase	LC571745	NA	NA	1-propanol;1-butanol;isobutanol;2-methyl-1-butanol;3-methyl-1-butanol;cis-3-hexen-1-ol;benzyl alcohol	corresponding acetate esters
10.1016/j.plantsci.2020.110612	Solanum galapagense	S.gala-AAT10483	alcohol o-acyltransferase	LC571747	NA	NA	1-propanol;1-butanol;isobutanol;2-methyl-1-butanol;3-methyl-1-butanol;cis-3-hexen-1-ol;benzyl alcohol;2-methyl-1-butanol	acetate esters;2-methylbutyl acetate
10.1016/j.plantsci.2020.110612	Solanum neorickii	S.neor-AAT10247	alcohol o-acyltransferase	LC571748	NA	NA	1-propanol;1-butanol;isobutanol;2-methyl-1-butanol;3-methyl-1-butanol;cis-3-hexen-1-ol;benzyl alcohol	corresponding acetate esters
10.1016/j.plantsci.2020.110612	Solanum chmielewskii	S.chmi-AAT11306	alcohol o-acyltransferase	LC571749	NA	NA	1-propanol;1-butanol;isobutanol;2-methyl-1-butanol;3-methyl-1-butanol;cis-3-hexen-1-ol;benzyl alcohol	corresponding acetate esters
10.1016/j.plantsci.2020.110612	Solanum habrochaites	S.habr-AAT11777	alcohol o-acyltransferase	LC571750	NA	NA	1-propanol;1-butanol;isobutanol;2-methyl-1-butanol;3-methyl-1-butanol;cis-3-hexen-1-ol;benzyl alcohol	corresponding acetate esters
10.1016/j.plantsci.2020.110612	Solanum pennellii	SpAAT12560	NA	LC571751	NA	NA	1-propanol;1-butanol;isobutanol;2-methyl-1-butanol;3-methyl-1-butanol;cis-3-hexen-1-ol;benzyl alcohol	acetate esters
10.1016/j.plantsci.2020.110612	Solanum pennellii	SpAAT1	alcohol o-acyltransferase	LC571751	NA	NA	3-methyl-1-butanol;benzyl alcohol	3-methylbutyl acetate;benzyl acetate
10.1016/j.plantsci.2020.110612	Solanum lycopersicum var. cerasiforme	SlAAT11287	alcohol o-acyltransferase	NA	NA	NA	2-methyl-1-butanol	2-methylbutyl acetate
10.1016/j.plantsci.2020.110612	Solanum cheesmaniae	S.chee-AAT10422	alcohol o-acyltransferase	LC571746	NA	NA	2-methyl-1-butanol	2-methylbutyl acetate
10.1104/pp.106.082198	Arachis hypogaea	AhDGAT	Acyl-CoA:diacylglycerol acyltransferase	AY875644	NA	NA	DAG; oleoyl-CoA; 1,2-diacylglycerol;oleoyl-CoA; 1,2-diacylglycerol;palmitoyl-CoA; 1,2-diacylglycerol;stearoyl-CoA	TAG; triacylglycerols (TAG)
10.1016/0003-9861(84)90298-4	Cicer arietinum	NA	malonyl-CoA:isoflavone 7-O-glucoside-6"-O-malonyltransferase	NA	NA	NA	malonyl-coenzyme A; biochanin A 7-O-glucoside; formononetin 7-O-glucoside; genistein 7-O-glucoside; pratensein 7-O-glucoside; orobol 7-O-glucoside; daidzein 7-Oglucoside; maackiain 3-Oglucoside; 2’4’4’-trihydroxy-chalcone 4’-Oglucoside; apigenin 7-O-glucoside; luteolin 7-O-glucoside; kaempferol 7-0-glucoside; quercetin 7-0-glucoside; quercetagetin 7-O-glucoside	biochanin A 7-O-glucoside-6"-O-malonyl ester; formononetin 7-O-glucoside-6"-O-malonyl ester; malonylated derivatives of substrates
10.1371/journal.pone.0000993	Ocimum basilicum	EGS	Eugenol synthase	NA	NA	NA	coniferyl acetate	eugenol
10.1111/j.1742-4658.2005.04574.x	Pinus sylvestris	3''HCT	Flavonol 3-O-glucoside hydroxycinnamoyltransferase	NA	NA	NA	Kaempferol 3-O-glucoside;p-coumaroyl-CoA	3''-p-coumaroyl kaempferol 3-O-glucoside
10.1111/j.1742-4658.2005.04574.x	Pinus sylvestris	4''HCT	Flavonol 3-O-glucoside hydroxycinnamoyltransferase	NA	NA	NA	Kaempferol 3-O-glucoside;p-coumaroyl-CoA	4''-p-coumaroyl kaempferol 3-O-glucoside
10.1111/j.1742-4658.2005.04574.x	Pinus sylvestris	6''HCT	Flavonol 3-O-glucoside hydroxycinnamoyltransferase	NA	NA	NA	Kaempferol 3-O-glucoside;p-coumaroyl-CoA	6''-p-coumaroyl kaempferol 3-O-glucoside
10.1111/j.1742-4658.2005.04574.x	Pinus sylvestris	6''HCT	Flavonol 3-O-glucoside hydroxycinnamoyltransferase	NA	NA	NA	Tiliroside;p-coumaroyl-CoA	3'';6''-di-p-coumaroyl kaempferol 3-O-glucoside
10.1111/j.1742-4658.2005.04574.x	Pinus sylvestris	4''HCT	Flavonol 3-O-glucoside hydroxycinnamoyltransferase	NA	NA	NA	Tiliroside;p-coumaroyl-CoA	4'';6''-di-p-coumaroyl kaempferol 3-O-glucoside
10.1111/j.1742-4658.2005.04574.x	Pinus sylvestris	3''HCT	Flavonol 3-O-glucoside hydroxycinnamoyltransferase	NA	NA	NA	Tiliroside;p-coumaroyl-CoA	3'';6''-di-p-coumaroyl kaempferol 3-O-glucoside
10.1111/tpj.15704	Echinacea spp.	EpHMT	hydroxycinnamoyl-CoA:malic acid hydroxycinnamoyl transferase	OL348221	NA	NA	malic acid; p-coumaroyl-CoA; feruloyl-CoA	phaselic acid
10.1111/tpj.15704	Echinacea spp.	EpHTT; EpHMT; EpHQT; EpHCT	NA	NA	NA	NA	tartaric acid; malic acid; quinic acid; shikimic acid; p-coumaroyl-CoA; caffeoyl-CoA; feruloyl-CoA	hydroxycinnamoyl esters
10.1111/tpj.15704	Echinacea purpurea	EpHTT	hydroxycinnamoyl-CoA:tartaric acid hydroxycinnamoyl transferase	NA	NA	NA	caffeoyl-CoA;tartaric acid	caftaric acid
10.1111/tpj.15704	Echinacea purpurea	EpHQT	hydroxycinnamoyl-CoA:quinate hydroxycinnamoyl transferase	NA	NA	NA	caffeoyl-CoA;quinate	chlorogenic acid
10.1111/tpj.15704	Echinacea purpurea	EpCAS	chicoric acid synthase	NA	NA	NA	chlorogenic acid;caftaric acid	chicoric acid
10.1111/tpj.15704	Echinacea purpurea	EpHMT	hydroxycinnamoyl-CoA:malic acid hydroxycinnamoyl transferase	OL348221	NA	isoform_38121	caffeoyl-CoA;malic acid	phaselic acid
10.1111/tpj.15704	Echinacea purpurea	EpCAS	chicoric acid synthase	NA	NA	NA	chlorogenic acid;p-coumaroyl tartaric acid	deoxychicoric acid
10.1111/tpj.15704	Echinacea purpurea	EpCAS	chicoric acid synthase	NA	NA	NA	chlorogenic acid;feruloyl tartaric acid	methylchicoric acid
10.1104/pp.112.201822	Arabidopsis thaliana	ASFT	ALIPHATIC SUBERIN FERULOYL TRANSFERASE	At5g41040	NA	NA	ferulate	aliphatic suberin
10.1104/pp.112.201822	Arabidopsis thaliana	FAR5	FATTY ACYL-CoA REDUCTASE 5	At3g44550	NA	NA	C18 alkyl hydroxycinnamate	C18 alkyl hydroxycinnamates
10.1104/pp.112.201822	Arabidopsis thaliana	FAR4	FATTY ACYL-CoA REDUCTASE 4	At3g44540	NA	NA	C20 alkyl hydroxycinnamate	C20 alkyl hydroxycinnamates
10.1104/pp.112.201822	Arabidopsis thaliana	FAR1	FATTY ACYL-CoA REDUCTASE 1	At5g22500	NA	NA	C22 alkyl hydroxycinnamate	C22 alkyl hydroxycinnamates
10.1104/pp.112.201822	Arabidopsis thaliana	FACT	Fatty Alcohol:Hydroxy Cinnamoyl CoA Acyltransferase	At5g63560	NA	fact-1 (SM_3_35551); fact-2 (WiscDsLoxHS125_07F)	caffeoyl-CoA;dodecan-1-ol;caffeoyl-Coenzyme A (CoA)	alkyl caffeate ester;alkyl caffeates
10.1007/s00425-012-1660-8	Nicotiana tabacum	NtMaT1	Nicotiana tabacum malonyltransferase 1	NA	NA	2XR7	malonyl-CoA; kaempferol 7-O-glucoside	kaempferol 7-O-glucoside malonate
10.1007/s00425-012-1660-8	Nicotiana tabacum	NtMaT1	Nicotiana tabacum malonyltransferase 1	NA	NA	2XR7	malonyl-CoA; quercetin 7-O-glucoside	quercetin 7-O-glucoside malonate
10.1007/s00425-012-1660-8	Nicotiana tabacum	NtMaT1	Nicotiana tabacum malonyltransferase 1	NA	NA	2XR7	malonyl-CoA; 2-Naphthol glucoside	2-Naphthol glucoside malonate
10.1055/s-0030-1250020	Lonicera japonica	HQT	hydroxycinnamoyl-CoA quinate hydroxycinnamoyl transferase	GQ847546	NA	NA	caffeoyl-CoA; quinic acid	chlorogenic acid (CGA)
10.1016/j.plantsci.2012.12.013	Cymbopogon martinii	GAAT	Geraniol: Acetyl CoA Acetyltransferase	NA	NA	NA	Geraniol; Acetyl CoA	Geranyl acetate
10.1111/j.1432-1033.1997.t01-1-00045.x	Gentiana triflora	5AT	hydroxycinnamoyl-CoA:anthocyanidin 35-diglucoside 5-O-glucoside-6”’-O-hydroxycinnamoyltransferase	NA	NA	NA	delphinidin 35-diglucoside; caffeoyl-CoA	delphinidin 3-glucoside 5-caffeoylglucoside
10.1111/j.1432-1033.1997.t01-1-00045.x	Gentiana triflora	5AT	hydroxycinnamoyl-CoA:anthocyanidin 35-diglucoside 5-O-glucoside-6”’-O-hydroxycinnamoyltransferase	NA	NA	NA	cyandin 35-diglucoside; caffeoyl-CoA	cyanidin glucoside acylated derivative
10.1111/j.1432-1033.1997.t01-1-00045.x	Gentiana triflora	5AT	hydroxycinnamoyl-CoA:anthocyanidin 35-diglucoside 5-O-glucoside-6”’-O-hydroxycinnamoyltransferase	NA	NA	NA	delphinidin 35-diglucoside; p-coumaroyl-CoA	delphinidin glucoside acylated derivative
10.1111/j.1432-1033.1997.t01-1-00045.x	Gentiana triflora	5AT	hydroxycinnamoyl-CoA:anthocyanidin 35-diglucoside 5-O-glucoside-6”’-O-hydroxycinnamoyltransferase	NA	NA	NA	cyandin 35-diglucoside; p-coumaroyl-CoA	cyanidin glucoside acylated derivative
10.1111/j.1432-1033.1997.t01-1-00045.x	Gentiana triflora	5AT	Hydroxycinnamoyl-CoA:anthocyanidin 3,5-diglucoside 5-O-glucoside-6'''-O-hydroxycinnamoyltransferase	NA	NA	NA	Cyanidin 3,5-diglucoside; p-Coumaroyl-CoA	Cyanidin 3-glucoside 5-p-coumaroylglucoside
10.1073/pnas.0510864103	Vitis vinifera	L-IdnDH	L-idonate dehydrogenase	DQ124868	NA	NA	L-idonate	5-keto D-gluconic acid
10.1073/pnas.0510864103	Vitis vinifera	L-IdnDH	L-idonate dehydrogenase	DQ124868	NA	NA	5-keto D-gluconic acid	L-idonate
10.1007/s00425-001-0716-y	Arabidopsis thaliana	SMT	1-O-sinapoylglucose:malate sinapoyltransferase	NA	NA	NA	1-O-sinapoylglucose; malate	sinapoylmalate
10.1046/j.1365-313x.1998.00121.x	Clarkia breweri	BEAT	acetyl-CoA:benzylalcohol acetyltransferase	AF043464	NA	NA	benzylalcohol; acetyl-CoA	benzylacetate
10.1046/j.1365-313x.1998.00121.x	Clarkia breweri	BEAT	acetyl-CoA:benzylalcohol acetyltransferase	AF043464	NA	NA	Cinnamylalcohol	NA
10.1046/j.1365-313x.1998.00121.x	Clarkia breweri	BEAT	acetyl-CoA:benzylalcohol acetyltransferase	AF043464	NA	NA	2-Naphthaleneethanol	NA
10.1046/j.1365-313x.1998.00121.x	Clarkia breweri	BEAT	acetyl-CoA:benzylalcohol acetyltransferase	AF043464	NA	NA	2-Phenylethanol	NA
10.1007/s00425-011-1367-2	Coleus blumei	CbRAS	Rosmarinic acid synthase	FN647681	NA	NA	4-coumaroyl-CoA; Phenyllactic acid	NA
10.1007/s00425-011-1367-2	Coleus blumei	CbRAS	Rosmarinic acid synthase	FN647681	NA	NA	Caffeoyl-CoA; Phenyllactic acid	NA
10.1007/s00425-011-1367-2	Coleus blumei	CbHST	Hydroxycinnamoyl-CoA:shikimate/quinate Hydroxycinnamoyl Transferase	FN647681	NA	NA	Cinnamoyl-CoA; Sinapoyl-CoA; Shikimate	NA
10.1007/s00425-011-1367-2	Coleus blumei Benth.	CbRAS	hydroxycinnamoyl-CoA:hydroxyphenyllactate hydroxycinnamoyltransferase	NA	NA	NA	CoA-activated phenylpropenoic acids; D-(hydroxy)phenyllactates	ester
10.1007/s00425-011-1367-2	Coleus blumei Benth.	CbRAS	hydroxycinnamoyl-CoA:hydroxyphenyllactate hydroxycinnamoyltransferase	NA	NA	NA	D-phenylalanine; D-tyrosine; D-DOPA	amide
10.1007/s00425-011-1367-2	Coleus blumei Benth.	CbHST	hydroxycinnamoyl-CoA:shikimate hydroxycinnamoyltransferase	NA	NA	NA	cinnamic; 4-coumaric; caffeic; ferulic; sinapic acid from CoA to shikimate	ester
10.1007/s00425-011-1367-2	Coleus blumei Benth.	CbHST	hydroxycinnamoyl-CoA:shikimate hydroxycinnamoyltransferase	NA	NA	NA	3-hydroxyanthranilate; 3-hydroxybenzoate; 2,3-dihydroxybenzoate	ester
10.1007/s00425-011-1367-2	Coleus blumei Benth.	CbHST	hydroxycinnamoyl-CoA:shikimate hydroxycinnamoyltransferase	NA	NA	NA	3-aminobenzoate	amide
10.1104/pp.006460	Clarkia breweri	BEBT	Benzoyl-CoA:benzyltransferase	AF500200	NA	NA	Acetyl CoA;Benzyl alcohol	Benzyl acetate
10.1104/pp.006460	Clarkia breweri	BEBT	Benzoyl-CoA:benzyltransferase	AF500200	NA	NA	Benzoyl CoA;Benzyl alcohol	Benzyl benzoate
10.1104/pp.006460	Clarkia breweri	BEBT	Benzoyl-CoA:benzyltransferase	AF500200	NA	NA	Benzoyl CoA;Cinnamyl alcohol	Cinnamyl benzoate
10.1104/pp.006460	Nicotiana tabacum	HSR201	Benzoyl-CoA:benzyltransferase-like	AF500202	NA	NA	Benzoyl CoA;Benzyl alcohol	Benzyl benzoate
10.1104/pp.006460	Arabidopsis thaliana	CHAT	Acetyl-CoA:cis-3-hexen-1-ol acetyl transferase	NA	AAF01587.1; CAC01898.1	AL391151; AC009895	Acetyl CoA;cis-3-Hexen-1-ol	cis-3-Hexenyl acetate
10.1016/j.jplph.2006.05.006	Clitoria ternatea	Clitoria malonyltransferase	malonyl-coenzyme A:anthocyanidin 3-O-b-glucoside 600-O-malonyltransferase	NA	NA	NA	malonyl-coenzyme A; anthocyanidin 3-O-b-glucoside; quercetin 3-glucoside	600-O-malonylated forms of substrates
10.1016/j.jplph.2006.05.006	Clitoria ternatea	A600MaT	malonyl-coenzyme A:anthocyanidin 3-O-b-glucoside 600-O-malonyltransferase	NA	NA	NA	delphinidin 3-O-b-glucoside	delphinidin 3-O-(600-O-malonyl)-b-glucoside
10.1016/j.jplph.2006.05.006	Clitoria ternatea	A600MaT	malonyl-coenzyme A:anthocyanidin 3-O-b-glucoside 600-O-malonyltransferase	NA	NA	NA	pelargonidin 3-O-b-glucoside	pelargonidin 3-O-(600-O-malonyl)-b-glucoside
10.1016/j.jplph.2006.05.006	Clitoria ternatea	A600MaT	malonyl-coenzyme A:anthocyanidin 3-O-b-glucoside 600-O-malonyltransferase	NA	NA	NA	cyanidin 3-O-b-glucoside	cyanidin 3-O-(600-O-malonyl)-b-glucoside
10.1016/j.jplph.2006.05.006	Clitoria ternatea	A600MaT	malonyl-coenzyme A:anthocyanidin 3-O-b-glucoside 600-O-malonyltransferase	NA	NA	NA	peonidin 3-O-b-glucoside	peonidin 3-O-(600-O-malonyl)-b-glucoside
10.1016/j.jplph.2006.05.006	Clitoria ternatea	A600MaT	malonyl-coenzyme A:anthocyanidin 3-O-b-glucoside 600-O-malonyltransferase	NA	NA	NA	petunidin 3-O-b-glucoside	petunidin 3-O-(600-O-malonyl)-b-glucoside
10.1016/j.jplph.2006.05.006	Clitoria ternatea	A600MaT	malonyl-coenzyme A:anthocyanidin 3-O-b-glucoside 600-O-malonyltransferase	NA	NA	NA	kaempferol 3-O-b-glucoside	kaempferol 3-O-(600-O-malonyl)-b-glucoside
10.1016/j.jplph.2006.05.006	Clitoria ternatea	A600MaT	malonyl-coenzyme A:anthocyanidin 3-O-b-glucoside 600-O-malonyltransferase	NA	NA	NA	quercetin 3-O-b-glucoside	quercetin 3-O-(600-O-malonyl)-b-glucoside
10.1016/j.jplph.2006.05.006	Clitoria ternatea	A600MaT	malonyl-coenzyme A:anthocyanidin 3-O-b-glucoside 600-O-malonyltransferase	NA	NA	NA	myricetin 3-O-b-glucoside	myricetin 3-O-(600-O-malonyl)-b-glucoside
10.1016/j.jplph.2006.05.006	Clitoria ternatea	A600MaT	malonyl-coenzyme A:anthocyanidin 3-O-b-glucoside 600-O-malonyltransferase	NA	NA	NA	isorhamnetin 3-O-b-glucoside	isorhamnetin 3-O-(600-O-malonyl)-b-glucoside
10.3389/fpls.2021.788356	Lactuca sativa	LsTAT1	Pentacyclic triterpene acetyltransferase	MZ268019	NA	XM_023879520.1	taraxasterol;ψ-taraxasterol;lupeol;taraxerol;β-amyrin;α-amyrin	taraxasterol acetate;ψ-taraxasterol acetate;lupeol acetate;taraxerol acetate;β-amyrin acetate;α-amyrin acetate
10.3389/fpls.2021.788356	Lactuca sativa	LsOSC1	Oxidosqualene cyclase	MN107542	NA	NA	NA	taraxasterol;ψ-taraxasterol;β-amyrin;α-amyrin
10.1111/j.1365-313X.2010.04144.x	Solanum tuberosum	FHT	fatty x-hydroxyacid/fatty alcohol hydroxycinnamoyl transferase	FJ825138	NA	NA	feruloyl CoA; C16:0 ω-hydroxyacid; ferulic acid; x-hydroxyacid; fatty alcohols	ferulic acid conjugated with C16 ω-hydroxypalmitic acid; ferulate esters
10.1111/j.1365-313X.2010.04144.x	Solanum tuberosum	FHT	fatty x-hydroxyacid/fatty alcohol hydroxycinnamoyl transferase	FJ825138	NA	NA	feruloyl CoA; 1-dodecanol (C12); ferulic acid	ferulic acid conjugated with 1-dodecanol (C12); feruloyl esters
10.1111/j.1365-313X.2010.04144.x	Solanum tuberosum	FHT	fatty x-hydroxyacid/fatty alcohol hydroxycinnamoyl transferase	FJ825138	NA	NA	feruloyl CoA; 1-tetradecanol (C14); ferulic acid	ferulic acid conjugated with 1-tetradecanol (C14); feruloyl esters
10.1111/j.1365-313X.2010.04144.x	Quercus suber	FHT1	NA	CQ329869	NA	NA	NA	NA
10.1104/pp.110.166793	Trifolium pratense	HCT2	Hydroxycinnamoyl-CoA hydroxycinnamoyl transferase; Hydroxycinnamoyl-Coenzyme A:Malate Hydroxycinnamoyl Transferase	EU861219	NA	NA	p-coumaroyl-CoA; caffeoyl-CoA; malate; feruloyl-CoA	phaselic acid; p-coumaroyl-malate; phaselic acid (2-O-caffeoyl-L-malate); NA
10.1007/s00425-015-2325-1	Lavandula x intermedia	LiAAT-3	Monoterpene acetyltransferase	KM275343	NA	NA	Geraniol; Lavandulol; Nerol	Geranyl acetate; Lavandulyl acetate; Neryl acetate
10.1007/s00425-015-2325-1	Lavandula x intermedia	LiAAT-4	Monoterpene acetyltransferase	KM275344	NA	NA	Geraniol; Lavandulol; Nerol	Geranyl acetate; Lavandulyl acetate; Neryl acetate
10.1371/journal.pone.0138972	Saccharomyces cerevisiae	4CL5	4-coumaroyl:CoA ligase from Arabidopsis thaliana	NA	NA	At3g21230	cinnamates; dihydrocinnamates; benzoates	corresponding acyl-CoA-thioesters
10.1371/journal.pone.0138972	Dianthus caryophyllus	HCBT	hydroxycinnamoyl/benzoyl-CoA:anthranilate N-hydroxycinnamoyl/benzoyltransferase	Z84385.1	NA	NA	hydroxycinnamoyl-CoAs; benzoyl-CoAs; anthranilate	cinnamoyl anthranilates; benzoyl anthranilates
10.1371/journal.pone.0138972	Saccharomyces cerevisiae	4CL5-HCBT	4-coumaroyl:CoA ligase and hydroxycinnamoyl/benzoyl-CoA:anthranilate N-hydroxycinnamoyl/benzoyltransferase co-expressed	NA	NA	NA	halogenated cinnamates; anthranilates; dihydrocinnamates; benzoate derivatives	halogenated cinnamoyl anthranilates; dihydrocinnamoyl anthranilates; benzoyl anthranilates
10.1094/MPMI-04-14-0104-R	Solanum lycopersicum	THT	Hydroxycinnamoyl-CoA:tyramine N-hydroxycinnamoyl transferase	NA	NA	NA	tyramine;ferulic acid;coumaric acid	coumaroyltyramine (CT);feruloyltyramine (FT)
10.1094/MPMI-04-14-0104-R	Solanum lycopersicum	THT	Hydroxycinnamoyl-CoA:tyramine N-hydroxycinnamoyl transferase	NA	NA	NA	octopamine;ferulic acid;coumaric acid	coumaroyloctopamine (CO);feruloyloctopamine (FO)
10.1094/MPMI-04-14-0104-R	Solanum lycopersicum	THT	Hydroxycinnamoyl-CoA:tyramine N-hydroxycinnamoyl transferase	NA	NA	NA	noradrenaline;ferulic acid;coumaric acid	coumaroylnoradrenaline (CNA);feruloylnoradrenaline (FNA)
10.3389/fpls.2021.727461	Trifolium pratense	HDT1	Hydroxycinnamoyl-CoA:L-DOPA hydroxycinnamoyl transferase	MF536893	NA	NA	caffeoyl-CoA;L-DOPA	clovamide
10.3389/fpls.2021.727461	Trifolium pratense	HDT2	Hydroxycinnamoyl-CoA:L-DOPA hydroxycinnamoyl transferase	MF115998	NA	NA	caffeoyl-CoA;L-DOPA	clovamide
10.3389/fpls.2021.727461	Trifolium pratense	HDT1	Hydroxycinnamoyl-CoA:L-DOPA hydroxycinnamoyl transferase	MF536893	NA	NA	p-coumaroyl-CoA;L-Tyr;caffeoyl-CoA;feruloyl-CoA	trans-p-coumaroyl-L-Tyr;trans-caffeoyl-L-Tyr;trans-feruloyl-L-Tyr
10.3389/fpls.2021.727461	Trifolium pratense	HDT	Hydroxycinnamoyl-CoA:L-DOPA hydroxycinnamoyl transferase	MF115997; MF115998	NA	NA	p-coumaroyl-CoA; caffeoyl-CoA; feruloyl-CoA; L-DOPA	p-coumaroyl-L-Tyr; caffeoyl-L-Tyr; feruloyl-L-Tyr; clovamide; p-coumaroyl-L-DOPA; feruloyl-L-DOPA
10.1007/s00425-019-03181-8	Actaea racemosa	ArHPT1	hydroxycinnamoyl-CoA:piscidic acid hydroxycinnamoyltransferase	MH384793	NA	NA	Piscidic acid;p-coumaroyl-CoA	CA PP;Cimicifugic acid K (CA PP)
10.1007/s00425-019-03181-8	Actaea racemosa	ArHPT1	hydroxycinnamoyl-CoA:piscidic acid hydroxycinnamoyltransferase	MH384793	NA	NA	Piscidic acid;caffeoyl-CoA	CA PK;Cimicifugic acid D (CA PK)
10.1007/s00425-019-03181-8	Actaea racemosa	ArHPT1	hydroxycinnamoyl-CoA:piscidic acid hydroxycinnamoyltransferase	MH384793	NA	NA	Piscidic acid;sinapoyl-CoA	CA PS;Cimicifugic acid J (CA PS)
10.1007/s00425-019-03181-8	Actaea racemosa	ArHPT1	hydroxycinnamoyl-CoA:piscidic acid hydroxycinnamoyltransferase	MH384793	NA	NA	Piscidic acid;feruloyl-CoA	CA PF;Cimicifugic acid E (CA PF)
10.1038/s42003-021-01967-9	Piper nigrum	PipBAHD2	Piperine Synthase	MW354956	NA	NA	piperoyl-CoA;piperidine;Piperoyl-CoA;Piperidine;Pyrrolidine;Isobutylamine;3,4-methylenedioxycinnamoyl-CoA	piperine;Minor quantities of amides with m/z 272 and m/z 274
10.1038/s42003-021-01967-9	Piper nigrum L.	PipBAHD1	Piperamide synthase	MW354957	NA	NA	Piperoyl-CoA;Piperidine;Hexanoyl-CoA;Octanoyl-CoA;Benzoyl-CoA;Benzylamine	Various piperine isomers;Aromatic and aliphatic alkamides
10.1074/jbc.M302362200	Arabidopsis thaliana	SCT	sinapoylglucose:choline sinapoyltransferase	AY033947	NA	NA	sinapoylglucose;choline	sinapoylcholine
10.1074/jbc.M302362200	Arabidopsis thaliana	SCT	sinapoylglucose:choline sinapoyltransferase	AY033947	NA	NA	sinapoylglucose	sinapoylglycerol
10.1074/jbc.M302362200	Arabidopsis thaliana	SCT	sinapoylglucose:choline sinapoyltransferase	AY033947	NA	NA	sinapoylglucose	sinapoyl-2-amino-2-hydroxymethyl-1,3-propanediol
10.1074/jbc.M302362200	Arabidopsis thaliana	SCT	sinapoylglucose:choline sinapoyltransferase	AY033947	NA	NA	feruloylglucose;choline	feruloylcholine
10.1074/jbc.M302362200	Arabidopsis thaliana	SCT	sinapoylglucose:choline sinapoyltransferase	AY033947	NA	NA	caffeoylglucose;choline	caffeoylcholine
10.1074/jbc.M302362200	Arabidopsis thaliana	SCT	sinapoylglucose:choline sinapoyltransferase	AY033947	NA	NA	p-coumaroylglucose;choline	p-coumaroylcholine
10.1021/acs.jafc.8b05564	Trichoderma arundinaceum	TRI18	acyltransferase	KFA68874.1; PXOA00000000	NA	NA	compound 5	compound 1
10.1021/acs.jafc.8b05564	Trichoderma arundinaceum	TRI3	Acyltransferase	NA	NA	NA	trichodermol	trichodermin
10.1021/acs.jafc.8b05564	Trichoderma arundinaceum	TRI18	Acyltransferase	KFA68874.1; PXOA00000000	NA	NA	trichodermin	harzianum A
10.1021/ja900545m	Taxus plants	NDTBT	N-debenzoyl-2'-deoxypaclitaxel:N-benzoyltransferase	AF466397	NA	NA	N-debenzoyl-2'-deoxypaclitaxel; benzoyl CoA	2'-deoxypaclitaxel
10.1021/ja900545m	Taxus plants	NDTBT	N-debenzoyl-2'-deoxypaclitaxel:N-benzoyltransferase	AF466397	NA	NA	N-debenzoyl-2'-deoxypaclitaxel; 4-methylbenzoyl CoA	N-4-methylbenzoyl-2'-deoxypaclitaxel
10.1021/ja900545m	Taxus plants	NDTBT	N-debenzoyl-2'-deoxypaclitaxel:N-benzoyltransferase	AF466397	NA	NA	N-debenzoylpaclitaxel; 2-furanoyl CoA	N-2-furanoylpaclitaxel
10.1021/ja900545m	Taxus plants	NDTBT	N-debenzoyl-2'-deoxypaclitaxel:N-benzoyltransferase	AF466397	NA	NA	10-deacetyl-N-debenzoylpaclitaxel; 4-fluorobenzoyl CoA	10-deacetyl-N-4-fluorobenzoylpaclitaxel
10.1021/ja900545m	Taxus plants	NDTBT	N-debenzoyl-2'-deoxypaclitaxel:N-benzoyltransferase	AF466397	NA	NA	N-debenzoyl-2'-deoxypaclitaxel; acetyl CoA	N-acetyl-2'-deoxypaclitaxel
10.1093/jxb/ery320	Cichorium intybus	CiSHT1	Spermidine hydroxycinnamoyl transferase 1	NA	NA	NA	spermidine; spermine; putrescine; quinic acid; shikimic acid; glycerol; cinnamoyl-CoA; caffeoyl-CoA; feruloyl-CoA	substituted spermidine; substituted spermine; Tetracoumaroyl spermine; Tricoumaroyl spermine; Dicoumaroyl spermine; Monocoumaroyl spermine; Tricoumaroyl spermidine; Dicoumaroyl spermidine; Monocoumaroyl spermidine; Monocoumaroyl putrescine; Monocoumaroyl quinic acid; Monocoumaroyl shikimic acid; Monocoumaroyl glycerol
10.1093/jxb/ery320	Cichorium intybus	CiSHT2	Spermidine hydroxycinnamoyl transferase 2	NA	NA	NA	spermidine; spermine; putrescine; quinic acid; shikimic acid; glycerol; cinnamoyl-CoA; caffeoyl-CoA; feruloyl-CoA	substituted spermidine; substituted spermine; Tetracoumaroyl spermine; Tricoumaroyl spermine; Dicoumaroyl spermine; Monocoumaroyl spermine; Tricoumaroyl spermidine; Dicoumaroyl spermidine; Monocoumaroyl spermidine; Monocoumaroyl putrescine; Monocoumaroyl quinic acid; Monocoumaroyl shikimic acid; Monocoumaroyl glycerol
10.1016/0003-9861(83)90286-2	Petroselinum hortense	MAT-3	Malonyl-CoA:flavonol 3-O-glucoside malonyltransferase	NA	NA	NA	flavonol 3-O-glucosides	malonylated flavonol 3-O-glucosides
10.1016/0003-9861(83)90286-2	Petroselinum hortense	MAT-7	Malonyl-CoA:flavone/flavonol 7-O-glucoside malonyltransferase	NA	NA	NA	phenol glucosides; flavonoids; 4-Nitrophenyl glucoside; flavone/flavonol 7-O-glucosides; 4-Methylumbelliferyl glucoside; Dhurrin; 2-Coumaric acid glucoside; 4-Hydroxy-2,5-dichlorophenoxyacetic acid glucoside; Coniferin	respective malonic acid conjugates; malonylated flavone/flavonol 7-O-glucosides; malonylated 4-Nitrophenyl glucoside; malonylated 4-Methylumbelliferyl glucoside; malonylated Dhurrin; malonylated 2-Coumaric acid glucoside; malonylated 4-Hydroxy-2,5-dichlorophenoxyacetic acid glucoside; malonylated Coniferin
10.1016/j.phytochem.2010.01.016	Actinidia chinensis	NA	Alcohol acyltransferase	NA	NA	NA	2-(methylsulfanyl)ethanol; 3-(methylsulfanyl)propanol; 3-(methylsulfanyl)propanal	Ethyl 3-(methylsulfanyl)prop-2-enoate; Methyl 2-(methylsulfanyl)acetate; Ethyl 2-(methylsulfanyl)acetate; Methyl 3-(methylsulfanyl)propionate; Ethyl 3-(methylsulfanyl)propionate; Propyl 3-(methylsulfanyl)propionate; Butyl 3-(methylsulfanyl)propionate
10.1104/pp.114.251371	Solanum lycopersicum	HQT	hydroxycinnamoyl-Coenzyme A:quinate hydroxycinnamoyl transferase	NA	Q70G32	NA	CGA	1,5-diCQA;3,5-diCQA;4,5-diCQA
10.1104/pp.114.251371	Solanum lycopersicum	CCT	chlorogenate:chlorogenate transferase	NA	NA	NA	CGA	1,5-diCQA;3,5-diCQA;4,5-diCQA
10.1016/j.plaphy.2008.04.014	Arabidopsis thaliana	SCT	sinapoylglucose: choline sinapoyltransferase	NA	NA	At5g09640	sinapoylglucose; choline	sinapine
10.1016/j.plaphy.2008.04.014	Arabidopsis thaliana	COX	choline oxidase	NA	NA	NA	choline	betaine
10.1016/j.plaphy.2008.04.014	Arabidopsis thaliana	SGT	sinapate glucosyltransferase	NA	NA	NA	sinapic acid	sinapoylglucose
10.1016/j.plaphy.2008.04.014	Arabidopsis thaliana	SMT	sinapoylmalate transferase	NA	NA	NA	sinapoylglucose	sinapoylmalate
10.1016/j.plaphy.2008.04.014	Arabidopsis thaliana	SCE	sinapine esterase	NA	NA	NA	sinapine	sinapic acid
10.1016/j.plaphy.2008.04.014	Arabidopsis thaliana	BADH	betaine aldehyde dehydrogenase	NA	NA	NA	betaine aldehyde	betaine
10.1016/j.plaphy.2008.04.014	Arabidopsis thaliana	PEAMT	S-Adenosyl-L-methionine:phosphoethanolamine methyl transferase	NA	NA	NA	phosphoethanolamine	choline
10.1093/pcp/pcs104	Arabidopsis thaliana	SMT	sinapoylglucose:malate sinapoyltransferase	NA	NA	NA	1-O-sinapoyl-b-glucose; L-malate; sinapoylglucose	sinapoylmalate
10.1093/pcp/pcs104	Arabidopsis thaliana	SCT	sinapoylglucose:choline sinapoyltransferase	NA	NA	NA	1-O-sinapoyl-b-glucose; choline	sinapoylcholine
10.1093/pcp/pcs104	Arabidopsis thaliana	SAT	sinapoylglucose:anthocyanin sinapoyltransferase	NA	NA	NA	1-O-sinapoyl-b-glucose; anthocyanin	sinapoylated anthocyanin
10.1104/pp.112.4.1625	Arabidopsis thaliana	SMT	sinapoylglucose:malate sinapoyltransferase	NA	NA	NA	sinapoylglucose; malic acid	sinapoylmalate
10.1111/j.1365-313X.2005.02387.x	Nicotiana tabacum	NtMaT1	malonyltransferase	AB176525	NA	NA	kaempferol 7-O-glucoside;quercetin 7-O-glucoside;7-hydroxyflavone glucoside;kaempferol 3-O-glucoside;quercetin 3-O-glucoside;3-hydroxyflavone glucoside;1-naphthol glucoside;2-naphthol glucoside;scopolin;umbelliferone glucoside;4-methylumbelliferone glucoside	kaempferol 7-O-glucoside malonylglucoside;quercetin 7-O-glucoside malonylglucoside;7-hydroxyflavone glucoside malonylglucoside;kaempferol 3-O-glucoside malonylglucoside;quercetin 3-O-glucoside malonylglucoside;3-hydroxyflavone glucoside malonylglucoside;1-naphthol glucoside malonylglucoside;2-naphthol glucoside malonylglucoside;scopolin malonylglucoside;umbelliferone glucoside malonylglucoside;4-…
10.1016/j.abb.2013.10.019	Larrea tridentata	LtCAAT1	cinnamyl alcohol acyltransferase	KF543260	NA	NA	p-Coumaryl alcohol	p-coumaryl 9-acetate
10.1016/j.abb.2013.10.019	Larrea tridentata	LtCAAT1	cinnamyl alcohol acyltransferase	KF543260	NA	NA	Caffeyl alcohol	caffeyl 9-acetate
10.1016/j.abb.2013.10.019	Larrea tridentata	LtCAAT1	cinnamyl alcohol acyltransferase	KF543260	NA	NA	Coniferyl alcohol	Eugenol; Isoeugenol; coniferyl 9-acetate
10.1016/j.abb.2013.10.019	Larrea tridentata	LtCAAT1	cinnamyl alcohol acyltransferase	KF543260	NA	NA	5-Hydroxyconiferyl alcohol	5-hydroxyconiferyl 9-acetate
10.1016/j.abb.2013.10.019	Larrea tridentata	LtCAAT1	cinnamyl alcohol acyltransferase	KF543260	NA	NA	Sinapyl alcohol	sinapyl 9-acetate
10.1016/j.abb.2013.10.019	Larrea tridentata	LtCAAT1	cinnamyl alcohol acyltransferase	KF543260	NA	NA	Acetyl-CoA; Coniferyl alcohol	Coniferyl 9-acetate
10.1016/j.abb.2013.10.019	Larrea tridentata	LtCAAT2	cinnamyl alcohol acyltransferase 2	KF543261	NA	NA	NA	NA
10.1016/j.abb.2013.10.019	Larrea tridentata	LtPPS1	propenylphenol synthase 1	KF543264	NA	NA	p-coumaryl 9-acetate;caffeyl 9-acetate;coniferyl 9-acetate;5-hydroxyconiferyl 9-acetate;sinapyl 9-acetate	p-anol;5-hydroxy-p-anol;isoeugenol;5-hydroxyisoeugenol;5-methoxyisoeugenol
10.1016/j.abb.2013.10.019	Larrea tridentata	LtAPS1	allylphenol synthase 1	KF543262	NA	NA	p-coumaryl 9-acetate;caffeyl 9-acetate;coniferyl 9-acetate;5-hydroxyconiferyl 9-acetate;sinapyl 9-acetate	chavicol;3-hydroxychavicol;eugenol;5-hydroxyeugenol;5-methoxyeugenol
10.3390/molecules27206878	Capsicum chinense	AT3	capsaicin synthase	NA	A0A2G3D6U1	NA	trans 8-methyl-6-nonenoyl-CoA;vanilloylamine	capsaicin
10.3390/molecules27206878	Capsicum frutescens	AT3	capsaicin synthase	NA	Q58VT1	NA	trans 8-methyl-6-nonenoyl-CoA;vanilloylamine	capsaicin
10.3390/molecules27206878	Capsicum annuum	AT3	capsaicin synthase	NA	D2Y3X2	NA	trans 8-methyl-6-nonenoyl-CoA;vanilloylamine	capsaicin
10.3390/molecules27206878	Capsicum chinense	AT3	Capsaicin synthase	NA	NA	['Q58VT1', 'A0A2G3D6U1', 'D2Y3X2']	8-nonenoyl-CoA;vanilloylamine	8-nonenoyl-vanilloylamide
10.3390/molecules27206878	Capsicum chinense	AT3	Capsaicin synthase	NA	NA	['Q58VT1', 'A0A2G3D6U1', 'D2Y3X2']	hexanoyl-CoA;vanilloylamine	hexanoyl-vanilloylamide
10.3390/molecules27206878	Capsicum chinense	AT3	Capsaicin synthase	NA	NA	['Q58VT1', 'A0A2G3D6U1', 'D2Y3X2']	trans 8-methyl-6-nonenoyl-CoA;isobutylamine	trans 8-methyl-6-nonenoyl-isobutylamide
10.3390/molecules27206878	Capsicum chinense	AT3	Capsaicin synthase	NA	NA	['Q58VT1', 'A0A2G3D6U1', 'D2Y3X2']	8-nonenoyl-CoA;isobutylamine	8-nonenoyl-isobutylamide
10.1016/j.phytochem.2011.12.015	Oryza sativa	OsHCT4	Hydroxycinnamoyltransferase 4	115466807	NA	NA	p-coumaroyl-CoA; glycerol	2-O-p-coumaroyl glyceride
10.1016/j.phytochem.2011.12.015	Oryza sativa	OsHCT4	Hydroxycinnamoyltransferase 4	115466807	NA	NA	feruloyl-CoA; glycerol	feruloylglycerol
10.1016/j.phytochem.2011.12.015	Oryza sativa	OsHCT4	Hydroxycinnamoyltransferase 4	115466807	NA	NA	caffeoyl-CoA; glycerol	caffeoylglycerol
10.1016/j.phytochem.2011.12.015	Oryza sativa	OsHCT4	Hydroxycinnamoyltransferase 4	115466807	NA	NA	p-coumaroyl-CoA; glycerol	1-O-p-coumaroylglycerol
10.1021/acs.biochem.6b00887	Arabidopsis thaliana	AtHCT	Hydroxycinnamoyl CoA: shikimate hydroxycinnamoyl transferase	NA	NA	NA	p-coumaroyl CoA;shikimate	p-coumaroylshikimate
10.1021/acs.biochem.6b00887	Coleus blumei	CbHCT	Hydroxycinnamoyl CoA: shikimate hydroxycinnamoyl transferase	CBI83579.1	NA	NA	p-coumaroyl CoA;shikimate	p-coumaroylshikimate
10.1021/acs.biochem.6b00887	Coleus blumei	CbHCT	Hydroxycinnamoyl CoA: shikimate hydroxycinnamoyl transferase	CBI83579.1	NA	NA	p-coumaroyl CoA;3,4-dihydroxybenzylamine	NA
10.1021/acs.biochem.6b00887	Coleus blumei	CbHCT	Hydroxycinnamoyl CoA: shikimate hydroxycinnamoyl transferase	CBI83579.1	NA	NA	p-coumaroyl CoA;dopamine	NA
10.1021/acs.biochem.6b00887	Coleus blumei	CbHCT	Hydroxycinnamoyl CoA: shikimate hydroxycinnamoyl transferase	CBI83579.1	NA	NA	p-coumaroyl CoA;3-hydroxyacetophenone	NA
10.1016/j.bbrc.2005.06.197	Synechocystis	LPAAT	lysophosphatidic acid acyltransferase	NA	NA	sll1848	16:0-ACP	NA
10.1016/j.bbrc.2005.06.197	Synechocystis	LPAAT	lysophosphatidic acid acyltransferase	NA	NA	sll1848	18:1-ACP;18:0-ACP	NA
10.1016/j.bbrc.2005.06.197	Synechocystis	LPLAT	lysophospholipid acyltransferase	NA	NA	slr2060	16:0-ACP;18:0-ACP;18:1-ACP	NA
10.1016/j.bbrc.2005.06.197	Synechocystis	LPLAT	lysophospholipid acyltransferase	NA	NA	slr2060	LPA;LPG;LPC;LPE	NA
10.1016/j.bbrc.2005.06.197	Synechocystis sp. PCC6803	SLL1848	Lysophosphatidic acid acyltransferase	NA	NA	NA	16:0-ACP;Lysophosphatidic acid (LPA)	Phosphatidic acid (PA)
10.1016/j.bbrc.2005.06.197	Synechocystis sp. PCC6803	SLR2060	Lysophospholipid acyltransferase	NA	NA	NA	16:0-ACP;Lysophosphatidyglycerol (LPG)	Phosphatidylglycerol (PG)
10.1016/j.bbrc.2005.06.197	Synechocystis sp. PCC6803	SLR2060	Lysophospholipid acyltransferase	NA	NA	NA	16:0-ACP;Lysophosphatidic acid (LPA)	Phosphatidic acid (PA)
10.1016/j.bbrc.2005.06.197	Synechocystis sp. PCC6803	SLR2060	Lysophospholipid acyltransferase	NA	NA	NA	16:0-ACP;Lysophosphatidylethanolamine (LPE)	Phosphatidylethanolamine (PE)
10.1016/j.bbrc.2008.04.153	Dianthus caryophyllus	AMalT	anthocyanin malyltransferase	NA	NA	NA	Pel 3-Glc; Cya 3-Glc; Del 3-Glc; Pel 35-diGlc; Cya 35-diGlc; Del 35-diGlc; 1-O-b-D-malylglucose	Pel 3-malGlc
10.1016/j.bbrc.2008.04.153	Dianthus caryophyllus	AMalT	anthocyanin malyltransferase	NA	NA	NA	1-O-b-D-malylglucose; Cya 3-Glc	NA
10.1016/j.bbrc.2008.04.153	Dianthus caryophyllus	AMalT	anthocyanin malyltransferase	NA	NA	NA	1-O-b-D-malylglucose; Del 3-Glc	NA
10.1016/j.bbrc.2008.04.153	Dianthus caryophyllus	AMalT	anthocyanin malyltransferase	NA	NA	NA	1-O-b-D-malylglucose; Pel 3,5-diGlc	NA
10.1016/j.bbrc.2008.04.153	Dianthus caryophyllus	AMalT	anthocyanin malyltransferase	NA	NA	NA	1-O-b-D-malylglucose; Cya 3,5-diGlc	NA
10.1016/j.bbrc.2008.04.153	Dianthus caryophyllus	AMalT	anthocyanin malyltransferase	NA	NA	NA	1-O-b-D-malylglucose; Del 3,5-diGlc	NA
10.1016/j.phytochem.2007.04.037	Catharanthus roseus	DAT	deacetylvindoline-4-O-acetyltransferase	NA	NA	NA	deacetylvindoline	vindoline
10.1016/j.phytochem.2007.04.037	Catharanthus roseus	MAT	minovincinine-19-O-acetyltransferase	NA	NA	NA	horhammericine	19-O-acetyl-horhammericine
10.1104/pp.111.187229	Nicotiana attenuata	AT1	Authentic CP synthase; hydroxycinnamoyl-coenzyme A:putrescine acyltransferase	JN390826	NA	NA	caffeoyl-CoA; putrescine; hydroxycinnamoyl-coenzyme A; feruloyl-CoA	CP; caffeoylputrescine; Unspecified, low activity
10.1104/pp.111.187229	Nicotiana attenuata	DH29	Unclear, involved in MCS biosynthesis; hydroxycinnamoyl-coenzyme A:spermidine acyltransferase	JN390824	NA	NA	caffeoyl-CoA; spermidine; hydroxycinnamoyl-coenzyme A; feruloyl-CoA; p-coumaroyl-CoA	MCS; dicaffeoylspermidine (DCS); monocaffeoylspermidine; Unspecified, 70% relative activity to caffeoyl-CoA; Unspecified, 8% relative activity to caffeoyl-CoA
10.1104/pp.111.187229	Nicotiana attenuata	CV86	hydroxycinnamoyl-coenzyme A:hydroxycinnamoylspermidine-conjugating acyltransferase	JN390825	NA	NA	hydroxycinnamoyl-coenzyme A; monocaffeoylspermidine	dicaffeoylspermidine (DCS)
10.1186/1471-2229-7-14	Cynara cardunculus L.	HCT	hydroxycinnamoyltransferase	DQ104740	NA	NA	p-coumaroyl-CoA; quinic acid	p-coumaroyl quinate
10.1186/1471-2229-7-14	Cynara cardunculus L.	HCT	hydroxycinnamoyltransferase	DQ104740	NA	NA	caffeoyl-CoA; quinic acid	chlorogenic acid
10.1186/1471-2229-7-14	Cynara cardunculus L.	HCT	hydroxycinnamoyltransferase	DQ104740	NA	NA	p-coumaroyl-CoA; shikimate	p-coumaroyl shikimate
10.1186/1471-2229-7-14	Cynara cardunculus L.	HCT	hydroxycinnamoyltransferase	DQ104740	NA	NA	caffeoyl-CoA; shikimate	caffeoyl shikimate
10.1186/1471-2229-7-14	Cynara cardunculus L.	HCT	hydroxycinnamoyltransferase	DQ104740	NA	NA	chlorogenic acid; CoA	caffeoyl-CoA
10.1016/j.bmc.2004.02.029	Rauvolfia serpentina	Vinorine Synthase	Vinorine Synthase (EC 2.3.1.160)	AJ556780	NA	NA	gardneral;acetyl-CoA	11-methoxy-vinorine
10.1016/j.bmc.2004.02.029	Rauvolfia serpentina	Vinorine Synthase	NA	AJ556780	NA	NA	vinorine; CoA	16-epi-vellosimine
10.1021/jf904296c	Vasconcellea pubescens	VpAAT1	Alcohol Acyltransferase	FJ548611	NA	NA	acetyl-CoA; benzyl alcohol	benzyl acetate
10.1021/jf904296c	Vasconcellea pubescens	VpAAT1	Alcohol Acyltransferase	FJ548611	NA	NA	acetyl-CoA; geranyl alcohol	geranyl acetate
10.1021/jf904296c	Vasconcellea pubescens	VpAAT1	Alcohol Acyltransferase	FJ548611	NA	NA	acetyl-CoA; cinnamyl alcohol	cinnamyl acetate
10.1021/jf904296c	Vasconcellea pubescens	VpAAT1	Alcohol Acyltransferase	FJ548611	NA	NA	acetyl-CoA; phenylethanol	phenylethyl acetate
10.1021/jf904296c	Vasconcellea pubescens	VpAAT1	Alcohol Acyltransferase	FJ548611	NA	NA	acetyl-CoA; octanol	octyl acetate
10.1021/jf904296c	Vasconcellea pubescens	VpAAT1	Alcohol Acyltransferase	FJ548611	NA	NA	acetyl-CoA; hexanol	hexyl acetate
10.1021/jf904296c	Vasconcellea pubescens	VpAAT1	Alcohol Acyltransferase	FJ548611	NA	NA	acetyl-CoA; butanol	butyl acetate
10.1021/jf904296c	Vasconcellea pubescens	VpAAT1	Alcohol Acyltransferase	FJ548611	NA	NA	acetyl-CoA; ethanol	ethyl acetate
10.1021/jf904296c	Vasconcellea pubescens	VpAAT1	Alcohol Acyltransferase	FJ548611	NA	NA	butanoyl-CoA; butanol	butyl butanoate
10.1021/jf904296c	Vasconcellea pubescens	VpAAT1	Alcohol Acyltransferase	FJ548611	NA	NA	butanoyl-CoA; ethanol	ethyl butanoate
10.1021/jf904296c	Vasconcellea pubescens	VpAAT1	Alcohol Acyltransferase	FJ548611	NA	NA	hexanoyl-CoA; hexanol	hexyl hexanoate
10.1021/jf904296c	Vasconcellea pubescens	VpAAT1	Alcohol Acyltransferase	FJ548611	NA	NA	hexanoyl-CoA; butanol	butyl hexanoate
10.1021/jf904296c	Vasconcellea pubescens	VpAAT1	Alcohol Acyltransferase	FJ548611	NA	NA	hexanoyl-CoA; ethanol	ethyl hexanoate
10.1021/jf904296c	Vasconcellea pubescens	VpAAT1	Alcohol Acyltransferase	FJ548611	NA	NA	hexanoyl-CoA; methanol	methyl hexanoate
10.1016/j.phytochem.2007.05.017	Glycine max	GmIF7MaT	malonyl-CoA:isoflavone 7-O-glucoside-600-O-malonyltransferase	AB291058	NA	NA	malonyl-CoA; isoflavone 7-O-b-D-glucosides; isoflavone 7-O-glucoside	isoflavone 7-O-(600 -O-malonyl-b-D-glucosides)
10.1371/journal.pcbi.1006511	Selaginella moellendorffii	SmHCT	hydroxycinnamoyl-CoA:shikimate hydroxycinnamoyltransferase	NA	NA	6DD2	p-coumaroyl-CoA;shikimate	p-coumaroylshikimate
10.1371/journal.pcbi.1006511	Arabidopsis thaliana	AtHCT	hydroxycinnamoyl-CoA:shikimate hydroxycinnamoyltransferase	NA	NA	NA	p-coumaroyl-CoA;shikimate	p-coumaroylshikimate
10.1371/journal.pcbi.1006511	Coffea canephora	CcHCT	hydroxycinnamoyl-CoA:shikimate hydroxycinnamoyltransferase	NA	NA	NA	p-coumaroyl-CoA;shikimate	p-coumaroylshikimate
10.1371/journal.pcbi.1006511	Sorghum bicolor	SbHCT	hydroxycinnamoyl-CoA:shikimate hydroxycinnamoyltransferase	NA	NA	NA	p-coumaroyl-CoA;shikimate	p-coumaroylshikimate
10.1371/journal.pcbi.1006511	Coleus blumei	CbHCT	hydroxycinnamoyl-CoA:shikimate hydroxycinnamoyltransferase	NA	NA	NA	p-coumaroyl-CoA;3-hydroxyacetophenone	NA
10.1038/s41598-019-51808-3	Gentiana triflora x Gentiana scabra	Gt5GT	UDP-glucose:anthocyanin 5-O-glucosyltransferase	NA	NA	NA	delphinidin 3-glucoside	delphinidin 3G-5G
10.1038/s41598-019-51808-3	Gentiana triflora x Gentiana scabra	Gt3′GT	UDP-glucose:anthocyanin 3′-O-glucosyltransferase	NA	NA	NA	delphinidin 3-glucoside	delphinidin 3G-5CafG
10.1038/s41598-019-51808-3	Gentiana triflora x Gentiana scabra	Gt5/3′AT	anthocyanin 5,3′-aromatic acyltransferase	NA	NA	NA	delphinidin 3G-5G	delphinidin 3G-5G-3′G; delphinidin 3G-5G
10.3390/plants11010013	Jasminum sambac	JsBEAT1	Benzylalcohol O-acetyltransferase	OK507197	NA	NA	benzyl alcohol; acetyl-CoA; benzylalcohol; acetate-CoA	benzyl acetate; benzylacetate
10.3390/plants11010013	Jasminum sambac	JsBEAT2	Benzylalcohol O-acetyltransferase	OK507198	NA	NA	benzyl alcohol; acetyl-CoA; benzylalcohol; acetate-CoA	benzyl acetate; benzylacetate
10.1093/jxb/eraa142	Ocimum basilicum	ObCAAT1	Ocimum basilicum coniferyl alcohol acyltransferase	MN031888	NA	NA	Coniferyl alcohol;Acetyl-CoA;NADPH;coniferyl alcohol;phenylethyl alcohol;benzyl alcohol	Eugenol;coniferyl acetate;phenylethyl acetate;benzyl acetate
10.1093/jxb/eraa142	Ocimum basilicum	ObCAAT2	Ocimum basilicum coniferyl alcohol acyltransferase	MN031889	NA	NA	Coniferyl alcohol;Acetyl-CoA;NADPH;coniferyl alcohol;cinnamyl alcohol;benzyl alcohol	Eugenol;coniferyl acetate;cinnamyl acetate;benzyl acetate
10.1006/abio.2000.4760	Triticum aestivum	p-coumaroyl:CoA ligase	NA	NA	NA	NA	p-coumaric acid	p-coumaroyl-CoA
10.1006/abio.2000.4760	Triticum aestivum	caffeoyl-CoA 3-O-methyl transferase	NA	NA	NA	NA	caffeoyl-CoA	feruloyl-CoA
10.1006/abio.2000.4760	Triticum aestivum	caffeic acid 3-O-methyltransferase	NA	NA	NA	NA	caffeic acid	ferulic acid
10.1006/abio.2000.4760	Triticum aestivum	NA	NA	NA	NA	NA	caffeic acid	caffeoyl-CoA
10.1006/abio.2000.4760	Triticum aestivum	NA	NA	NA	NA	NA	ferulic acid	feruloyl-CoA
10.1104/pp.16.00095	Oryza sativa	DPW2	cytoplasmic hydroxycinnamoyl-CoA:v-hydroxy fatty acid transferase	LOC_Os01g70025	NA	NA	v-hydroxy fatty acids; hydroxycinnamoyl-CoAs	hydroxycinnamic acid moieties
10.1104/pp.105.071514	Capsicum annuum	SHT	serotonin N-hydroxycinnamoyltransferase	AF329463	NA	NA	serotonin; cinnamic acid derivatives;feruloyl-CoA;p-coumaroyl-CoA	feruloylserotonin; p-coumaroylserotonin
10.1104/pp.105.071514	Capsicum annuum	THT	tyramine N-hydroxycinnamoyltransferase	AY819700	NA	NA	tyramine; cinnamic acid derivatives;feruloyl-CoA;p-coumaroyl-CoA	feruloyltyramine; p-coumaroyltyramine
10.1093/plphys/kiad549	Oryza sativa	OsPMT1	p-coumaroyl-CoA:monolignol transferase	LOC_Os01g18744	NA	OsAT4	H-OH; G-OH; S-OH; pCA-CoA; feruloyl-CoA; acetyl-CoA; p-coumaroyl-CoA;monolignols	H-pCA; G-pCA; S-pCA; monolignol-pCA conjugates
10.1093/plphys/kiad549	Oryza sativa	OsPMT2	p-coumaroyl-CoA:monolignol transferase	LOC_Os05g04584	NA	OsAT3	H-OH; G-OH; S-OH; pCA-CoA; p-coumaroyl-CoA;monolignols	H-pCA; G-pCA; S-pCA; monolignol-pCA conjugates
10.1093/oxfordjournals.pcp.a029623	Clarkia breweri	BEAT	acetyl-CoA:benzylalcohol acetyltransferase	AF139130 (CbBEAT-1); AF139130 (CbBEAT-2)	NA	NA	benzylalcohol; acetyl-CoA	benzylacetate
10.1093/oxfordjournals.pcp.a029623	Clarkia concinna	CcBEAT1	acetyl-CoA:benzylalcohol acetyltransferase	AF121851;AF121852;AF121853;AF121854	NA	NA	benzylalcohol; acetyl-CoA	benzylacetate
10.1093/oxfordjournals.pcp.a029623	Clarkia concinna	CcBEAT2	acetyl-CoA:benzylalcohol acetyltransferase	AF121851;AF121852;AF121853;AF121854	NA	NA	benzylalcohol; acetyl-CoA	benzylacetate
10.1093/oxfordjournals.pcp.a029623	Clarkia concinna	CcBEAT3	acetyl-CoA:benzylalcohol acetyltransferase	AF121851;AF121852;AF121853;AF121854	NA	NA	benzylalcohol; acetyl-CoA	benzylacetate
10.1093/oxfordjournals.pcp.a029623	Clarkia breweri	CbBEAT-2	acetyl-CoA:benzylalcohol acetyltransferase	AF139130	NA	NA	benzylalcohol; acetyl-CoA	benzylacetate
10.1006/bbrc.1996.1751	Taxus baccata	NA	NA	NA	NA	NA	10-deacetylbaccatin-III; acetyl-coenzyme A	baccatin-III
10.1016/j.febslet.2007.01.060	Arabidopsis thaliana	At5MAT	malonyl-CoA: anthocyanidin 5-O-glucoside-6''-O-malonyltransferase	NM_113880	NA	At3g29590	Cyanin; Malonyl-CoA	malonylated anthocyanins
10.1016/j.febslet.2007.01.060	Arabidopsis thaliana	At5MAT	malonyl-CoA: anthocyanidin 5-O-glucoside-6''-O-malonyltransferase	NM_113880	NA	At3g29590	Malvin; Malonyl-CoA	malonylated anthocyanins
10.1016/j.febslet.2007.01.060	Arabidopsis thaliana	At5MAT	malonyl-CoA: anthocyanidin 5-O-glucoside-6''-O-malonyltransferase	NM_113880	NA	At3g29590	A6 (3-O-[2''-O-(xylosyl)-6''-O-(p-O-(glucosyl)-p-coumaroyl) glucoside]5-O-glucoside); Malonyl-CoA	malonylated anthocyanins
10.1016/j.febslet.2007.01.060	Arabidopsis thaliana	At5MAT	malonyl-CoA: anthocyanidin 5-O-glucoside-6''-O-malonyltransferase	NM_113880	NA	At3g29590	A10 (3-O-[2''-O-(2'''-O-(sinapoyl) xylosyl)6''-O-(p-O-(glucosyl) p-coumaroyl) glucoside]5-O-glucoside); Malonyl-CoA	malonylated anthocyanins
10.1093/plphys/kiab359	Brachypodium distachyon	BdPMT1	NA	NM_00128785	NA	Bradi2g36910	monolignol p-coumaroyl	S lignin unit p-coumaroylated
10.1093/plphys/kiab359	Populus tremula x Populus alba	BdPMT1	p-coumaroyl-Coenzyme A monolignol transferase 1	NM_00128785	NA	NA	monolignols;p-coumaric acid	p-coumaroylated monolignols
10.1093/plphys/kiab359	Populus tremula x Populus alba	BdPMT1	p-coumaroyl-Coenzyme A monolignol transferase 1	NM_00128785	NA	NA	sinapyl alcohol;p-coumaric acid	p-coumaroylated sinapyl alcohol
10.1093/plphys/kiab359	Populus tremula x Populus alba	BdPMT1	p-coumaroyl-Coenzyme A monolignol transferase 1	NM_00128785	NA	NA	coniferyl alcohol;p-coumaric acid	p-coumaroylated coniferyl alcohol
10.1007/s004250000490	Oryza sativa	FTase	feruloyl-CoA:arabinoxylan-trisaccharide O-hydroxycinnamoyl transferase	NA	NA	NA	Fer-CoA; arabinoxylan-trisaccharide	feruloyl arabinoxylan-trisaccharide (Fer-AXX)
10.3389/fpls.2019.00968	Helianthus annuus	HaHQT1	Hydroxycinnamoyl-CoA quinate hydroxycinnamoyl transferase 1	MK598073	NA	NA	p-coumaroyl-CoA	CQA biosynthesis; coumaroylquinate
10.3389/fpls.2019.00968	Helianthus annuus	HaHQT2	Hydroxycinnamoyl-CoA quinate hydroxycinnamoyl transferase 2	MK598074	NA	NA	p-coumaroyl-CoA	5-CQA; 4-CQA; CQA biosynthesis; coumaroylquinate
10.3389/fpls.2019.00968	Helianthus annuus	HaHQT3	Hydroxycinnamoyl-CoA quinate hydroxycinnamoyl transferase 3	MK598075	NA	NA	p-coumaroyl-CoA	5-CQA; 4-CQA; all monoCQAs; 13-diCQA; CQA biosynthesis; coumaroylquinate
10.3389/fpls.2019.00968	Helianthus annuus	HaHCT1	Hydroxycinnamoyl-CoA shikimate/quinate hydroxycinnamoyl transferase 1	MK598076	NA	NA	p-coumaroyl-CoA	CQA biosynthesis; p-coumaroylshikimate
10.3389/fpls.2019.00968	Helianthus annuus	HaHCT2	Hydroxycinnamoyl-CoA shikimate/quinate hydroxycinnamoyl transferase 2	MK598077	NA	NA	p-coumaroyl-CoA	CQA biosynthesis; p-coumaroylshikimate
10.7554/eLife.28468	Salpiglossis sinuata	SsASAT1	Salpiglossis sinuata Acylsugar Acyltransferase 1	KY978746	NA	NA	sucrose; acyl CoAs; Sucrose	mono-acylsugars; Mono-acylsucrose
10.7554/eLife.28468	Salpiglossis sinuata	SsASAT2	Salpiglossis sinuata Acylsugar Acyltransferase 2	KY978747	NA	NA	S1:5; S1:6; aiC5 CoA; Mono-acylsucrose	di-acylated sugars; Di-acylsucrose
10.7554/eLife.28468	Salpiglossis sinuata	SsASAT3	Salpiglossis sinuata Acylsugar Acyltransferase 3	KY978748	NA	NA	di-acylated sugar acceptor; aiC6 CoA; Di-acylsucrose	aiC6 acylation on the pyranose ring; Tri-acylsucrose
10.7554/eLife.28468	Salpiglossis sinuata	SsASAT5	Salpiglossis sinuata Acylsugar Acyltransferase 5	KY978749	NA	NA	tri-; tetra-; penta-acylsucroses; Tri-acylsucrose; Tetra-acylsucrose; Penta-acylsucrose	furanose ring acetylation; pyranose ring acetylation; Tetra-acylsucrose; Penta-acylsucrose; Hexa-acylsucrose
10.7554/eLife.28468	Solanum nigrum	SnASAT1	Solanum nigrum Acylsugar Acyltransferase 1	NA	NA	NA	Sucrose	Mono-acylsucrose
10.7554/eLife.28468	Hyoscyamus niger	HnASAT2	Hyoscyamus niger Acylsugar Acyltransferase 2	NA	NA	NA	Mono-acylsucrose	Di-acylsucrose
10.1104/pp.112.202051	Coffea canephora	HCT	Hydroxycinnamoyl-CoA:shikimate/quinate hydroxycinnamoyltransferase	EF137954	NA	NA	caffeoyl-CoA; quinate; shikimate; 5-CQA; CoA	5-CQA; 5-caffeoylshikimic acid (5-CSA); caffeoyl-CoA; 3,5-diCQA
10.1104/pp.112.202051	Coffea canephora	HQT	Hydroxycinnamoyl-CoA:quinate hydroxycinnamoyltransferase	EF153931	NA	NA	caffeoyl-CoA; quinate; 5-CQA; CoA; 5-FQA	5-CQA; caffeoyl-CoA; 5-CSA; feruloyl-CoA
10.3390/molecules27010143	Wolfiporia cocos	WcSOAT	Wolfiporia cocos sterol O-acyltransferase	KY800894.1	NA	NA	tumolusic acid	pachymic acid
10.1186/s12870-019-1846-3	Solanum richardii	SrSpmHT	Spermine hydroxycinnamoyl transferase	KR150683	NA	NA	caffeoyl-CoA;spermine	N1-caffeoyl-spermine
10.1186/s12870-019-1846-3	Solanum richardii	SrSpmHT	Spermine hydroxycinnamoyl transferase	KR150683	NA	NA	feruloyl-CoA;spermine	N1-feruloyl-spermine
10.1186/s12870-019-1846-3	Solanum richardii	SrSpmHT	Spermine hydroxycinnamoyl transferase	KR150683	NA	NA	p-coumaroyl-CoA;spermine	N1-p-coumaroyl-spermine
10.1186/s12870-019-1846-3	Solanum melongena	SmSpmHT	Spermine hydroxycinnamoyl transferase	KP233218	NA	NA	caffeoyl-CoA;spermine	N1-caffeoyl-spermine
10.1186/s12870-019-1846-3	Solanum melongena	SmSpmHT	Spermine hydroxycinnamoyl transferase	KP233218	NA	NA	feruloyl-CoA;spermine	N1-feruloyl-spermine
10.1186/s12870-019-1846-3	Solanum melongena	SmSpmHT	Spermine hydroxycinnamoyl transferase	KP233218	NA	NA	p-coumaroyl-CoA;spermine	N1-p-coumaroyl-spermine
10.1016/bs.mie.2022.10.003	Arabidopsis thaliana	4CL1	4-coumarate:CoA ligase 1	U18675	NA	NA	trans p-coumaric acid;caffeic acid;ferulic acid	p-coumaroyl-CoA;caffeoyl-CoA;feruloyl-CoA
10.1016/j.jbc.2021.100424	Arabidopsis thaliana	PMAT1	phenolic glucoside malonyl-transferase 1	NA	NA	At5g39050	BL-23-O-Glc	BL-23-O-MalGlc
10.1016/j.jbc.2021.100424	Arabidopsis thaliana	At5MAT	NA	NA	NA	At3g29590	BL-23-O-Glc	BL-23-O-MalGlc
10.1016/0003-9861(84)90204-2	Vigna radiata	ACC malonyltransferase	1-aminocyclopropane-1-carboxylate malonyltransferase	NA	NA	NA	(+)-Al10;(-)-Al10;(+)-Coro;(-)-Coro	malonylated AEC conjugates
10.1016/0003-9861(84)90204-2	Vigna radiata	ACC malonyltransferase	malonyl-CoA: D-amino acid N-malonyltransferase	NA	NA	NA	1-aminocyclopropane-1-carboxylic acid (ACC)	N-malonyl-ACC
10.1016/0003-9861(84)90204-2	Vigna radiata	ACC malonyltransferase	malonyl-CoA: D-amino acid N-malonyltransferase	NA	NA	NA	D-amino acids	N-malonyl-D-amino acids
10.1016/0003-9861(84)90204-2	Vigna radiata	ACC malonyltransferase	malonyl-CoA: D-amino acid N-malonyltransferase	NA	NA	NA	(1R,2S)-AEC	N-malonyl-(1R,2S)-AEC
10.1016/0003-9861(84)90204-2	Vigna radiata	ACC malonyltransferase	malonyl-CoA: D-amino acid N-malonyltransferase	NA	NA	NA	(1R,2R)-AEC	N-malonyl-(1R,2R)-AEC
10.1016/0003-9861(84)90204-2	Vigna radiata	ACC malonyltransferase	malonyl-CoA: D-amino acid N-malonyltransferase	NA	NA	NA	(1S,2S)-AEC	N-malonyl-(1S,2S)-AEC
10.1016/0003-9861(84)90204-2	Vigna radiata	ACC malonyltransferase	malonyl-CoA: D-amino acid N-malonyltransferase	NA	NA	NA	(1S,2R)-AEC	N-malonyl-(1S,2R)-AEC
10.3390/plants9111566	Turnera sp.	TsBAHD	BAHD acyltransferase family member	MK922466.1	NA	NA	BRs (Brassinosteroids); Brassinolide	Acetylated and inactivated BRs; Inactivated brassinolide
10.1111/tpj.12920	Solanum lycopersicum	SlFdAT1	flavonoid-3-O-rutinoside-4000-O-phenylacyltransferase	Solyc12g088170	NA	NA	cyanidin-3-O-rutinoside;p-coumaroyl CoA;feruloyl CoA;caffeoyl CoA;sinapoyl CoA;cinnamoyl CoA	cyanidin-3-O-(p-coumaroyl)-rutinoside;cyanidin-3-O-(feruloyl)-rutinoside;cyanidin-3-O-(caffeoyl)-rutinoside;cyanidin-3-O-(sinapoyl)-rutinoside;cyanidin-3-O-(cinnamoyl)-rutinoside
10.1074/jbc.M700638200	Dendranthema morifolium	Dm3MaT1	malonyl-CoA:anthocyanidin 3-O-glucoside-6'-O-malonyltransferase	AB290338	NA	NA	malonyl-CoA; cyanidin 3-O-glucoside	cyanidin 3-O-6'-O-malonylglucoside
10.1074/jbc.M700638200	Dendranthema morifolium	Dm3MaT2	malonyl-CoA:anthocyanidin 3-O-glucoside-3',6'-O-dimalonyltransferase	AB290338	NA	NA	malonyl-CoA; cyanidin 3-O-glucoside	cyanidin 3-O-3',6'-O-dimalonylglucoside
10.1074/jbc.M700638200	Dendranthema morifolium	Dm3MaT3	malonyl-CoA:anthocyanidin 3-O-glucoside-6'-O-malonyltransferase	AB290338	NA	NA	malonyl-CoA; cyanidin 3-O-glucoside	cyanidin 3-O-6'-O-malonylglucoside
10.1074/jbc.M700638200	Dendranthema morifolium	Dm3MaT3	malonyl-CoA:anthocyanidin 3-O-glucoside-6'-O-malonyltransferase	AB290338	NA	NA	malonyl-CoA; pelargonidin 3-O-glucoside	pelargonidin 3-O-6'-O-malonylglucoside
10.1074/jbc.M700638200	Dendranthema morifolium	Dm3MaT3	malonyl-CoA:anthocyanidin 3-O-glucoside-6'-O-malonyltransferase	AB290338	NA	NA	malonyl-CoA; delphinidin 3-O-glucoside	delphinidin 3-O-6'-O-malonylglucoside
10.1074/jbc.274.7.4273	Solanum tuberosum	THT	Hydroxycinnamoyl-CoA:tyramine N-(hydroxycinnamoyl)transferase	NA	NA	NA	cinnamoyl-CoA;4-coumaroyl-CoA;caffeoyl-CoA;feruloyl-CoA;sinapoyl-CoA;tyramine;octopamine;noradrenalin	N-(hydroxycinnamoyl)amines
10.1016/j.molp.2014.11.007	Solanum lycopersicum	SlAAT1	Alcohol Acyltransferase 1	KM975322	NA	Solyc08g005770	2-methyl-1-butanol	NA
10.1016/j.molp.2014.11.007	Solanum lycopersicum	SlAAT1	Alcohol Acyltransferase 1	KM975322	NA	Solyc08g005770	isobutanol	NA
10.1016/j.molp.2014.11.007	Solanum pennellii	SpAAT1	Alcohol Acyltransferase 1	KM975321	NA	NA	3-methyl-1-butanol	NA
10.1016/j.molp.2014.11.007	Solanum pennellii	SpAAT1	Alcohol Acyltransferase 1	KM975321	NA	NA	butanol	NA
10.1016/j.molp.2014.11.007	Solanum lycopersicum	SlAAT1	Alcohol Acyltransferase 1	KM975322	NA	Solyc08g005770	acetyl-CoA	NA
10.1016/j.molp.2014.11.007	Solanum pennellii	SpAAT1	Alcohol Acyltransferase 1	KM975321	NA	NA	hexanoyl-CoA	NA
10.1073/pnas.0905555106	Arabidopsis thaliana	At5g41040	ω-hydroxyacid hydroxycinnamoyltransferase	GQ176867	NA	At5g41040	feruloyl-CoA; 16-hydroxypalmitic acid	ferulate in suberin; 16-feruloylpalmitic acid
10.3389/fpls.2020.610118	Arabidopsis thaliana	AtSHT	Spermidine hydroxycinnamoyl transferase	AT2G23510	NA	NA	spermidine;caffeoyl-CoA;feruloyl-CoA;p-coumaroyl-CoA;sinapoyl-CoA	monoferuloyl spermidine;diferuloyl spermidine;triferuloyl spermidine
10.3389/fpls.2020.610118	Arabidopsis thaliana	AtSDT	Spermidine disinapoyl/dicoumaroyl transferase	AT2G19070	NA	NA	spermidine;caffeoyl-CoA;feruloyl-CoA;sinapoyl-CoA	monosinapoyl spermidine;disinapoyl spermidine
10.3389/fpls.2020.610118	Arabidopsis thaliana	OAO95042.1	Putrescine hydroxycinnamoyl transferase	AT5G07080	NA	NA	putrescine;caffeoyl-CoA;feruloyl-CoA;spermidine;spermine	di-caffeoyl putrescine;mono-feruloyl spermidine;mono-feruloyl spermine
10.3389/fpls.2020.610118	Arabidopsis thaliana	NP_190301.2	Putrescine hydroxycinnamoyl transferase	AT3G47170	NA	NA	putrescine;caffeoyl-CoA	di-caffeoyl putrescine
10.1016/j.phytochem.2021.112710	Arabidopsis thaliana	AtPMaT1	Phenolic glucoside malonyltransferase 1	NM_123267.6	Q940Z5	NA	3-O-acetylketol;5α-pregnan-21-ol-3,20-dione;4-pregnen-21-ol-3,20-dione;5β-pregnan-21-ol-3,20-dione;5β-pregnane-3β,21-diol-20-one;3-O-digitoxosylketol;Kaempferol 3-O-glucoside;Quercetin 3-O-glucoside	21-O-malonyl 3-O-acetylketol;21-O-malonylated 5α-pregnan-21-ol-3,20-dione;21-O-malonylated 4-pregnen-21-ol-3,20-dione;21-O-malonylated 5β-pregnan-21-ol-3,20-dione;21-O-malonylated 5β-pregnane-3β,21-diol-20-one;21-O-malonylated 3-O-digitoxosylketol;Malonylated Kaempferol 3-O-glucoside;Malonylated Quercetin 3-O-glucoside
10.1016/j.phytochem.2021.112710	Arabidopsis thaliana	AtPMaT2	Phenolic glucoside malonyltransferase 2	NA	NA	NA	3-O-acetylketol;5α-pregnan-21-ol-3,20-dione;4-pregnen-21-ol-3,20-dione;5β-pregnan-21-ol-3,20-dione;5β-pregnane-3β,21-diol-20-one;3-O-digitoxosylketol	21-O-malonylated 3-O-acetylketol;21-O-malonylated 5α-pregnan-21-ol-3,20-dione;21-O-malonylated 4-pregnen-21-ol-3,20-dione;21-O-malonylated 5β-pregnan-21-ol-3,20-dione;21-O-malonylated 5β-pregnane-3β,21-diol-20-one;21-O-malonylated 3-O-digitoxosylketol
10.1016/j.phytochem.2021.112710	Digitalis lanata	DlMaT1	Malonyltransferase 1	MT992078	NA	NA	3-O-acetylketol;5β-pregnane-3β,21-diol-20-one;5β-pregnan-21-ol-3,20-dione;4-pregnen-21-ol-3,20-dione;3-O-digitoxosylketol;Kaempferol 3-O-glucoside;Quercetin 3-O-glucoside	21-O-malonylated 3-O-acetylketol;21-O-malonylated 5β-pregnane-3β,21-diol-20-one;21-O-malonylated 5β-pregnan-21-ol-3,20-dione;21-O-malonylated 4-pregnen-21-ol-3,20-dione;21-O-malonylated 3-O-digitoxosylketol;Malonylated Kaempferol 3-O-glucoside;Malonylated Quercetin 3-O-glucoside
10.1016/j.phytochem.2021.112710	Digitalis lanata	DlMaT2	Malonyltransferase 2	MW013542	NA	NA	3-O-acetylketol;5β-pregnane-3β,21-diol-20-one;5β-pregnan-21-ol-3,20-dione;4-pregnen-21-ol-3,20-dione;3-O-digitoxosylketol;Kaempferol 3-O-glucoside;Quercetin 3-O-glucoside	21-O-malonylated 3-O-acetylketol;21-O-malonylated 5β-pregnane-3β,21-diol-20-one;21-O-malonylated 5β-pregnan-21-ol-3,20-dione;21-O-malonylated 4-pregnen-21-ol-3,20-dione;21-O-malonylated 3-O-digitoxosylketol;Malonylated Kaempferol 3-O-glucoside;Malonylated Quercetin 3-O-glucoside
10.1016/j.plaphy.2023.108241	Durio zibethinus Merr.	AAT	Alcohol acetyltransferase	NA	NA	NA	3-methyl-1-butanol; hexanol	Acetate esters
10.1016/j.plaphy.2023.108241	Durio zibethinus Merr.	AAT	Alcohol acetyltransferase	NA	NA	NA	Propanol; butanol	Acetate esters
10.1016/j.plaphy.2023.108241	Durio zibethinus Merr.	AAT	Alcohol acetyltransferase	NA	NA	NA	Methanol; ethanol	Acetate esters
10.1186/1471-2229-9-30	Cynara cardunculus var. scolymus	HQT	Hydroxycinnamoyl-CoA:quinate hydroxycinnamoyltransferase	DQ915589	NA	ABK79689	quinic acid;caffeoyl-CoA	chlorogenic acid (CGA)
10.1186/1471-2229-9-30	Cynara cardunculus var. scolymus	HQT	Hydroxycinnamoyl-CoA:quinate hydroxycinnamoyltransferase	DQ915589	NA	ABK79689	quinic acid;p-coumaroyl-CoA	p-coumaroyl quinate
10.1186/1471-2229-9-30	Cynara cardunculus var. scolymus	HQT	Hydroxycinnamoyl-CoA:quinate hydroxycinnamoyltransferase	DQ915589	NA	NA	chlorogenic acid; Coenzyme A	caffeoyl-CoA
10.1186/1471-2229-9-30	Cynara cardunculus var. altilis	HQT	Hydroxycinnamoyl-CoA:quinate hydroxycinnamoyltransferase	DQ915590	NA	ABK79690	quinic acid;caffeoyl-CoA	chlorogenic acid (CGA)
10.1186/1471-2229-9-30	Cynara cardunculus var. altilis	HQT	Hydroxycinnamoyl-CoA:quinate hydroxycinnamoyltransferase	DQ915590	NA	ABK79690	quinic acid;p-coumaroyl-CoA	p-coumaroyl quinate
10.1186/1471-2229-9-30	Cynara cardunculus var. altilis	HQT	Hydroxycinnamoyl-CoA:quinate hydroxycinnamoyltransferase	DQ915590	NA	NA	chlorogenic acid; Coenzyme A	caffeoyl-CoA
10.1007/s11103-005-4924-x	Petunia hybrida	RhAAT	rose alcohol acetyltransferase	AY850287	NA	NA	geraniol	geranyl acetate
10.1007/s11103-005-4924-x	Petunia hybrida	RhAAT	rose alcohol acetyltransferase	AY850287	NA	NA	phenyl ethanol; phenylethyl alcohol	phenylethyl acetate
10.1007/s11103-005-4924-x	Petunia hybrida	RhAAT	rose alcohol acetyltransferase	AY850287	NA	NA	benzyl alcohol	benzyl acetate
10.1007/s11103-005-4924-x	Petunia hybrida	RhAAT	rose alcohol acetyltransferase	AY850287	NA	NA	1-octanol	octylacetate
10.3389/fbioe.2023.1243595	Pseudozyma tsukubaensis	PtMAC2p	Acyltransferase involved in mannosylerythritol lipids formation	LC768982	NA	NA	lauroyl-CoA; mono-acylated MEL-D; Fatty acid; Mono-acylated MEL	Di-acylated MEL
10.1007/s11103-005-8884-y	Cucumis melo	Cm-AAT1	Alcohol acyl-transferase 1	CAA94432	NA	NA	Ethanol; 1-Butanol; 1-Hexanol; E-2-hexenol; acetyl-CoA; Hexanol; hexanoyl-CoA	Ethyl acetate; Butyl acetate; Hexyl acetate; E-2-hexenyl acetate; Hexyl hexanoate
10.1007/s11103-005-8884-y	Cucumis melo	Cm-AAT3	Alcohol acyl-transferase 3	AAW51125	NA	NA	Ethanol; 1-Butanol; 1-Hexanol; Benzyl alcohol; acetyl-CoA	Ethyl acetate; Butyl acetate; Hexyl acetate; Benzyl acetate
10.1007/s11103-005-8884-y	Cucumis melo	Cm-AAT4	Alcohol acyl-transferase 4	AAW51126	NA	NA	Ethanol; 1-Butanol; 1-Hexanol; Cinnamyl alcohol; acetyl-CoA	Ethyl acetate; Butyl acetate; Hexyl acetate; Cinnamoyl acetate
10.1007/s11103-005-8884-y	Cucumis melo var. cantalupensis	Cm-AAT2	Alcohol acyl-transferase 2	AAL77060	NA	NA	NA	NA
10.1007/s11103-005-8884-y	Cucumis melo var. cantalupensis	Cm-AAT2/A268T	Alcohol acyl-transferase 2 mutant	NA	NA	NA	E-2-hexenol; acetyl-CoA; Hexanol; hexanoyl-CoA	E-2-hexenyl acetate; Hexyl hexanoate
10.1007/s11103-005-8884-y	Cucumis melo var. cantalupensis	Cm-AAT1/T268A	Alcohol acyl-transferase 1 mutant	NA	NA	NA	NA	NA
10.1111/tpj.13868	Catharanthus roseus	TAT	tabersonine derivative 19-O-acetyltransferase	KU821123	NA	NA	19-hydroxytabersonine;minovincinine;hörhammericine;deacetylvindoline	19-acetyltabersonine;echitovenine;19-acetylhörhammericine;vindoline
10.3390/ijms20225541	Hordeum vulgare	HvTHT7	Tryptamine hydroxycinnamoyl transferase	NA	NA	NA	Cinnamoyl-CoA; Tryptamine	N-cinnamoyltryptamine
10.3390/ijms20225541	Hordeum vulgare	HvTHT8	Tryptamine hydroxycinnamoyl transferase	NA	NA	NA	Cinnamoyl-CoA; Tryptamine	N-cinnamoyltryptamine
10.3390/ijms20225541	Hordeum vulgare	HvTHT7	Tryptamine hydroxycinnamoyl transferase	NA	NA	NA	Feruloyl-CoA; Tryptamine	N-feruloyltryptamine
10.3390/ijms20225541	Hordeum vulgare	HvTHT8	Tryptamine hydroxycinnamoyl transferase	NA	NA	NA	Feruloyl-CoA; Tryptamine	N-feruloyltryptamine
10.3390/ijms20225541	Hordeum vulgare	HvTHT7	Tryptamine hydroxycinnamoyl transferase	NA	NA	NA	Cinnamoyl-CoA; (1H-indol-3-yl)methylamine	N-cinnamoyl-(1H-indol-3-yl)methylamine
10.3390/ijms20225541	Hordeum vulgare	HvTHT8	Tryptamine hydroxycinnamoyl transferase	NA	NA	NA	Cinnamoyl-CoA; (1H-indol-3-yl)methylamine	N-cinnamoyl-(1H-indol-3-yl)methylamine
10.3390/ijms20225541	Hordeum vulgare	HvTHT2	Tryptamine hydroxycinnamoyl transferase	NA	NA	NA	Feruloyl-CoA; Tryptamine	N-feruloyltryptamine
10.3390/ijms20225541	Hordeum vulgare	HvTHT2	Tryptamine hydroxycinnamoyl transferase	NA	NA	NA	Feruloyl-CoA; Serotonin	N-feruloylserotonin
10.1093/pcp/pcaa031	Oryza sativa	OsXyBAT1	Oryza sativa Xyloglucan Backbone Acetyltransferase 1	MN996513	NA	NA	cellohexaose	6-O-acetylated Glc residues in cellohexaose; acetylated cellohexaose
10.1093/pcp/pcaa031	Oryza sativa	OsXyBAT2	Oryza sativa Xyloglucan Backbone Acetyltransferase 2	MN996514	NA	NA	cellohexaose	6-O-acetylated Glc residues in cellohexaose; acetylated cellohexaose
10.1093/pcp/pcaa031	Oryza sativa	OsXyBAT3	xyloglucan backbone 6-O-acetyltransferase	MN996515	NA	NA	cellohexaose	acetylated cellohexaose
10.1093/pcp/pcaa031	Oryza sativa	OsXyBAT4	xyloglucan backbone 6-O-acetyltransferase	MN996516	NA	NA	cellohexaose	acetylated cellohexaose
10.1093/pcp/pcaa031	Oryza sativa	OsXyBAT5	xyloglucan backbone 6-O-acetyltransferase	MN996518	NA	NA	cellohexaose	acetylated cellohexaose
10.1093/pcp/pcaa031	Oryza sativa	OsXyBAT6	Oryza sativa Xyloglucan Backbone Acetyltransferase 6	MN996518	NA	NA	cellohexaose; cellobiose; cellotriose; cellotetraose; cellopentaose	6-O-acetylated Glc residues in cellohexaose; acetylated cellotetraose; acetylated cellopentaose; acetylated cellohexaose
10.1093/pcp/pcaa031	Oryza sativa	OsXyBAT7	xyloglucan backbone 6-O-acetyltransferase	MN996517	NA	NA	cellohexaose	acetylated cellohexaose
10.1093/pcp/pcaa031	Solanum lycopersicum	SlXyBAT1	xyloglucan backbone 6-O-acetyltransferase	MN996520	NA	NA	cellohexaose	acetylated cellohexaose
10.1093/pcp/pcaa031	Solanum lycopersicum	SlXyBAT2	Solanum lycopersicum Xyloglucan Backbone Acetyltransferase 2	MN996521	NA	NA	cellohexaose; cellotetraose; cellotriose	6-O-acetylated Glc residues in cellohexaose; acetylated cellotetraose; acetylated cellohexaose
10.1093/pcp/pcaa031	Solanum lycopersicum	SlXyBAT3	Solanum lycopersicum Xyloglucan Backbone Acetyltransferase 3	MN996522	NA	NA	cellohexaose	6-O-acetylated Glc residues in cellohexaose; acetylated cellohexaose
10.1093/pcp/pcaa031	Solanum lycopersicum	SlXyBAT4	xyloglucan backbone 6-O-acetyltransferase	MN996523	NA	NA	cellohexaose	acetylated cellohexaose
10.1093/pcp/pcaa031	Solanum lycopersicum	SlXyBAT5	xyloglucan backbone 6-O-acetyltransferase	MN996524	NA	NA	cellohexaose	acetylated cellohexaose
10.1093/pcp/pcaa031	Solanum lycopersicum	SlXyBAT6	xyloglucan backbone 6-O-acetyltransferase	MN996525	NA	NA	cellohexaose	acetylated cellohexaose
10.1093/pcp/pcaa031	Solanum lycopersicum	SlXyBAT7	xyloglucan backbone 6-O-acetyltransferase	MN996526	NA	NA	cellohexaose	acetylated cellohexaose
10.1093/pcp/pcaa031	Arabidopsis thaliana	AtXyBAT1	Arabidopsis thaliana Xyloglucan Backbone Acetyltransferase 1	MT174529	NA	NA	cellohexaose	6-O-acetylated Glc residues in cellohexaose; acetylated cellohexaose
10.1093/pcp/pcaa031	Arabidopsis thaliana	AtXyBAT2	Arabidopsis thaliana Xyloglucan Backbone Acetyltransferase 2	MT174530	NA	NA	cellohexaose	6-O-acetylated Glc residues in cellohexaose; acetylated cellohexaose
10.1016/j.abb.2009.05.018	Taxus species	TAX 9	taxoid 9α-acetyl transferase; taxoid-O-acetyl transferase	NA	NA	NA	5α13α-diacetylated tetraol; C13 polyols; taxadien-5α,13α-diacetoxy-9α,10β-diol; 13-acetyl-9-dihydro-baccatin III	Peracetylated tetraol taxusin; taxadien-5α,10β,13α-triacetoxy-9α-ol; taxadien-5α,9α,13α-triacetoxy-10β-ol; taxusin; C1 acetate derivative; C7 acetate derivative; C9 acetate derivative
10.1016/j.abb.2009.05.018	Taxus species	TAX 14	taxoid 10β-acetyl transferase; taxoid-O-acetyl transferase	NA	NA	NA	5α13α-diacetylated tetraol; C13 polyols; taxadien-5α,13α-diacetoxy-9α,10β-diol	Peracetylated tetraol taxusin; taxadien-5α,9α,13α-triacetoxy-10β-ol; taxadien-5α,10β,13α-triacetoxy-9α-ol; taxusin
10.1111/tpj.12420	Brachypodium distachyon	BdPMT	p-Coumaroyl-CoAmonolignol transferase	HG421450	NA	Bradi2g36910	monolignols; p-coumarate (pCA); p-coumaroyl-CoA; monolignols (p-coumaryl alcohol; coniferyl alcohol; sinapyl alcohol); pCA-arabinose; FA-arabinose	monolignol-pCA ester conjugates; monolignol p-coumarate conjugates (p-coumaryl p-coumarate; coniferyl p-coumarate; sinapyl p-coumarate); Derived exclusively from the hemicellulose arabinoxylan
10.1111/tpj.12420	Oryza sativa	OsPMT	p-coumaroyl-CoA:monolignol transferase	LOC_Os01g18744.1	NA	NA	p-coumaroyl-CoA; monolignols (p-coumaryl alcohol; coniferyl alcohol; sinapyl alcohol)	monolignol p-coumarate conjugates (p-coumaryl p-coumarate; coniferyl p-coumarate; sinapyl p-coumarate)
10.1016/j.phytochem.2014.10.018	P. trichocarpa	PtSABT	benzoyl-CoA: salicyl alcohol O-benzoyltransferase	KP228018	NA	Potri.013G074500	benzoyl-CoA; salicyl alcohol	salicyl benzoate
10.1016/j.phytochem.2014.10.018	P. trichocarpa	PtSABT	benzoyl-CoA: salicyl alcohol O-benzoyltransferase	KP228018	NA	Potri.013G074500	benzoyl-CoA; 3-hydroxybenzyl alcohol	3-hydroxybenzyl benzoate
10.1016/j.phytochem.2014.10.018	P. trichocarpa	PtSABT	benzoyl-CoA: salicyl alcohol O-benzoyltransferase	KP228018	NA	Potri.013G074500	acetyl-CoA; salicyl alcohol	salicyl acetate
10.1016/j.phytochem.2014.10.018	P. trichocarpa	PtBEBT	benzoyl-CoA: benzyl alcohol O-benzoyltransferase	KP228019	NA	Potri.019G043600	benzoyl-CoA; benzyl alcohol	benzyl benzoate
10.1074/jbc.M102688200	Papaver somniferum	SalAT	Salutaridinol 7-O-acetyltransferase	AF339913	NA	NA	Salutaridinol; Acetyl-CoA	Salutaridinol-7-O-acetate
10.1074/jbc.M102688200	Papaver somniferum	SalAT	Salutaridinol 7-O-acetyltransferase	AF339913	NA	NA	7(S)-Salutaridinol	NA
10.1074/jbc.M102688200	Papaver somniferum	SalAT	Salutaridinol 7-O-acetyltransferase	AF339913	NA	NA	Nudaurine	NA
10.1016/s0031-9422(98)00001-6	Brassica napus	NCC malonyltransferase	Chlorophyll catabolite malonyltransferase	NA	NA	NA	chlorophyll catabolites with a free hydroxyl group in the ethyl side chain of pyrrole B; Bn!NCC!2; malonyl!CoA	Bn!NCC!0
10.3389/fpls.2021.650582	Hedychium coronarium	HcBSMT1	Benzoic Acid/Salicylic Acid Methyltransferase 1	MW415433	NA	NA	benzoic acid;salicylic acid	methyl benzoate;methyl salicylate
10.3389/fpls.2021.650582	Hedychium coronarium	HcBSMT2	Benzoic Acid/Salicylic Acid Methyltransferase 2	MW415434	NA	NA	benzoic acid;salicylic acid	methyl benzoate;methyl salicylate
10.3389/fpls.2021.650582	Hedychium coronarium	HcPAL	Phenylalanine ammonialyase	MW415435	NA	NA	L-phenylalanine	Trans-cinnamic acid
10.3389/fpls.2021.650582	Hedychium coronarium	HcCNL	Cinnamoyl-CoA ligase	MW415436	NA	NA	Trans-cinnamic acid	Cinnamoyl-CoA
10.3389/fpls.2021.650582	Hedychium coronarium	HcCHD1	Cinnamoyl-CoA hydratase/dehydrogenase 1	MW415437	NA	NA	Cinnamoyl-CoA	3-oxo-3-phenylpropanoyl-CoA
10.3389/fpls.2021.650582	Hedychium coronarium	HcKAT1	3-ketoacyl CoA thiolase 1	MW415438	NA	NA	3-oxo-3-phenylpropanoyl-CoA	Benzoyl-CoA
10.3389/fpls.2021.650582	Hedychium coronarium	HcTE1	Peroxisomal thioesterase 1	MW415439	NA	NA	Benzoyl-CoA	Benzoic acid
10.1074/jbc.270.52.31091	Papaver somniferum	NA	Acetyl Coenzyme A:Salutaridinol-7-O-Acetyltransferase	NA	NA	NA	Salutaridinol;CoASAc; Acetyl coenzyme A	Salutaridinol-7-O-acetate
10.1074/jbc.270.52.31091	Papaver somniferum	NA	Acetyl Coenzyme A:Salutaridinol-7-O-Acetyltransferase	NA	NA	NA	Salutaridinol-7-O-acetate	Thebaine
10.1074/jbc.270.52.31091	Papaver somniferum	NA	Acetyl Coenzyme A:Salutaridinol-7-O-Acetyltransferase	NA	NA	NA	Salutaridinol-7-O-acetate	[8,9-Dihydro-5H-2,12-dimethoxy-1-hydroxy-7-methyl-dibenz[d,f]azoninium]acetate
10.1074/jbc.270.52.31091	Papaver somniferum	NA	Acetyl Coenzyme A:Salutaridinol-7-O-Acetyltransferase	NA	NA	NA	[8,9-Dihydro-5H-2,12-dimethoxy-1-hydroxy-7-methyl-dibenz[d,f]azoninium]acetate	Neodihydrothebaine
10.1007/s00253-017-8698-2	Pseudozyma tsukubaensis	PtMAC2p	Acyltransferase PtMAC2	LC274620	NA	NA	Mannosylerythritol lipid; Acyl-CoA; Mannosylerythritol lipid acylated at the C-2' position of the mannose moiety	Mono-acylated MEL acylated at the C-2' position of its mannose moiety; Diastereomer type of mono-acylated MEL-D
10.1016/j.phytochem.2007.08.025	Digitalis purpurea L.	Dp21MaT	malonyl-coenzyme A: 21-hydroxypregnane 21-O-malonyltransferase	NA	NA	NA	malonyl-coenzyme A; 21-hydroxypregnane	21-O-malonyltransferase product
10.1016/j.phytochem.2007.08.025	Digitalis purpurea	Dp21MaT	malonyl-coenzyme A: 21-hydroxypregnane 21-O-malonyltransferase	NA	NA	NA	malonyl-coenzyme A; 3b-benzoyloxy-5b-pregnane-14b,21-dihydroxy-20-one	NA
10.1016/j.phytochem.2007.08.025	Digitalis purpurea	Dp21MaT	malonyl-coenzyme A: 21-hydroxypregnane 21-O-malonyltransferase	NA	NA	NA	malonyl-coenzyme A; 3b-acetoxy-5b-pregnane-14b,21-dihydroxy-20-one	NA
10.1016/j.phytochem.2007.08.025	Digitalis purpurea	Dp21MaT	malonyl-coenzyme A: 21-hydroxypregnane 21-O-malonyltransferase	NA	NA	NA	malonyl-coenzyme A; 5b-pregnane-3b,4b,21-trihydroxy-20-one	NA
10.1016/j.phytochem.2007.08.025	Digitalis purpurea	Dp21MaT	malonyl-coenzyme A: 21-hydroxypregnane 21-O-malonyltransferase	NA	NA	NA	malonyl-coenzyme A; 21-hydroxypregnenolone	NA
10.1016/j.phytochem.2007.08.025	Digitalis purpurea	Dp21MaT	malonyl-coenzyme A: 21-hydroxypregnane 21-O-malonyltransferase	NA	NA	NA	malonyl-coenzyme A; 21-hydroxyketone from digitoxin tretraacetate	NA
10.1016/j.phytochem.2007.08.025	Digitalis purpurea	Dp21MaT	malonyl-coenzyme A: 21-hydroxypregnane 21-O-malonyltransferase	NA	NA	NA	malonyl-coenzyme A; 21-hydroxyketone obtained from digitoxin	NA
10.1016/j.jbc.2022.101806	Lathyrus sativus	BOS	β-ODAP synthetase	PRJNA662941	NA	6ZBS	oxalyl-CoA;L-DAPA	β-ODAP
10.1105/tpc.15.00087	Solanum lycopersicum	Sl-ASAT3	ACYLSUGAR ACYLTRANSFERASE3	KM516150	NA	Solyc11g067270	di-acylsucroses; tri-acylsucroses; S2:17 (512); S3:19 (2512); di-acylsucrose (S2:17) with iC5-CoA; Di-acylsucrose acceptors	tri- and tetra-acylsucroses having a furanose ring acyl chain; S3:22 (5512); Tri-acylsucroses
10.1105/tpc.15.00087	Solanum lycopersicum	Sl-ASAT4	Acyl-CoA-dependent acyltransferase	JQ899258	NA	NA	Tri-acylsucroses	Acetylated tetra-acylsucroses
10.1105/tpc.15.00087	Solanum habrochaites	Sh-ASAT3	Acyl-CoA-dependent acyltransferase	KM516152, KM516153, KM516154, KM516156, KM516157, KM516159, KM516160, KM516161, KM516162, KM516163, KM516164, KM516165, KM516166, KM524335	NA	NA	Di-acylsucrose acceptors	Tri-acylsucroses with short or long acyl chains on the furanose ring
10.1105/tpc.15.00087	Solanum pennellii	Sp-ASAT3	Acyl-CoA-dependent acyltransferase	KM516151	NA	NA	Mono-acylated sucrose	Di-acylsucroses with acyl chains on the pyranose ring
10.1111/pbi.13947	Paeonia ostii	PoDPBT	benzoyl-CoA: 8-debenzoylpaeoniflorin 8-O-benzoyltransferase	NA	NA	Pos.gene30573	benzoyl-CoA; 8-debenzoylpaeoniflorin	paeoniflorin
10.1371/journal.pone.0223974	Prunus mume	PmCFAT1	Coniferyl Alcohol Acetyltransferase 1	NA	NA	NA	coniferyl alcohol	coniferyl acetate; Eugenol
10.1371/journal.pone.0223974	Prunus mume	PmCFAT2	Coniferyl alcohol acetyltransferase 2	NA	NA	NA	Coniferyl alcohol	NA
10.1111/jipb.13553	Glycine max	GmSSAcT1	soyasaponin acetyltransferase-1	NA	NA	Glyma.18G258000	null-acetyl Aa;null-acetyl Ab	soyasaponin Aa;soyasaponin Ab
10.1007/s00253-020-10872-w	Escherichia coli	PapA5	Mycocerosic polyketide synthase-based biosynthetic pathway enzyme	NA	NA	NA	Ethanol	Ethanol-derived MBE
10.1007/s00253-020-10872-w	Escherichia coli	PapA5	Mycocerosic polyketide synthase-based biosynthetic pathway enzyme	NA	NA	NA	Isopropanol	Isopropanol-derived MBE
10.1007/s00253-020-10872-w	Escherichia coli	PapA5	Mycocerosic polyketide synthase-based biosynthetic pathway enzyme	NA	NA	NA	Isobutanol	Isobutanol-derived MBE
10.1007/s00253-020-10872-w	Escherichia coli	PapA5	Mycocerosic polyketide synthase-based biosynthetic pathway enzyme	NA	NA	NA	n-Octanol	n-Octanol-derived MBE
10.1007/s00253-020-10872-w	Escherichia coli	PapA5	Mycocerosic polyketide synthase-based biosynthetic pathway enzyme	NA	NA	NA	Phenylethanol	Phenylethanol-derived MBE
10.1016/s0031-9422(98)00674-8	Taxus chinensis	NA	acetyl CoA:09-hydroxytaxane O-acetyltransferase	NA	NA	NA	09-desacetyltaxuyunnanine C	taxuyunnanine C
10.1016/s0031-9422(98)00674-8	Taxus chinensis	NA	acetyl CoA:09-hydroxytaxane O-acetyltransferase	NA	NA	NA	09-desacetylbaccatine III	baccatine III
10.1016/s0031-9422(98)00674-8	Taxus chinensis	NA	acetyl CoA:09-hydroxytaxane O-acetyltransferase	NA	NA	NA	09,03-desacetyltaxuyunnanine C	taxuyunnanine C
10.1016/s0031-9422(98)00674-8	Taxus chinensis	NA	acetyl CoA:09-hydroxytaxane O-acetyltransferase	NA	NA	NA	4,09,03-desacetyltaxuyunnanine C	taxuyunnanine C
10.1016/s0031-9422(98)00674-8	Taxus chinensis	NA	acetyl CoA:09-hydroxytaxane O-acetyltransferase	NA	NA	NA	1,09,03-desacetyltaxuyunnanine C	taxuyunnanine C
10.1074/jbc.M109.005744	Arabidopsis thaliana	NAPE Synthase	N-Acylphosphatidylethanolamine Synthase	NA	NA	At1g78690	palmitoyl-CoA; stearoyl-CoA	NAPE
10.1074/jbc.M109.005744	Arabidopsis thaliana	NAPE Synthase	N-Acylphosphatidylethanolamine Synthase	NA	NA	pET-15b::At1g78690	PE; palmitoyl-CoA; stearoyl-CoA	NAPE
10.1074/jbc.M109.005744	Arabidopsis thaliana	At1g78690p	N-acylphosphatidylethanolamine synthase	NA	NA	NA	phosphatidylethanolamine; acyl-CoA	N-acylphosphatidylethanolamine
10.1038/s41467-017-02045-7	Solanum pennellii	Sp-ASAT3	Acylsucrose acyltransferase 3	KM516151	NA	NA	S2:10 (iC5R2 iC5R4); iC5-CoA; S1:5 (iC5R4)	Acylsucrose variants; S2:10 (iC5R2; iC5R4)
10.1038/s41467-017-02045-7	Solanum lycopersicum	Sl-ASAT3	Acylsucrose acyltransferase 3	KM516150	NA	NA	S1:5 (iC5R4); iC5-CoA; S2:10 (aiC5R3iC5R4); iC5-CoA; S2:10 (aiC5R3; iC5R4)	Acylated pyranose; Acylsucrose variants; S3:15 (aiC5R3iC5R4iC5R3'); S3:15 (aiC5R3; iC5R4; iC5R3')
10.1038/s41467-017-02045-7	Solanum lycopersicum	Sl-ASAT2	NA	KT359567	NA	NA	S1:5 (iC5R4)	S2:10 (aiC5R3; iC5R4)
10.1038/s41467-017-02045-7	Solanum pennellii	Sp-ASAT2	NA	KT359557	NA	NA	S2:10 (iC5R2; iC5R4)	S3:15 (5R2; 5R3; 5R4); S3:22 (5R2; 12R3; 5R4)
10.1104/pp.116.2.599	Clarkia breweri	BEAT	acetyl-coenzyme A:benzylalcohol acetyltransferase	NA	NA	NA	benzylalcohol	benzylacetate
10.1104/pp.116.2.599	Clarkia breweri	SAMT	S-adenosyl-L-methionine:salicylic acid carboxyl methyltransferase	NA	NA	NA	salicylic acid	methylsalicylate
10.1002/pld3.415	Escherichia coli; Solanum quitoense	SqASAT1H	NA	NA	NA	NA	myo-inositol; nC10-CoA; nC12-CoA	I1:10 monoacylinositol product
10.1002/pld3.415	Solanum quitoense	SqASAT3H	NA	NA	NA	NA	I2:12 (210)	I3:22 (21010)
10.1002/pld3.415	Solanum quitoense	SqASAT4H	NA	NA	NA	NA	I1:10R6	NA
10.1002/pld3.415	Solanum quitoense	ASAT1H	Acylsugar acyltransferase 1 homolog	ON005014	NA	NA	myo-inositol;nC10-CoA;nC12-CoA	I1:10;I1:12
10.1002/pld3.415	Solanum quitoense	ASAT3H	Acylsugar acyltransferase 3 homolog	ON005015	NA	NA	I2:12 (2,10)	I3:22 (2,10,10)
10.1002/pld3.415	Solanum quitoense	ASAT4H	Acylsugar acyltransferase 4 homolog	MT024678	NA	NA	I1:10	I2:12 (2,10)
10.1002/pld3.415	Solanum quitoense	TAIAT	Triacylinositol acetyltransferase	MT024677	NA	NA	NA	NA
10.3389/fpls.2022.860152	Wurfbainia villosa	WvBAHD8	Borneol Acetyltransferase	NA	NA	NA	geraniol;nerol;(+)-borneol;(-)-borneol;isoborneol	geranyl acetate;neryl acetate;(+)-borneol acetate;(-)-bornyl acetate;isobornyl acetate
10.3389/fpls.2022.860152	Wurfbainia villosa	WvBAHD14	Borneol Acetyltransferase	NA	NA	NA	geraniol;nerol	geranyl acetate;neryl acetate
10.3389/fpls.2022.860152	Wurfbainia villosa	WvBAHD28	Borneol Acetyltransferase	NA	NA	NA	geraniol;nerol;(-)-borneol	geranyl acetate;neryl acetate;(-)-bornyl acetate
10.3389/fpls.2022.860152	Wurfbainia villosa	WvBAHD39	Borneol Acetyltransferase	NA	NA	NA	geraniol;nerol;(+)-borneol;(-)-borneol;isoborneol	geranyl acetate;neryl acetate;(+)-borneol acetate;(-)-bornyl acetate;isobornyl acetate
10.3389/fpls.2022.860152	Wurfbainia villosa	WvBAHD40	Borneol Acetyltransferase	NA	NA	NA	geraniol;nerol;(+)-borneol;(-)-borneol;isoborneol	geranyl acetate;neryl acetate;(+)-borneol acetate;(-)-bornyl acetate;isobornyl acetate
10.3389/fpls.2022.860152	Wurfbainia villosa	WvBAHD50	Borneol Acetyltransferase	NA	NA	NA	geraniol;nerol;(-)-borneol	geranyl acetate;neryl acetate;(-)-bornyl acetate
10.3389/fpls.2022.860152	Wurfbainia villosa	WvBAHD3	Borneol Acetyltransferase	NA	NA	NA	geraniol;nerol;(+)-borneol;(-)-borneol;isoborneol	geranyl acetate;neryl acetate;(+)-borneol acetate;(-)-bornyl acetate;isobornyl acetate
10.3389/fpls.2022.860152	Wurfbainia villosa	WvBAHD53	Borneol Acetyltransferase	NA	NA	NA	geraniol;nerol;(-)-borneol	geranyl acetate;neryl acetate;(-)-bornyl acetate
10.3389/fpls.2022.860152	Wurfbainia villosa	WvBAT1	Borneol acetyltransferase 1	NA	NA	WvBAHD8	(+)-borneol;(-)-borneol;isoborneol;geraniol;nerol	(+)-bornyl acetate;(-)-bornyl acetate;isobornyl acetate;geranyl acetate;neryl acetate
10.3389/fpls.2022.860152	Wurfbainia villosa	WvBAT2	Borneol acetyltransferase 2	NA	NA	WvBAHD14	(+)-borneol;(-)-borneol;isoborneol;geraniol;nerol	(+)-bornyl acetate;(-)-bornyl acetate;isobornyl acetate;geranyl acetate;neryl acetate
10.3389/fpls.2022.860152	Wurfbainia villosa	WvBAT3	Borneol acetyltransferase 3	NA	NA	WvBAHD39	(+)-borneol;(-)-borneol;isoborneol;geraniol;nerol;α-terpineol	(+)-bornyl acetate;(-)-bornyl acetate;isobornyl acetate;geranyl acetate;neryl acetate;α-terpinyl acetate
10.3389/fpls.2022.860152	Wurfbainia villosa	WvBAT4	Borneol acetyltransferase 4	NA	NA	WvBAHD40	(+)-borneol;(-)-borneol;isoborneol;geraniol;nerol	(+)-bornyl acetate;(-)-bornyl acetate;isobornyl acetate;geranyl acetate;neryl acetate
10.3389/fpls.2022.860152	Wurfbainia villosa	WvBAT5	Borneol acetyltransferase 5	NA	NA	WvBAHD50	(-)-borneol;geraniol;nerol	(-)-bornyl acetate;geranyl acetate;neryl acetate
10.3389/fpls.2022.860152	Wurfbainia villosa	WvBAT6	Borneol acetyltransferase 6	NA	NA	WvBAHD28	(-)-borneol;geraniol;nerol	(-)-bornyl acetate;geranyl acetate;neryl acetate
10.3389/fpls.2022.860152	Wurfbainia villosa	WvBAT7	Borneol acetyltransferase 7	NA	NA	WvBAHD3	(+)-borneol;(-)-borneol;isoborneol;geraniol;nerol	(+)-bornyl acetate;(-)-bornyl acetate;isobornyl acetate;geranyl acetate;neryl acetate
10.3389/fpls.2022.860152	Wurfbainia villosa	WvBAT8	Borneol acetyltransferase 8	NA	NA	WvBAHD53	(-)-borneol;geraniol;nerol	(-)-bornyl acetate;geranyl acetate;neryl acetate
10.1073/pnas.0706984104	Arabidopsis thaliana	GPAT4	glycerol-3-phosphate acyltransferase 4	NA	NA	At1g01610	NA	C16 cutin monomers;C18 cutin monomers
10.1073/pnas.0706984104	Arabidopsis thaliana	GPAT8	glycerol-3-phosphate acyltransferase 8	NA	NA	At4g00400	NA	C16 cutin monomers;C18 cutin monomers
10.1073/pnas.0706984104	Arabidopsis thaliana	GPAT5	glycerol-3-phosphate acyltransferase 5	NA	NA	At3g11430	NA	C20:0 ω-OH FA;C22:0 ω-OH FA;C20:0 DCA;C22:0 DCA
10.1073/pnas.0706984104	Arabidopsis thaliana	CYP86A1	cytochrome P450-dependent fatty acyl oxidase	NA	NA	At5g58860	NA	C20:0 ω-OH FA;C22:0 ω-OH FA;C20:0 DCA;C22:0 DCA
10.1073/pnas.0706984104	Arabidopsis thaliana	NA	NA	NA	NA	NA	18:2 dicarboxylic acid	NA
10.1016/j.phytochem.2008.04.024	Solanum lycopersicum	HQT	Hydroxycinnamoyl CoA quinate transferase	NA	NA	NA	caffeoyl CoA; Quinic acid; Caffeoyl CoA	Chlorogenic acid (CGA)
10.1016/j.phytochem.2008.04.024	Solanum lycopersicum	NA	NA	NA	NA	NA	Quercetin	Kaempferol
10.1093/plphys/kiad295	Lonicera maackii	HCT	hydroxycinnamoyl-CoA shikimic/quinate transferase	EVM0020487	NA	NA	quinic acid; caffeoyl CoA	chlorogenic acid
10.1093/plphys/kiad295	Lonicera maackii	HQT	hydroxycinnamoyl-CoA quinate transferase	EVM0002941; EVM0009055	NA	NA	quinic acid; caffeoyl CoA	chlorogenic acid
10.1093/plphys/kiad295	Lonicera japonica	HCT	NA	NA	A0A075QSB8_LONJA	NA	NA	NA
10.1093/plphys/kiad295	Lonicera japonica	HQT	NA	NA	A0A3R5TLS8_LONJA	NA	NA	NA
10.1093/plphys/kiad295	Arabidopsis thaliana	HCT	NA	At5g48930	NA	NA	NA	NA
10.1093/plphys/kiad295	Populus trichocarpa	HCT	NA	B2Z6Q6_POPTR; B2Z6Q5_POPTR	NA	NA	NA	NA
10.1093/plphys/kiad295	Solanum lycopersicum	HQT	NA	NA	K4CB47_SOLLC	NA	NA	NA
10.1093/plphys/kiad295	Daucus carota	HCT	NA	NA	A0A0P0HL75_DAUCA	NA	NA	NA
10.1093/plphys/kiad295	Coffea canephora	HCT	NA	NA	A4ZKE4_COFCA; A4ZKM2_COFCA	NA	NA	NA
10.1093/plphys/kiad295	Coffea canephora	HQT	NA	NA	A4ZKM4_COFCA; A4ZKM3_COFCA	NA	NA	NA
10.1093/plphys/kiad295	Helianthus annuus	HCT	NA	NA	A0A482EQW4_HELAN; A0A482EST1_HELAN	NA	NA	NA
10.1093/plphys/kiad295	Helianthus annuus	HQT	NA	NA	A0A251VI99_HELAN; A0A482ETT7_HELAN; A0A482EQH8_HELAN	NA	NA	NA
10.1093/plphys/kiad295	Vitis Vinifera	HCT	NA	NA	A0A438CEF8_VITVI; A0A438G956_VITVI	NA	NA	NA
10.1093/plphys/kiad295	Oryza Sativa	HCT	NA	NA	HCT1_ORYSJ; HCT2_ORYSJ; PHT1_ORYSJ; HCT4_ORYSJ	NA	NA	NA
10.1093/plphys/kiad295	Cynara scolymus	HQT	NA	NA	D8L7F0_CYNCS; D6BK25_CYNCS; I3ZR70_CYNCS	NA	NA	NA
10.1093/plphys/kiad295	Cichorium intybus	HQT	NA	NA	A0A193BL34_CICIN; A0A193BL33_CICIN; A0A193BL31_CICIN	NA	NA	NA
10.1016/j.xplc.2023.100592	NA	SiAT1	NA	XP_011083883.1	NA	NA	NA	NA
10.1016/j.xplc.2023.100592	NA	OeAT1	NA	XP_022859703.1	NA	NA	NA	NA
10.1016/j.xplc.2023.100592	NA	PbAT1	NA	OP595604	NA	NA	NA	NA
10.1016/j.xplc.2023.100592	NA	RgAT1	NA	OP556356	NA	NA	NA	NA
10.1016/j.xplc.2023.100592	NA	LrAT1	NA	OP595607	NA	NA	NA	NA
10.1016/j.xplc.2023.100592	NA	SHCT	hydroxycinnamoyl-CoA:salidroside hydroxycinnamoyltransferase	NA	NA	NA	salidroside;p-coumaroyl-CoA	osmanthuside A
10.1016/j.xplc.2023.100592	NA	SHCT	hydroxycinnamoyl-CoA:salidroside hydroxycinnamoyltransferase	NA	NA	NA	salidroside;caffeoyl-CoA	syringalide A 30-a-L-rhamnopyranoside
10.1016/j.xplc.2023.100592	NA	OBH	osmanthuside B 3,30-hydroxylase	NA	NA	NA	osmanthuside B	verbascoside
10.1016/j.xplc.2023.100592	NA	OBH	osmanthuside B 3,30-hydroxylase	NA	NA	NA	syringalide A 30-a-L-rhamnopyranoside	verbascoside
10.1016/j.xplc.2023.100592	NA	OBH	osmanthuside B 3,30-hydroxylase	NA	NA	NA	ligupurpuroside B	ligurobustoside N
10.1016/j.phytochem.2021.112727	Gentiana triflora	Gt53′AT	Anthocyanin 5,3'-aromatic acyltransferase	AB078964.1	NA	NA	Glucosyl moieties at the 5 and 3′ positions of anthocyanins; Delphinidin 3,5,3'-triglucoside; Caffeoyl-CoA	Acylation of anthocyanins; Gentiodelphin (delphinidin 3-glucoside 5-caffeoyl-glucoside 3'-caffeoyl-glucoside); Delphinidin 3-glucoside 5-caffeoyl-glucoside 3'-glucoside
10.1016/j.phytochem.2021.112727	Gentiana triflora	Gt53′AT	Hydroxycinnamoyl-CoA:anthocyanidin 35-diglucoside 5-O-glucoside-6′-O-hydroxycinnamoyltransferase	NA	NA	NA	Caffeoyl-CoA; Coumaroyl-CoA	Gentiodelphin (delphinidin 3-O-β-D-glucoside 5-O-(6 -O-caffeoyl-β-D-glucoside) 3′-O-(6-O-caffeoyl-β-D-glucoside))
10.1016/j.phytochem.2021.112727	Eustoma grandiflorum	Eg5AT	Lisianthus anthocyanin 5AT	BAF49288.1	NA	NA	Delphinidin 3,5,3'-triglucoside; Caffeoyl-CoA	Delphinidin 3,3'-diglucoside 5-caffeoyl-glucoside
10.1016/j.phytochem.2021.112727	Gentiana triflora; Eustoma grandiflorum	GEAT	Chimeric enzyme of Gt5,3AT and Eg5AT with Gt5,3AT at the N-terminal side and Eg5AT at the C-terminal side	NA	NA	NA	Delphinidin 3,5,3'-triglucoside; Caffeoyl-CoA	Gentiodelphin; Delphinidin 3,3'-diglucoside 5-caffeoyl-glucoside
10.1016/j.phytochem.2021.112727	Gentiana triflora; Eustoma grandiflorum	EGAT	Chimeric enzyme of Gt5,3AT and Eg5AT with Eg5AT at the N-terminal side and Gt5,3AT at the C-terminal side	NA	NA	NA	Delphinidin 3,5,3'-triglucoside; Caffeoyl-CoA	Gentiodelphin; Delphinidin 3,3'-diglucoside 5-caffeoyl-glucoside
10.1104/pp.108.123679	Glycine max	G4DT	dimethylallyl diphosphate: (6aS, 11aS)-3,9,6a-trihydroxy-pterocarpan [(2)-glycinol] 4-dimethylallyltransferase	AB434690	NA	NA	(2)-glycinol;dimethylallyl diphosphate (DMAPP)	4-dimethylallylglycinol
10.1104/pp.108.123679	Glycine max	G4DT	dimethylallyl diphosphate: (6aS, 11aS)-3,9,6a-trihydroxy-pterocarpan [(2)-glycinol] 4-dimethylallyltransferase	AB434690	NA	NA	(2)-maackiain	prenylated (2)-maackiain
10.1111/j.1365-313X.2009.03834.x	P. axillaris parodii	PapEGS	Eugenol Synthase	NA	NA	NA	coniferyl acetate	eugenol
10.1111/j.1365-313X.2009.03834.x	P. axillaris parodii	PapCFAT	Coniferyl Alcohol Acetyltransferase	NA	NA	NA	coniferyl alcohol; acetyl-CoA	NA
10.1111/j.1365-313X.2009.03834.x	Petunia axillaris subsp. parodii	PapIGS	Isoeugenol Synthase	FJ609836	NA	NA	Coniferyl acetate	Dihydroconiferyl acetate
10.1111/j.1365-313X.2009.03834.x	Petunia hybrida	PhIGS1	Isoeugenol Synthase 1	NA	NA	NA	Coniferyl acetate	Isoeugenol
10.1111/j.1365-313X.2009.03834.x	Petunia hybrida	PhEGS1	Eugenol Synthase 1	NA	NA	NA	Coniferyl acetate	Eugenol
10.1016/0003-9861(89)90376-7	Dianthus caryophyllus	N-benzoyltransferase	Benzoyl-CoA:Anthranilate N-Benzoyltransferase	NA	NA	NA	Anthranilate	N-benzoylanthranilate
10.1016/0003-9861(89)90376-7	Dianthus caryophyllus	S-adenosyl-L-methionine:N-benzoyl-4-hydroxyanthranilate O-methyltransferase	S-adenosyl-L-methionine:N-benzoyl-4-hydroxyanthranilate O-methyltransferase	NA	NA	NA	N-benzoyl-4-hydroxyanthranilate	Methoxydianthramide B
10.1016/j.plaphy.2018.06.019	Marchantia paleacea	MpHCT	Hydroxycinnamoyl-CoA shikimate/quinate hydroxycinnamoyl transferase	MG755753	NA	NA	p-coumaroyl-CoA; shikimate; caffeoyl-CoA; feruloyl-CoA; quinate	Esters; Amides; p-coumaroylshikimate; caffeoylshikimate; feruloylshikimate; p-coumaroylquinate
10.1016/j.plaphy.2018.06.019	Porella appendiculatum	PaHCT	Hydroxycinnamoyl-CoA shikimate/quinate hydroxycinnamoyl transferase	MG755754	NA	NA	p-coumaroyl-CoA; shikimate; caffeoyl-CoA; feruloyl-CoA; quinate	Esters; Amides; p-coumaroylshikimate; caffeoylshikimate; feruloylshikimate; p-coumaroylquinate
10.1016/j.plaphy.2018.06.019	Plagiochasma appendiculatum	PaHCT	Hydroxycinnamoyl-CoA shikimate/quinate hydroxycinnamoyl transferase	MG755754	NA	NA	p-coumaroyl-CoA;caffeoyl-CoA;feruloyl-CoA; shikimate; quinate	p-coumaroylshikimate;caffeoylshikimate;feruloylshikimate; Esters; Amides; p-coumaroylquinate
10.1074/jbc.M112.361550	NA	HRASLS5	NA	NA	NA	NA	18:1–16:0 PC;17:0–17:0 PE	17:0–17:0 PE-N-18:1;17:0–17:0 PE-N-16:0
10.1074/jbc.M112.361550	NA	HRASLS2	NA	NA	NA	NA	6:0–6:0 PE;7:0–7:0 PC	6:0–7:0 PE;6:0–7:0 PC
10.1074/jbc.M112.361550	NA	HRASLS3	NA	NA	NA	NA	6:0–6:0 PE;7:0–7:0 PC	6:0–7:0 PE;6:0–7:0 PC
10.1074/jbc.M112.361550	NA	HRASLS4	NA	NA	NA	NA	6:0–6:0 PE;7:0–7:0 PC	6:0–7:0 PE;6:0–7:0 PC
10.1038/ncomms15544	Taxus cuspidata	DBAT	10-deacetylbaccatin III-10-β-O-acetyltransferase	Q9M6E2.1	NA	NA	10-DAB;10-deacetyltaxol	Baccatin III;Taxol
10.1038/ncomms15544	Taxus brevifolia	DBAT	10-deacetylbaccatin III-10-β-O-acetyltransferase	EU107143.1	NA	NA	10-DAB;10-deacetyltaxol	Baccatin III;Taxol
10.1038/ncomms15544	Taxus baccata	DBAT	10-deacetylbaccatin III-10-β-O-acetyltransferase	AF456342.1	NA	NA	10-DAB;10-deacetyltaxol	Baccatin III;Taxol
10.1038/ncomms15544	Taxus canadensis	DBAT	10-deacetylbaccatin III-10-β-O-acetyltransferase	EU107134.1	NA	NA	10-DAB;10-deacetyltaxol	Baccatin III;Taxol
10.1038/ncomms15544	Taxus wallichiana var.	DBAT	10-deacetylbaccatin III-10-β-O-acetyltransferase	EU107140.1	NA	NA	10-DAB;10-deacetyltaxol	Baccatin III;Taxol
10.1038/ncomms15544	Taxus x media	DBAT	10-deacetylbaccatin III-10-β-O-acetyltransferase	AY452666.1	NA	NA	10-DAB;10-deacetyltaxol	Baccatin III;Taxol
10.1111/tpj.12510	Zea mays	pCAT	p-coumaroyl CoA:hydroxycinnamyl alcohol transferase	BT042717.1	NA	GRMZM2G028104	p-coumaroyl CoA;dihydrosinapyl alcohol	hydroxycinnamyl alcohol;pCA-SA conjugate
10.1111/tpj.12510	Zea mays L.	pCAT	p-coumaroyl CoA:hydroxycinnamyl alcohol transferase	BT042717.1	NA	GRMZM2G028104	feruloyl CoA;dihydrosinapyl alcohol	FA-SA conjugate
10.1111/tpj.12510	Zea mays L.	pCAT	p-coumaroyl CoA:hydroxycinnamyl alcohol transferase	BT042717.1	NA	GRMZM2G028104	caffeoyl CoA;dihydrosinapyl alcohol	CA-SA conjugate
10.1111/j.1742-4658.2005.04732.x	Malus domestica	MpAAT1	Malus domestica Alcohol Acyltransferase 1	AY707098	NA	NA	Ethanol	Ethyl acetate
10.1111/j.1742-4658.2005.04732.x	Malus domestica	MpAAT1	Malus domestica Alcohol Acyltransferase 1	AY707098	NA	NA	Propanol	Propyl acetate;Propyl octanoate
10.1111/j.1742-4658.2005.04732.x	Malus domestica	MpAAT1	Malus domestica Alcohol Acyltransferase 1	AY707098	NA	NA	Butanol	Butyl acetate;Butyl butanoate;Butyl hexanoate;Butyl octanoate
10.1111/j.1742-4658.2005.04732.x	Malus domestica	MpAAT1	Malus domestica Alcohol Acyltransferase 1	AY707098	NA	NA	1-Methoxypropan-2-ol	1-Methoxypropan-2-yl acetate
10.1111/j.1742-4658.2005.04732.x	Malus domestica	MpAAT1	Malus domestica Alcohol Acyltransferase 1	AY707098	NA	NA	Pentanol	Pentyl acetate;Pentyl propanoate;Pentyl hexanoate
10.1111/j.1742-4658.2005.04732.x	Malus domestica	MpAAT1	Malus domestica Alcohol Acyltransferase 1	AY707098	NA	NA	Pent-3-en-2-ol	Pent-3-en-2-yl acetate
10.1111/j.1742-4658.2005.04732.x	Malus domestica	MpAAT1	Malus domestica Alcohol Acyltransferase 1	AY707098	NA	NA	(E ⁄ Z)-Hex-3-enol	(E ⁄ Z)-Hex-3-enyl acetate;(E ⁄ Z)-Hex–3-enyl propanoate;(E ⁄ Z)-Hex3-enyl hexanoate;Hex-3-enyl octanoate;Hex-3-enyl formate
10.1111/j.1742-4658.2005.04732.x	Malus domestica	MpAAT1	Malus domestica Alcohol Acyltransferase 1	AY707098	NA	NA	Furfuryl alcohol	Furfuryl acetate
10.1111/j.1742-4658.2005.04732.x	Malus domestica	MpAAT1	Malus domestica Alcohol Acyltransferase 1	AY707098	NA	NA	Benzyl alcohol	Benzyl acetate
10.1111/j.1742-4658.2005.04732.x	Malus domestica	MpAAT1	Malus domestica Alcohol Acyltransferase 1	AY707098	NA	NA	2-Phenylethanol	2-Phenylethyl acetate;2-Phenylethyl propanoate;2-Phenylethyl butanoate
10.1111/j.1742-4658.2005.04732.x	Malus domestica	MpAAT1	Malus domestica Alcohol Acyltransferase 1	AY707098	NA	NA	Eugenol	Eugenyl acetate
10.1111/j.1742-4658.2005.04732.x	Malus pumila	MpAAT1	Alcohol acyltransferase	AY707098	NA	NA	hexanol; butanol; 2-methylbutanol	hexyl acetate; butyl acetate; 2-methylbutyl acetate
10.1111/j.1742-4658.2005.04732.x	Malus pumila	MpAAT1	Alcohol acyltransferase	AY707098	NA	NA	3-methylbut-3-enol	3-methylbut-3-enyl acetate
10.1007/s00253-023-12790-z	Escherichia coli	EcMAT	Maltose O-acetyltransferase	ACT42309.1	NA	NA	Loganin	6′-O-acetyl-loganin
10.1007/s00253-023-12790-z	Escherichia coli	EcMAT	Maltose O-acetyltransferase	ACT42309.1	NA	NA	Loganic acid	6′-O-acetyl-loganic acid
10.1007/s00253-023-12790-z	Escherichia coli	EcMAT	Maltose O-acetyltransferase	ACT42309.1	NA	NA	Strictosamide	6′-O-acetyl-strictosamide
10.1007/s00253-023-12790-z	Escherichia coli	EcMAT	Maltose O-acetyltransferase	ACT42309.1	NA	NA	Verbenalin	6′-O-acetyl-verbenalin
10.1007/s00253-023-12790-z	Escherichia coli	EcMAT	Maltose O-acetyltransferase	ACT42309.1	NA	NA	Sanzhiside methyl	6′-O-acetyl-sanzhiside methyl
10.1007/s00253-023-12790-z	Escherichia coli	EcMAT	Maltose O-acetyltransferase	ACT42309.1	NA	NA	Geniposidic acid	6′-O-acetyl-geniposidic acid
10.1007/s00253-023-12790-z	Escherichia coli	EcMAT	Maltose O-acetyltransferase	ACT42309.1	NA	NA	Pleioside A	6″-O-acetyl-pleioside A
10.1007/s00253-023-12790-z	Escherichia coli	EcMAT	Maltose O-acetyltransferase	ACT42309.1	NA	NA	Pleioside B	6″-O-acetyl-pleioside B
10.1038/s41477-021-00975-1	Populus trichocarpa	PtrPHBMT1	monolignol p-hydroxybenzoyltransferase	NA	NA	NA	p-hydroxybenzoyl-CoA; sinapyl alcohol	S-type lignin p-hydroxybenzoylate
10.1038/s41477-021-00975-1	Populus trichocarpa	PHBMT1	p-hydroxybenzoyl-CoA:monolignol p-hydroxybenzoyltransferase 1	NA	NA	Potri.001G448000.1	p-hydroxybenzoyl-CoA; sinapyl alcohol	sinapyl p-hydroxybenzoate
10.1038/s41477-021-00975-1	Populus trichocarpa	PHBMT1	p-hydroxybenzoyl-CoA:monolignol p-hydroxybenzoyltransferase 1	NA	NA	Potri.001G448000.1	p-hydroxybenzoyl-CoA; coniferyl alcohol	coniferyl p-hydroxybenzoate
10.1038/s41477-021-00975-1	Populus trichocarpa	PHBMT1	p-hydroxybenzoyl-CoA:monolignol p-hydroxybenzoyltransferase 1	NA	NA	Potri.001G448000.1	benzoyl-CoA; sinapyl alcohol	sinapyl benzoate
10.1038/s41477-021-00975-1	Populus trichocarpa	PHBMT1	p-hydroxybenzoyl-CoA:monolignol p-hydroxybenzoyltransferase 1	NA	NA	Potri.001G448000.1	benzoyl-CoA; coniferyl alcohol	coniferyl benzoate
10.1038/s41477-021-00975-1	Populus trichocarpa	PHBMT1	p-hydroxybenzoyl-CoA:monolignol p-hydroxybenzoyltransferase 1	NA	NA	Potri.001G448000.1	acetyl-CoA; sinapyl alcohol	sinapyl acetate
10.1038/s41477-021-00975-1	Populus trichocarpa	PHBMT1	p-hydroxybenzoyl-CoA:monolignol p-hydroxybenzoyltransferase 1	NA	NA	Potri.001G448000.1	acetyl-CoA; coniferyl alcohol	coniferyl acetate
10.1104/pp.109.136689	Trifolium pratense	HCT1A	Hydroxycinnamoyl-CoA:shikimate hydroxycinnamoyl transferase	EU861218	NA	NA	p-coumaroyl-CoA; shikimic acid	5-O-(p-coumaroyl)-shikimate
10.1104/pp.109.136689	Trifolium pratense	HCT1A	Hydroxycinnamoyl-CoA:shikimate hydroxycinnamoyl transferase	EU861218	NA	NA	caffeoyl-CoA; shikimic acid	5-O-caffeoyl-shikimate
10.1104/pp.109.136689	Trifolium pratense	HCT1B	Hydroxycinnamoyl-CoA:shikimate hydroxycinnamoyl transferase	FJ151489	NA	NA	p-coumaroyl-CoA; shikimic acid	5-O-(p-coumaroyl)-shikimate
10.1104/pp.109.136689	Trifolium pratense	HCT1B	Hydroxycinnamoyl-CoA:shikimate hydroxycinnamoyl transferase	FJ151489	NA	NA	caffeoyl-CoA; shikimic acid	5-O-caffeoyl-shikimate
10.1104/pp.109.136689	Trifolium pratense	HCT2	Hydroxycinnamoyl-CoA:malate hydroxycinnamoyl transferase	EU861219	NA	NA	p-coumaroyl-CoA; malic acid	2-O-(p-coumaroyl)-L-malate
10.1104/pp.109.136689	Trifolium pratense	HCT2	Hydroxycinnamoyl-CoA:malate hydroxycinnamoyl transferase	EU861219	NA	NA	caffeoyl-CoA; malic acid	caffeoyl-malate ion
10.1046/j.1432-1327.1999.00538.x	NA	THT	hydroxycinnamoyl-CoA:tyramine N-hydroxycinnamoyltransferase	NA	NA	NA	hydroxycinnamoyl-CoA; tyramine	N-hydroxycinnamoyltyramine
10.1007/s00425-009-1077-1	Oryza sativa	NA	NA	NA	NA	NA	NA	NA
10.1111/tpj.15388	Boswellia serrata	BsAT1	BAHD family Acyltransferase; BAHD acetyltransferase	MW091965	NA	Bark_24535	aBA	3-acetyl-aBA
10.1111/tpj.15388	Boswellia serrata	BsAT1	BAHD family Acyltransferase; BAHD acetyltransferase	MW091965	NA	Bark_24535	bBA	3-acetyl-bBA
10.1111/tpj.15388	Boswellia serrata	BsAT1	BAHD family Acyltransferase; BAHD acetyltransferase	MW091965	NA	Bark_24535	11-keto-bBA	3-acetyl-11-keto-bBA
10.1007/s004250050604	Papaver somniferum	THT	hydroxycinnamoyl-CoA: tyramine N-(hydroxycinnamoyl)transferase	NA	NA	NA	feruloyl-CoA; tyramine	N-feruloyltyramine
10.1007/s004250050604	Papaver somniferum	THT	hydroxycinnamoyl-CoA: tyramine N-(hydroxycinnamoyl)transferase	NA	NA	NA	feruloyl-CoA; dopamine	NA
10.1007/s004250050604	Papaver somniferum	THT	hydroxycinnamoyl-CoA: tyramine N-(hydroxycinnamoyl)transferase	NA	NA	NA	coumaroyl-CoA; tyramine	NA
10.1007/s004250050604	Papaver somniferum	THT	hydroxycinnamoyl-CoA: tyramine N-(hydroxycinnamoyl)transferase	NA	NA	NA	cinnamoyl-CoA; tyramine	NA
10.1007/s004250050604	Papaver somniferum	THT	hydroxycinnamoyl-CoA: tyramine N-(hydroxycinnamoyl)transferase	NA	NA	NA	sinapoyl-CoA; tyramine	NA
10.1007/s004250050604	Papaver somniferum	THT	hydroxycinnamoyl-CoA: tyramine N-(hydroxycinnamoyl)transferase	NA	NA	NA	caffeoyl-CoA; tyramine	NA
10.1126/sciadv.abj8726	Solanum nigrum	SnASAT2	BAHD Acyltransferase SnASAT2	NA	NA	c65670_g1	iC4-CoA; S1:10(nC10R4); S1:10(iC10)	S2:14(iC4iC10); S2:14(iC4nC10)
10.1126/sciadv.abj8726	Solanum nigrum	SnAGAT1	BAHD Acyltransferase SnAGAT1	NA	NA	c65306_01	S. nigrum extract fraction 1 triacylglucoses	Diacylglucoses
10.1126/sciadv.abj8726	Solanum nigrum	SnASAT1	Acylsucrose acyltransferase 1	NA	NA	c63608_g1	Sucrose; nC8-CoA; iC10-CoA; nC10-CoA	S1:8; S1:10
10.1126/sciadv.abj8726	Solanum nigrum	SnASAT2	Acylsucrose acyltransferase 2	NA	NA	c65670_g1	S1:10(nC10R4); S1:10(iC10); iC4-CoA	S2:14(iC4,nC10); S2:14(iC4,iC10)
10.1126/sciadv.abj8726	Solanum nigrum	SnASFF1	Acylsucrose fructofuranosidase 1	NA	NA	c70979_g1	S2:14(iC4,nC10); S2:14(4,10)	G2:14(4R3,10R4)
10.1126/sciadv.abj8726	Solanum nigrum	SnAGAT1	Acylglucose acyltransferase 1	NA	NA	c65306_g1	G2:14(4R3,10R4); Acetyl-CoA	G3:16(2R2,4R3,10R4)
10.1074/jbc.M108444200	Salvia splendens	Ss5MaT1	Malonyl-CoA:anthocyanin 5-O-glucoside-6'-O-malonyltransferase	AF405707	NA	NA	Malonyl-CoA;bisdemalonylsalvianin (pelargonidin 3-(6'-O-caffeyl-β-glucopyranoside)-5-β-glucopyranoside)	Malonyl-bisdemalonylsalvianin
10.1074/jbc.M108444200	Salvia splendens	Ss5MaT1	Malonyl-CoA:anthocyanin 5-O-glucoside-6'-O-malonyltransferase	AF405707	NA	NA	Malonyl-CoA;Shisonin	Malonyl-shisonin
10.1074/jbc.M108444200	Salvia splendens	Ss5MaT1	Malonyl-CoA:anthocyanin 5-O-glucoside-6'-O-malonyltransferase	AF405707	NA	NA	Malonyl-CoA;bisdemalonylsalvianin	Monodemalonylsalvianin
10.1074/jbc.M108444200	Salvia splendens	Ss5MaT1	Malonyl-CoA:anthocyanin 5-O-glucoside-6'-O-malonyltransferase	AF405707	NA	NA	Malonyl-CoA;shisonin	6'-O-malonylshisonin
10.1093/pcp/pcad158	Lithospermum erythrorhizon	LeSAT1	shikonin O-acyltransferase	NA	NA	NA	acetyl-CoA;isobutyryl-CoA;isovaleryl-CoA	acetylshikonin;isobutyrylshikonin;isovalerylshikonin
10.1093/pcp/pcad158	Lithospermum erythrorhizon	LeAAT1	alkannin O-acyltransferase	NA	NA	NA	acetyl-CoA;isobutyryl-CoA;isovaleryl-CoA	acetylalkannin;isobutyrylalkannin;isovalerylalkannin
10.1093/pcp/pcad158	Echium plantagineum	EpSAT1-1	shikonin O-acyltransferase	NA	NA	NA	acetyl-CoA;isobutyryl-CoA;isovaleryl-CoA	acetylshikonin;isobutyrylshikonin;isovalerylshikonin
10.1093/pcp/pcad158	Echium plantagineum	EpAAT1-1	alkannin O-acyltransferase	NA	NA	NA	acetyl-CoA;isobutyryl-CoA;isovaleryl-CoA	acetylalkannin;isobutyrylalkannin;isovalerylalkannin
10.1093/pcp/pcad158	Symphytum officinale	SoAAT1	alkannin O-acyltransferase	NA	NA	NA	acetyl-CoA;isobutyryl-CoA;isovaleryl-CoA	acetylalkannin;isobutyrylalkannin;isovalerylalkannin
10.3390/molecules22111854	Marchantia emarginata	MeHFT	fatty ω-hydroxyacid/fatty alcohol hydroxycinnamoyl transferase	NA	NA	NA	feruloyl-CoA; 1-decanol	NA
10.3390/molecules22111854	Marchantia emarginata	MeHFT	fatty ω-hydroxyacid/fatty alcohol hydroxycinnamoyl transferase	NA	NA	NA	feruloyl-CoA; 1-dodecanol	ferulate with C12
10.3390/molecules22111854	Marchantia emarginata	MeHFT	fatty ω-hydroxyacid/fatty alcohol hydroxycinnamoyl transferase	NA	NA	NA	feruloyl-CoA; 1-tetradecanol	NA
10.3390/molecules22111854	Marchantia emarginata	MeHFT	fatty ω-hydroxyacid/fatty alcohol hydroxycinnamoyl transferase	NA	NA	NA	caffeoyl-CoA; 1-decanol	NA
10.3390/molecules22111854	Marchantia emarginata	MeHFT	fatty ω-hydroxyacid/fatty alcohol hydroxycinnamoyl transferase	NA	NA	NA	p-coumaroyl-CoA; 1-decanol	NA
10.3390/molecules22111854	Marchantia emarginata	MeHFT	fatty ω-hydroxyacid/fatty alcohol hydroxycinnamoyl transferase	NA	NA	NA	feruloyl-CoA; caffeoyl-CoA; p-coumaroyl-CoA	NA
10.1093/plphys/kiac234	Cichorium intybus	CiSHT1	Spermidine hydroxycinnamoyl transferase-like protein 1	MG457243	NA	NA	N5,N10-dicoumaroyl spermine	Tetracoumaroyl spermine
10.1093/plphys/kiac234	Cichorium intybus	CiSHT2	Spermidine hydroxycinnamoyl transferase-like protein 2	MG457244	NA	NA	Spermine	N5,N10-dicoumaroyl spermine
10.1093/plphys/kiac234	Cichorium intybus	CiSHT2	Spermidine hydroxycinnamoyl transferase-like protein 2	MG457244	NA	NA	Spermidine	Monocoumaroyl spermidine; Dicoumaroyl spermidine
10.1093/plphys/kiac234	Cichorium intybus	CiSHT2	Spermidine hydroxycinnamoyl transferase-like protein 2	MG457244	NA	NA	N5-monocoumaroyl spermine	N5,N10-dicoumaroyl spermine
10.1093/plphys/kiac234	NA	CiSHT2	NA	MG457244	NA	NA	NA	dicoumaroyl spermine
10.1073/pnas.250491997	Taxus cuspidata	TBT	taxane 2␣-O-benzoyltransferase	AF297618	NA	NA	2-debenzoyl-713-diacetylbaccatin III; benzoyl-CoA	713-diacetylbaccatin III
10.1111/j.1365-313X.2005.02410.x	Capsicum chinense	AT1	Capsicum acyltransferase AT1	AAN85435	NA	NaN	ferulate	vanillin
10.1111/j.1365-313X.2005.02410.x	Capsicum chinense	AT2	Capsicum acyltransferase AT2	AAN85436	NA	NA	ferulate	vanillin
10.1111/j.1365-313X.2005.02410.x	Capsicum annuum	AT3	Capsicum acyltransferase AT3; Acyltransferase 3	NA; AY819026; AY819030; AY819027; AY819031; AY819028; AY819032; AY819029	NA	NA	ferulate; vanillylamine; branched-chain fatty acid	vanillin; capsaicinoids
10.1111/j.1365-313X.2005.02410.x	Clarkia breweri	BEAT	Benzylalcohol acetyltransferase	AAF04787	NA	NA	NA	NA
10.1016/j.phytochem.2011.02.026	Actinidia deliciosa	AT1	benzoyl-CoA:alcohol O-acyltransferase	HO772635	NA	NA	benzoyl-CoA; butanol; ethanol	butyl benzoate; ethyl benzoate
10.1016/j.phytochem.2011.02.026	Actinidia chinensis	AT16	benzoyl-CoA:alcohol O-acyltransferase	HO772640	NA	NA	benzoyl-CoA; butanol; ethanol	butyl benzoate; ethyl benzoate
10.1016/j.phytochem.2011.02.026	Actinidia eriantha	AT9	acetyl-CoA:alcohol O-acyltransferase	HO772637	NA	NA	acetyl-CoA; butanol; ethanol	butyl acetate; ethyl acetate
10.1073/pnas.110154197	Lycopersicon pennellii	Glucose Acyltransferase	1-O-b-acylglucose-dependent acyltransferase	AF248647	NA	NA	1-O-β-acylglucoses; 1-O-b-acylglucose	12-di-O-β-acylglucose; 1,2-di-O-acylglucose; glucose
10.1073/pnas.110154197	Solanum berthaualtii	NA	Serine Carboxypeptidase-Like Acyltransferase	AF006078	NA	NA	NA	NA
10.1073/pnas.110154197	Solanum berthaualtii	NA	Serine Carboxypeptidase-Like Acyltransferase	AF006079	NA	NA	NA	NA
10.1073/pnas.110154197	Solanum berthaualtii	NA	Serine Carboxypeptidase-Like Acyltransferase	AF006080	NA	NA	NA	NA
10.1074/jbc.M213041200	Hordeum vulgare	ACT	Agmatine coumaroyltransferase	AY228552; AY234333	NA	NA	p-coumaroyl-CoA; agmatine	hydroxycinnamoylagmatine; p-coumaroylagmatine
10.1074/jbc.M213041200	Hordeum vulgare	ACT	Agmatine coumaroyltransferase	NA	NA	NA	p-Coumaroyl-CoA; Feruloyl-CoA; Caffcoyl-CoA	NA
10.1093/pcp/pce060	Capsicum annuum	THT	Hydroxycinnamoyl-CoA:Tyramine N-(Hydroxycinnamoyl)Transferase	AF329463	NA	NA	Cinnamoyl-CoA;Tyramine	N-(Cinnamoyl)tyramine
10.1093/pcp/pce060	Capsicum annuum	THT	Hydroxycinnamoyl-CoA:Tyramine N-(Hydroxycinnamoyl)Transferase	AF329463	NA	NA	Sinapoyl-CoA;Tyramine	N-(Sinapoyl)tyramine
10.1093/pcp/pce060	Capsicum annuum	THT	Hydroxycinnamoyl-CoA:Tyramine N-(Hydroxycinnamoyl)Transferase	AF329463	NA	NA	Feruloyl-CoA;Tyramine	N-(Feruloyl)tyramine
10.1093/pcp/pce060	Capsicum annuum	THT	Hydroxycinnamoyl-CoA:Tyramine N-(Hydroxycinnamoyl)Transferase	AF329463	NA	NA	Caffeoyl-CoA;Tyramine	N-(Caffeoyl)tyramine
10.1093/pcp/pce060	Capsicum annuum	THT	Hydroxycinnamoyl-CoA:Tyramine N-(Hydroxycinnamoyl)Transferase	AF329463	NA	NA	4-Coumaroyl-CoA;Tyramine	N-(4-Coumaroyl)tyramine
10.1093/pcp/pce060	Capsicum annuum	THT	Hydroxycinnamoyl-CoA:Tyramine N-(Hydroxycinnamoyl)Transferase	AF329463	NA	NA	Feruloyl-CoA;Octopamine	N-(Feruloyl)octopamine
10.1104/pp.20.00207	Lithospermum erythrorhizon	LeSAT1	shikonin O-acyltransferase	LC520137	NA	NA	Shikonin;Acetyl-CoA	Acetylshikonin
10.1104/pp.20.00207	Lithospermum erythrorhizon	LeSAT1	shikonin O-acyltransferase	LC520137	NA	NA	Shikonin;Isobutyryl-CoA	Isobutyrylshikonin
10.1104/pp.20.00207	Lithospermum erythrorhizon	LeSAT1	shikonin O-acyltransferase	LC520137	NA	NA	Shikonin;Isovaleryl-CoA	Isovalerylshikonin
10.1104/pp.20.00207	Lithospermum erythrorhizon	LeAAT1	alkannin O-acyltransferase	LC520138	NA	NA	Alkannin;Acetyl-CoA	Acetylalkannin
10.1104/pp.20.00207	Lithospermum erythrorhizon	LeAAT1	alkannin O-acyltransferase	LC520138	NA	NA	Alkannin;Isobutyryl-CoA	Isobutyrylalkannin
10.1104/pp.20.00207	Lithospermum erythrorhizon	LeAAT1	alkannin O-acyltransferase	LC520138	NA	NA	Alkannin;Isovaleryl-CoA	Isovalerylalkannin
10.1105/tpc.16.00265	Oryza sativa	Os-THT1	Tryptamine hydroxycinnamoyl transferase 1	KX430019	NA	NA	Tryptamine; Serotonin; Tyramine; Agmatine; Benzoyl-CoA; p-Coumaroyl-CoA; Caffeoyl-CoA; Feruloyl-CoA	Hydroxycinnamoyl-Tryptamine; Hydroxycinnamoyl-Serotonin; Hydroxycinnamoyl-Tyramine
10.1105/tpc.16.00265	Oryza sativa	Os-THT2	Tryptamine hydroxycinnamoyl transferase 2	KX430020	NA	NA	Tryptamine; Serotonin; Tyramine; Agmatine; Benzoyl-CoA; p-Coumaroyl-CoA; Caffeoyl-CoA; Feruloyl-CoA	Hydroxycinnamoyl-Tryptamine; Hydroxycinnamoyl-Serotonin; Hydroxycinnamoyl-Tyramine
10.1105/tpc.16.00265	Oryza sativa	Os-TBT1	Tryptamine benzoyl transferase 1	KX430021	NA	NA	Tryptamine; Serotonin; Tyramine; Benzoyl-CoA; p-Coumaroyl-CoA; Caffeoyl-CoA; Feruloyl-CoA	Benzoyl-Tryptamine; Benzoyl-Serotonin; Benzoyl-Tyramine; Benzoyl-Agmatine
10.1105/tpc.16.00265	Oryza sativa	Os-TBT2	Tryptamine benzoyl transferase 2	KX430022	NA	NA	Tryptamine; Serotonin; Tyramine; Benzoyl-CoA; p-Coumaroyl-CoA; Caffeoyl-CoA; Feruloyl-CoA	Benzoyl-Tryptamine; Benzoyl-Serotonin; Benzoyl-Tyramine
10.1105/tpc.16.00265	Oryza sativa	Os-PHT1	NA	KX430016	NA	NA	NA	coumaroylputrescine
10.1105/tpc.16.00265	Oryza sativa	Os-PHT2	NA	KX430017	NA	NA	NA	coumaroylputrescine
10.1105/tpc.16.00265	Oryza sativa	Os-PHT3	Putrescine hydroxycinnamoyl transferase 3	KX430018	NA	NA	Putrescine	Hydroxycinnamoyl-Putrescine; Coumaroyl-Putrescine; coumaroyl putrescine
10.1105/tpc.16.00265	Oryza sativa	Os-AHT1	Agmatine hydroxycinnamoyl transferase 1	KX430015	NA	NA	Agmatine	Coumaroyl-Agmatine; Caffeoyl-Agmatine; Feruloyl-Agmatine; coumaroyl agmatine; caffeoyl agmatine; feruloyl agmatine
10.1007/s00425-014-2038-x	Arachis glabrata	Htt	hydroxycinnamoyl-CoA:tartaric acid hydroxycinnamoyl transferase	NA	NA	NA	p-coumaroyl-CoA;tartaric acid	p-coumaroyl-tartaric acid
10.1007/s00425-014-2038-x	Arachis glabrata	Htt	hydroxycinnamoyl-CoA:tartaric acid hydroxycinnamoyl transferase	NA	NA	NA	caffeoyl-CoA;tartaric acid	caffeoyl-tartaric acid (caftaric acid)
10.1007/s00425-014-2038-x	Arachis glabrata	Htt	hydroxycinnamoyl-CoA:tartaric acid hydroxycinnamoyl transferase	NA	NA	NA	feruloyl-CoA;tartaric acid	feruloyl-tartaric acid
10.1007/s00425-014-2038-x	Arachis glabrata	Htt	hydroxycinnamoyl-CoA:tartaric acid hydroxycinnamoyl transferase	NA	NA	NA	sinapoyl-CoA;tartaric acid	sinapoyl-tartaric acid
10.1016/j.bmc.2004.02.028	Rauvolfia serpentina; Rhazya stricta	Vinorine synthase	Acetyl-CoA-dependent vinorine synthase	NA	NA	NA	16-epi-vellosimine; Acetyl-CoA; Gardneral	Indolenine 17-deacetyl-vinorine; Ajmaline; Vinorine; 11-Methoxy-vinorine
10.1021/jf035433a	Olea europaea	AAT	Alcohol acyltransferase	NA	NA	NA	hexanol	hexanol-derived esters
10.1021/jf035433a	Olea europaea	AAT	Alcohol acyltransferase	NA	NA	NA	3(Z)-hexenol	3(Z)-hexenol-derived esters
10.1021/jf035433a	Olea europaea	AAT	Alcohol acyltransferase	NA	NA	NA	2(E)-hexenol	2(E)-hexenol-derived esters
10.1021/jf035433a	Olea europaea	AAT	Alcohol Acyltransferase	NA	NA	NA	hexanol; acetyl-CoA	volatile ester; CoA-SH
10.1021/jf035433a	Olea europaea	AAT	Alcohol Acyltransferase	NA	NA	NA	methanol	NA
10.1021/jf035433a	Olea europaea	AAT	Alcohol Acyltransferase	NA	NA	NA	ethanol	NA
10.1021/jf035433a	Olea europaea	AAT	Alcohol Acyltransferase	NA	NA	NA	butanol	volatile ester
10.1021/jf035433a	Olea europaea	AAT	Alcohol Acyltransferase	NA	NA	NA	3-methylbuthanol	volatile ester
10.1021/jf035433a	Olea europaea	AAT	Alcohol Acyltransferase	NA	NA	NA	3(Z)-hexenol	volatile ester
10.1021/jf035433a	Olea europaea	AAT	Alcohol Acyltransferase	NA	NA	NA	2(E)-hexenol	volatile ester
10.1039/d2sc03612f	A. scholaris	AsAKS1	A. scholaris akuammiline synthase	43565_t	NA	NA	rhazimol; acetyl-CoA	akuammiline
10.1039/d2sc03612f	A. scholaris	AsAKS2	A. scholaris akuammiline synthase	37058_t	NA	NA	rhazimol; acetyl-CoA	akuammiline
10.1039/d2sc03612f	Alstonia scholaris	AsRHS	rhazimal synthase	OM323326	NA	NA	geissoschizine	rhazimal
10.1039/d2sc03612f	Alstonia scholaris	AsRHR1	rhazimal reductase	OM323327	NA	NA	rhazimal	rhazimol
10.1039/d2sc03612f	Alstonia scholaris	AsRHR2	rhazimal reductase	OM323328	NA	NA	rhazimal	rhazimol
10.1039/d2sc03612f	Alstonia scholaris	AsAKS1	akuammiline synthase	OM323329	NA	NA	rhazimol	akuammiline
10.1039/d2sc03612f	Alstonia scholaris	AsAKS2	akuammiline synthase	OM323330	NA	NA	rhazimol	akuammiline
10.1039/d2sc03612f	Alstonia scholaris	AsGO	geissoschizine oxidase	OM323331	NA	NA	geissoschizine	akuammicine
10.1039/d2sc03612f	Alstonia scholaris	AsAS	alstonine synthase	OM323332	NA	NA	tetrahydroalstonine	alstonine
10.1039/d2sc03612f	Alstonia scholaris	AsGS	geissoschizine synthase	NA	NA	NA	strictosidine	geissoschizine
10.1016/j.phytochem.2021.112712	Salvia hispanica	ShDGAT2-1	Diacylglycerol acyltransferase 2	MF509896	NA	NA	ALA; α-Linolenic acid (ALA)	Trilinolenin
10.1016/j.phytochem.2021.112712	Salvia hispanica	ShPDAT1	Phospholipid:diacylglycerol acyltransferase 1	MT041769	NA	NA	ALA; α-Linolenic acid (ALA); Linoleic acid (LA)	Trilinolenin; TAG containing LA
10.1104/pp.104.045468	Petunia hybrida	BPBT	benzoyl-CoA:benzyl alcohol/phenyl-ethanol benzoyltransferase	AY611496	NA	NA	benzoyl-CoA; benzyl alcohol; phenyl-ethanol	benzylbenzoate
10.1104/pp.104.045468	Petunia hybrida	BPBT	benzoyl-CoA:benzyl alcohol/phenyl-ethanol benzoyltransferase	AY611496	NA	NA	butyryl-CoA; benzyl alcohol	NA
10.1104/pp.104.045468	Petunia hybrida	BPBT	benzoyl-CoA:benzyl alcohol/phenyl-ethanol benzoyltransferase	AY611496	NA	NA	malonyl-CoA; benzyl alcohol	NA
10.1104/pp.104.045468	Petunia hybrida	BPBT	benzoyl-CoA:benzyl alcohol/phenyl-ethanol benzoyltransferase	AY611496	NA	NA	hexanoyl-CoA; benzyl alcohol	NA
10.1104/pp.104.045468	Petunia hybrida	BPBT	benzoyl-CoA:benzyl alcohol/phenylethanol benzoyltransferase	AY611496	NA	NA	benzoyl-CoA; phenylethanol	phenylethyl benzoate
10.1104/pp.103.038372	Oryza sativa	SHT	Serotonin N-hydroxycinnamoyltransferase	AF329463	NA	NA	Serotonin; p-coumaroyl-CoA; feruloyl-CoA	p-coumaroylserotonin; feruloylserotonin
10.1104/pp.103.038372	Capsicum annuum	SHT	Serotonin N-hydroxycinnamoyltransferase	AF329463	NA	NA	Serotonin; p-coumaroyl-CoA; feruloyl-CoA	p-coumaroylserotonin; feruloylserotonin
10.1105/tpc.18.00406	NA	BAHD-AT	acyl-CoA-dependent BAHD acyltransferase	NA	NA	NA	MRG; caffeoyl-CoA (Caff-CoA)	mini-MbA
10.1105/tpc.18.00406	NA	CcAT1	NA	NA	NA	NA	MRG; caffeoyl-CoA (Caff-CoA); QGG; caffeoyl-CoA (Caff-CoA)	mini-MbA; quercetin 3-O-(6’-O-caffeoyl)-glucosyl glucoside
10.1105/tpc.18.00406	NA	CcAT2	NA	NA	NA	NA	MRG; caffeoyl-CoA (Caff-CoA); QGG; caffeoyl-CoA (Caff-CoA)	mini-MbA; quercetin 3-O-(6’-O-caffeoyl)-glucosyl glucoside
10.1105/tpc.18.00406	Crocosmia x crocosmiiflora	UGT77B2	myricetin 3-O-rhamnosyltransferase	MG938542	NA	NA	myricetin; UDP-Rha	myricetin 3-O-rhamnoside (MR)
10.1105/tpc.18.00406	Crocosmia x crocosmiiflora	UGT709G2	myricetin 3-O-rhamnoside 1,2-glucosyltransferase	MG938543	NA	NA	myricetin 3-O-rhamnoside (MR); UDP-Glc	myricetin 3-O-glucosyl rhamnoside (MRG)
10.1105/tpc.18.00406	Crocosmia x crocosmiiflora	CcAT1	myricetin 3-O-glucosyl rhamnoside 6’-O-caffeoyltransferase	MH365462	NA	NA	myricetin 3-O-glucosyl rhamnoside (MRG); caffeoyl-CoA	myricetin 3-O-(6’-O-caffeoyl)-glucosyl rhamnoside (mini-MbA)
10.1105/tpc.18.00406	Crocosmia x crocosmiiflora	CcAT2	myricetin 3-O-glucosyl rhamnoside 6’-O-caffeoyltransferase	MH365463	NA	NA	myricetin 3-O-glucosyl rhamnoside (MRG); caffeoyl-CoA	myricetin 3-O-(6’-O-caffeoyl)-glucosyl rhamnoside (mini-MbA)
10.1104/pp.114.248187	Erythroxylum coca	EcBAHD8	BAHD Acyltransferase	KC140150	NA	NA	methylecgonine ; benzoyl-CoA; Methylecgonine; Benzoyl-Coenzyme A; Methylecgonine; Cinnamoyl-Coenzyme A	cocaine; Cocaine; Cinnamoylcocaine
10.1104/pp.114.248187	Erythroxylum coca	EcBAHD7	Cocaine synthase	KC140149	NA	NA	Methylecgonine; Benzoyl-Coenzyme A; Methylecgonine; Cinnamoyl-Coenzyme A	Cocaine; Cinnamoylcocaine
10.1016/j.abb.2022.109165	Taxus spp.	DBAT	10-O-deacetylbaccatin III 10-O-acetyltransferase	NA	NA	NA	10-O-deacetylbaccatin III; cyclopropanecarbonyl CoA; n-propionyl CoA; acetyl CoA	baccatin III; 10-O-n-propionyl-10-O-deacetylbaccatin III; 10-O-cyclopropanecarbonyl-10-O-deacetylbaccatin III
10.1038/nchembio.960	Solanum lycopersicum	CD1	Cutin Synthase	JF968592	NA	NA	2-MHG; 2-mono(10,16-dihydroxyhexadecanoyl)glycerol	Polyester oligomers; polyester oligomers with a glycerol end group and up to seven 10,16-dihydroxyhexadecanoyl monomers
10.3390/biom10121595	Vinca minor	Vm16OMT	tabersonine/vincadifformine 16-O-methyltransferase isoform	MH010798	NA	NA	16-hydroxylated derivatives of tabersonine; vincadifformine; lochnericine	methylated 16-hydroxytabersonine; methylated vincadifformine; methylated lochnericine
10.1016/bs.mie.2022.10.002	Trifolium pratense	HST	Hydroxycinnamoyl-CoA:shikimate hydroxycinnamoyltransferase	EU861218	NA	NA	p-coumaroyl-CoA;shikimic acid	hydroxycinnamoyl-shikimate ester
10.1016/bs.mie.2022.10.002	Trifolium pratense	HST	Hydroxycinnamoyl-CoA:shikimate hydroxycinnamoyltransferase	EU861218	NA	NA	p-coumaroyl-CoA; quinic acid	hydroxycinnamoyl-quinic acid ester
10.1371/journal.pone.0115590	NA	LolN	N-acetamidase (deacetylase)	NA	NA	NA	N-acetylnorloline	Norloline
10.1371/journal.pone.0115590	NA	LolM	N-methyltransferase	NA	NA	NA	Norloline	Loline
10.1371/journal.pone.0115590	NA	LolM	N-methyltransferase	NA	NA	NA	Loline	N-methylloline
10.1371/journal.pone.0115590	NA	LolP	Cytochrome P450	NA	NA	NA	N-methylloline	N-formylloline
10.1371/journal.pone.0115590	Lolium pratense	Plant acetyltransferase	Plant acetyltransferase	NA	NA	NA	Loline	N-acetylloline
10.1105/tpc.108.063511	Arabidopsis thaliana	SDT	spermidine sinapoyl transferase; spermidine sinapoyl CoA acyltransferase	At2g23510	NA	At2g23510	Spermidine; Sinapoyl-CoA; sinapoyl-CoA;spermidine	N1,N8-di(sinapoyl)-spermidine; N1-((4'-O-glycosyl)-sinapoyl)-N8-sinapoyl-spermidine; N,N9-disinapoylspermidine;N-((49-O-glycosyl)-sinapoyl),N9-sinapoylspermidine
10.1105/tpc.108.063511	Arabidopsis thaliana	SCT	spermidine coumaroyl transferase; spermidine coumaroyl CoA acyltransferase	At2g25150	NA	At2g25150	Spermidine; Coumaroyl-CoA; coumaroyl-CoA;spermidine	Coumaroyl-spermidine conjugates; N1,N8-di(coumaroyl)-spermidine;N1-((49-O-glycosyl)-coumaroyl),N8-coumaroyl spermidine
10.1016/j.abb.2008.06.021	Taxus species	TAX10	N-benzoyl transferase	NA	NA	NA	N-debenzoyltaxol	Taxol
10.1016/j.abb.2008.06.021	Taxus species	TAX10	N-benzoyl transferase	NA	NA	NA	N-debenzoyl-2′-deoxytaxol	2′-deoxytaxol
10.1016/j.abb.2008.06.021	Taxus species	TAX10	N-benzoyl transferase	NA	NA	NA	N-debenzoyltaxol; benzoyl CoA	Taxol
10.1016/j.abb.2008.06.021	Taxus species	TAX10	N-benzoyl transferase	NA	NA	NA	N-debenzoyl-2′-deoxytaxol; benzoyl CoA	2′-deoxytaxol
10.3389/fpls.2016.00741	Cichorium intybus	HCT1	hydroxycinnamoyl-CoA:shikimate/quinate hydroxycinnamoyltransferase	KT222891	NA	NA	p-coumaroyl-CoA;shikimate;caffeoyl-CoA;shikimate	coumaroylshikimate;caffeoylshikimate
10.3389/fpls.2016.00741	Cichorium intybus	HCT2	hydroxycinnamoyl-CoA:shikimate/quinate hydroxycinnamoyltransferase	KT222892	NA	NA	p-coumaroyl-CoA;caffeoyl-CoA	coumaroylshikimate;caffeoylshikimate
10.3389/fpls.2016.00741	Cichorium intybus	HCTs	Hydroxycinnamoyl-CoA:shikimate hydroxycinnamoyl transferases	NA	NA	NA	feruloyl-CoA;shikimate;cinnamoyl-CoA;shikimate	NA
10.3389/fpls.2016.00741	Cichorium intybus	HQT1	hydroxycinnamoyl-CoA:quinate hydroxycinnamoyltransferase	KT222893	NA	NA	p-coumaroyl-CoA;quinate;caffeoyl-CoA;quinate	coumaroylquinate;caffeoylquinate
10.3389/fpls.2016.00741	Cichorium intybus	HQT2	hydroxycinnamoyl-CoA:quinate hydroxycinnamoyltransferase	KT222894	NA	NA	p-coumaroyl-CoA;caffeoyl-CoA	coumaroylquinate;caffeoylquinate
10.3389/fpls.2016.00741	Cichorium intybus	HQT3	hydroxycinnamoyl-CoA:quinate hydroxycinnamoyltransferase	KT222895	NA	NA	p-coumaroyl-CoA;caffeoyl-CoA	coumaroylquinate;caffeoylquinate
10.3389/fpls.2016.00741	Cichorium intybus	HQTs	Hydroxycinnamoyl-CoA:quinate hydroxycinnamoyl transferases	NA	NA	NA	feruloyl-CoA;quinate;cinnamoyl-CoA;quinate	NA
10.1104/pp.20.00276	Solanum quitoense	TAIAT	BAHD acetyltransferase TAIAT;Triacylinositol Acetyltransferase	MT024677	NA	NA	S. quitoense-produced I3:22 (21010);S. quitoense-produced I3:24 (221012);Triacylinositols	I4:24 (221010);I4:26 (221212);Tetraacylinositols
10.1006/abbi.1999.1125	Taxus canadensis; Taxus cuspidata	Taxadienol O-acetyltransferase	Acetyl Coenzyme A: Taxa-4(20)11(12)-Dien-5␣-Ol O-Acetyl Transferase	NA	NA	NA	Taxa-4(20)11(12)-Dien-5␣-ol; Acetyl CoA	Taxa-4(20)11(12)-Dien-5␣-yl acetate
10.1021/jf901693j	Fragaria chiloensis	FcAAT1	Alcohol Acyl Transferase 1	FJ548611	NA	NA	butanol; acetyl-CoA	butyl acetate
10.1016/j.plaphy.2009.08.004	Oryza sativa	OsMaT-2	flavonoid malonyltransferase	32988917;NP001046855	NA	NA	flavonoid glucosides; flavanone glucosides; flavone glucosides; flavonol glucosides; isoflavone glucosides; apigenin 7-O-glucoside; kaempferol 3-O-glucoside; quercetin 3-O-glucoside; genistein 7-O-glucoside; naringenin 7-O-glucoside	apigenin 7-O-glucoside malonylated product; kaempferol 3-O-glucoside malonylated product; quercetin 3-O-glucoside malonylated product; genistein 7-O-glucoside malonylated product; naringenin 7-O-glucoside malonylated product
10.1111/lam.13190	Trifolium pretense	HDT1	BAHD acyltransferase	MF536893	NA	NA	caffeoyl-CoA; L-dopa	clovamide
10.1111/lam.13190	Trifolium pretense	HDT1	BAHD acyltransferase	MF536893	NA	NA	p-coumarate; L-dopa	coumaroyl-L-dopa
10.1111/lam.13190	Trifolium pretense	HDT1	BAHD acyltransferase	MF536893	NA	NA	ferulate; L-dopa	feruloyl-L-dopa
10.1111/lam.13190	Trifolium pretense	HDT1	BAHD acyltransferase	MF536893	NA	NA	sinapate; L-dopa	sinapoyl-L-dopa
10.1111/lam.13190	Trifolium pretense	HDT1	BAHD acyltransferase	MF536893	NA	NA	p-coumarate; L-phenylalanine	coumaroyl-L-phenylalanine
10.1111/lam.13190	Trifolium pretense	HDT1	BAHD acyltransferase	MF536893	NA	NA	caffeate; L-phenylalanine	caffeoyl-L-phenylalanine
10.1111/lam.13190	Trifolium pretense	HDT1	BAHD acyltransferase	MF536893	NA	NA	ferulate; L-phenylalanine	feruloyl-L-phenylalanine
10.1111/lam.13190	Trifolium pretense	HDT1	BAHD acyltransferase	MF536893	NA	NA	sinapate; L-phenylalanine	sinapoyl-L-phenylalanine
10.1111/lam.13190	Trifolium pretense	HDT1	BAHD acyltransferase	MF536893	NA	NA	p-coumarate; L-tyrosine	coumaroyl-L-tyrosine
10.1111/lam.13190	Trifolium pretense	HDT1	BAHD acyltransferase	MF536893	NA	NA	caffeate; L-tyrosine	caffeoyl-L-tyrosine
10.1111/lam.13190	Trifolium pretense	HDT1	BAHD acyltransferase	MF536893	NA	NA	ferulate; L-tyrosine	feruloyl-L-tyrosine
10.1111/lam.13190	Trifolium pretense	HDT1	BAHD acyltransferase	MF536893	NA	NA	sinapate; L-tyrosine	sinapoyl-L-tyrosine
10.1111/lam.13190	Trifolium pretense	HDT1	BAHD acyltransferase	MF536893	NA	NA	2-fluorocinnamate; L-tyrosine	2-fluorocinnamoyl-L-tyrosine
10.1111/lam.13190	Trifolium pretense	HDT1	BAHD acyltransferase	MF536893	NA	NA	2-trifluoromethylcinnamate; L-tyrosine	2-trifluoromethylcinnamoyl-L-tyrosine
10.1111/lam.13190	Trifolium pretense	HDT1	BAHD acyltransferase	MF536893	NA	NA	p-coumarate; L-tryptophan	coumaroyl-L-tryptophan
10.1111/lam.13190	Trifolium pretense	HDT1	BAHD acyltransferase	MF536893	NA	NA	caffeate; L-tryptophan	caffeoyl-L-tryptophan
10.1111/lam.13190	Trifolium pretense	HDT1	BAHD acyltransferase	MF536893	NA	NA	ferulate; L-tryptophan	feruloyl-L-tryptophan
10.1111/lam.13190	Trifolium pretense	HDT1	BAHD acyltransferase	MF536893	NA	NA	sinapate; L-tryptophan	sinapoyl-L-tryptophan
10.1186/s12934-018-0896-9	Dianthus caryophyllus	DcHCBT	Hydroxycinnamoyl/benzoyl-CoA:anthranilate HCBT	NA	NA	NA	p-coumaric acid; anthranilate	p-coumaroyl anthranilate
10.1186/s12934-018-0896-9	Avena sativa	AsHCBT	Hydroxycinnamoyl/benzoyl-CoA:anthranilate HCBT	AB076982	NA	NA	p-coumaric acid; anthranilate	p-coumaroyl anthranilate
10.1186/s12934-018-0896-9	Escherichia coli	HCBT	anthranilate N-hydroxycinnamoyl/benzoyltransferase	NA	NA	NA	HC-CoA; anthranilate	HC-anthranilate
10.1186/s12934-018-0896-9	Escherichia coli	HCBT	anthranilate N-hydroxycinnamoyl/benzoyltransferase	NA	NA	NA	p-coumaric acid; anthranilate	N-p-coumaroyl anthranilate
10.1186/s12934-018-0896-9	Escherichia coli	HCBT	anthranilate N-hydroxycinnamoyl/benzoyltransferase	NA	NA	NA	caffeic acid; anthranilate	caffeoyl anthranilate
10.1186/s12934-018-0896-9	Escherichia coli	HCBT	anthranilate N-hydroxycinnamoyl/benzoyltransferase	NA	NA	NA	ferulic acid; anthranilate	feruloyl anthranilate
10.1186/s12934-018-0896-9	Escherichia coli	HCBT	anthranilate N-hydroxycinnamoyl/benzoyltransferase	NA	NA	NA	5-hydroxyanthranilate; p-coumaric acid	avn A
10.1186/s12934-018-0896-9	Escherichia coli	HCBT	anthranilate N-hydroxycinnamoyl/benzoyltransferase	NA	NA	NA	4-hydroxyanthranilate; p-coumaric acid	avn G
10.1186/s12934-018-0896-9	Escherichia coli	HCBT	anthranilate N-hydroxycinnamoyl/benzoyltransferase	NA	NA	NA	avn A; caffeic acid	avn C
10.1186/s12934-018-0896-9	Escherichia coli	HCBT	anthranilate N-hydroxycinnamoyl/benzoyltransferase	NA	NA	NA	avn G; caffeic acid	avn K
10.1186/s12934-018-0896-9	Escherichia coli	HCBT	anthranilate N-hydroxycinnamoyl/benzoyltransferase	NA	NA	NA	avn A; ferulic acid	avn B
10.1186/s12934-018-0896-9	Escherichia coli	HCBT	anthranilate N-hydroxycinnamoyl/benzoyltransferase	NA	NA	NA	avn G; ferulic acid	avn H
10.1016/j.abb.2004.07.013	Taxus	TAX14	NA	AY628433	NA	NA	NA	NA
10.1016/j.abb.2004.07.013	Taxus	TAX19	taxoid 5a-O-acetyltransferase	AY628434	NA	NA	taxadien-5a-ol	taxadien-5a-yl acetate
10.1016/j.abb.2004.07.013	Taxus	TAX19	taxoid 5a-O-acetyltransferase	AY628434	NA	NA	taxadien-2a5a-diol;taxadien-2a,5a-diol	diol monoacetate;taxadien-5a-acetoxy-2a-ol
10.1016/j.abb.2004.07.013	Taxus	TAX19	taxoid 5a-O-acetyltransferase	AY628434	NA	NA	taxadien-2a5a10b-triol;taxadien-2a,5a,10b-triol	taxadien-5a-acetoxy-2a10b-diol;taxadien-5a-acetoxy-2a,10b-diol
10.1016/j.abb.2004.07.013	Taxus	TAX19	taxoid 5a-O-acetyltransferase	AY628434	NA	NA	taxadien-5a9a10b13a-tetraol;taxadien-5a,9a,10b,13a-tetraol	taxadien-13a-acetoxy-5a9a10b-triol;taxadien-13a-acetoxy-5a,9a,10b-triol
10.1016/j.abb.2004.07.013	Taxus	TAX1	taxoid 5a-O-acetyltransferase	AY628433	NA	NA	taxadien-5a-acetoxy-9a10b13a-triol;taxadien-5a,9a,10b,13a-tetraol	taxadien-5a9a10b-triacetoxy-13a-ol;taxadien-9a-acetoxy-5a,10b,13a-triol;taxadien-10b-acetoxy-5a,9a,13a-triol
10.1016/j.abb.2004.07.013	Taxus	TAX19	taxoid 5a-O-acetyltransferase	AY628434	NA	NA	taxadien-5a-acetoxy-9a10b13a-triol;taxadien-5a-acetoxy-9a,10b,13a-triol	taxadien-5a13a-diacetoxy-9a10b-diol;taxadien-5a,13a-diacetoxy-9a,10b-diol
10.1111/tpj.16528	Crocosmia x crocosmiiflora	CcAT8	Hydroxycinnamoyl-CoA shikimate/quinate hydroxycinnamoyltransferase	NA	NA	NA	shikimate; quinate; caffeoyl-CoA; coumaroyl-CoA; feruloyl-CoA	caffeoylshikimate; coumaroylshikimate; feruloylshikimate
10.1111/tpj.16528	Crocosmia x crocosmiiflora	CcAT8	Hydroxycinnamoyl-CoA shikimate/quinate hydroxycinnamoyltransferase	NA	NA	NA	caffeoylshikimate	caffeic acid
10.1111/tpj.16528	Crocosmia x crocosmiiflora	CcHCT	hydroxycinnamoyl-CoA: shikimate hydroxycinnamoyl transferase	OR245368	NA	NA	shikimate; coumaroyl-CoA	coumaroylshikimate
10.1111/tpj.16528	Crocosmia x crocosmiiflora	CcHCT	hydroxycinnamoyl-CoA: shikimate hydroxycinnamoyl transferase	OR245368	NA	NA	shikimate; caffeoyl-CoA	caffeoylshikimate
10.1111/tpj.16528	Crocosmia x crocosmiiflora	CcHCT	hydroxycinnamoyl-CoA: shikimate hydroxycinnamoyl transferase	OR245368	NA	NA	shikimate; feruloyl-CoA	feruloylshikimate
10.1111/tpj.16528	Crocosmia x crocosmiiflora	CcHCT	hydroxycinnamoyl-CoA: shikimate hydroxycinnamoyl transferase	OR245368	NA	NA	quinate; coumaroyl-CoA	coumaroylquinate
10.1111/tpj.16528	Crocosmia x crocosmiiflora	CcCSE	caffeoylshikimate esterase	OR245364	NA	NA	caffeoylshikimate	caffeic acid; shikimate
10.1111/tpj.16528	Crocosmia x crocosmiiflora	CcCSE	caffeoylshikimate esterase	OR245364	NA	NA	chlorogenic acid	caffeic acid; quinate
10.1111/tpj.16528	Crocosmia x crocosmiiflora	CcC30H	p-coumaroylshikimate 30-hydroxylase	OR245362	NA	NA	coumaroylshikimate	caffeoylshikimate
10.1111/tpj.16528	Crocosmia x crocosmiiflora	CcC30H	p-coumaroylshikimate 30-hydroxylase	OR245362	NA	NA	coumaric acid	caffeic acid
10.1074/jbc.M209362200	Nicotiana tabacum	HCT	hydroxycinnamoyl-CoA:shikimate/quinate hydroxycinnamoyltransferase	AJ507825	NA	NA	p-coumaroyl-CoA; caffeoyl-CoA	shikimate ester; quinate ester
10.1074/jbc.M209362200	Nicotiana tabacum	HCT	hydroxycinnamoyl-CoA:shikimate/quinate hydroxycinnamoyltransferase	AJ507825	NA	NA	chlorogenate (5-O-caffeoyl quinate ester)	caffeoyl-CoA
10.1074/jbc.M209362200	Nicotiana tabacum	HCT	hydroxycinnamoyl-CoA:shikimate/quinate hydroxycinnamoyltransferase	AJ507825	NA	NA	p-coumaroyl-CoA;shikimic acid	p-coumaroyl shikimate
10.1074/jbc.M209362200	Nicotiana tabacum	HCT	hydroxycinnamoyl-CoA:shikimate/quinate hydroxycinnamoyltransferase	AJ507825	NA	NA	p-coumaroyl-CoA;quinic acid	p-coumaroyl quinate
[truncated: 159 more rows]

## Sheet: 5F-4o-Merge-Output
TITLE	DOI	SPECIES	ENZYME_COMMON_NAME	ENZYME_FULL_NAME	GENBANK	UNIPROT_ID	ALT_ID	SUBSTRATE	PRODUCT
[truncated: 1,530 more rows]

[truncated: 6 more sheets: 5G-HQD-Entries-Intersection-4T, 5H-HQD-Entries-Intersection-4o, 5I-4T-Entries-Intersection-HQD, 5J-4o-Entries-Intersection-HQD, 5K-4T-Substrate-Grading, 5L-4o-Substrate-Grading]
