# Supplementary material for: FuncFetch: an LLM-assisted workflow enables mining thousands of enzyme–substrate interactions from published manuscripts
Source: Bioinformatics. 2024 Dec 24;41(1):btae756. doi: 10.1093/bioinformatics/btae756 (PMC11734755; doi:10.1093/bioinformatics/btae756)
Supplement: btae756_Supplementary_Data [file btae756_supplementary_data.zip › SuppFile1_Filters.xlsx]

## Sheet: Legend
			Supplementary File 1: Description of packages and filters used for FuncFetch pipeline. (1A) Version information for all software used to develop and test FuncFetch pipeline. (1B) PubMed indexed journals included by FuncFetch when running Step 1 with Journal Filter. (1C) PubMed indexed keywords included by FuncFetch when running Step 1 with keyword filter. Keywords marked with "fil" in the second …

## Sheet: 1A-Packages
Package	Version or Release
ncbi eutils	Last Update: November 17, 2022
python	3.10.13
biopython	1.78
conda	23.11.0
openai	1.10.0
GPT (step 2)	gpt-4-turbo-2024-04-09
GPT (step 4)	gpt-4o-2024-05-13
zotero	6.0.37
pdfminer-six	20231228
Webflow	2024
Node.js	v20.12.0
Docker	v20.10.17
Express	v4.18.3

## Sheet: 1B-Journals
#Journal	Abbreviation	NLM-ID	type		Review/NonReview
ACS chemical biology	ACS Chem Biol	101282906	biochemistry	1	NonReview
ACS synthetic biology	ACS Synth Biol	101575075	biochemistry	1	NonReview
Acta biochimica et biophysica Sinica	Acta Biochim Biophys Sin (Shanghai)	101206716	biochemistry	1	NonReview
Advances in biochemical engineering/biotechnology	Adv Biochem Eng Biotechnol	8307733	biochemistry	1	NonReview
Advances in protein chemistry and structural biology	Adv Protein Chem Struct Biol	101497281	biochemistry	1	NonReview
American journal of botany	Am J Bot	370467	biochemistry	1	NonReview
Analytical biochemistry	Anal Biochem	370535	biochemistry	1	NonReview
Annual review of biochemistry	Annu Rev Biochem	2985150R	biochemistry	1	Review
Annual review of phytopathology	Annu Rev Phytopathol	372373	plant	1	Review
Annual review of plant biology	Annu Rev Plant Biol	101140127	plant	1	Review
Applications in plant sciences	Appl Plant Sci	101590473	plant	1	NonReview
Applied microbiology and biotechnology	Appl Microbiol Biotechnol	8406612	biochemistry	1	NonReview
Applied biochemistry and biotechnology	Appl Biochem Biotechnol	8208561	biochemistry	1	NonReview
Archives of biochemistry and biophysics	Arch Biochem Biophys	372430	biochemistry	1	NonReview
Biochemical and biophysical research communications	Biochem Biophys Res Commun	372516	biochemistry	1	NonReview
Biochemistry	Biochemistry	370623	biochemistry	1	NonReview
Biochemistry and cell biology = Biochimie et biologie cellulaire	Biochem Cell Biol	8606068	biochemistry	1	NonReview
Biochemistry and molecular biology education	Biochem Mol Biol Educ	100970605	biochemistry	1	NonReview
Biochemistry. Biokhimiiï¸ aï¸¡	Biochemistry (Mosc)	376536	biochemistry	1	NonReview
Biochimica et biophysica acta. Bioenergetics	Biochim Biophys Acta Bioenerg	101731706	biochemistry	1	NonReview
Biochimica et biophysica acta. Biomembranes	Biochim Biophys Acta Biomembr	101731713	biochemistry	1	NonReview
Biochimica et biophysica acta. Gene regulatory mechanisms	Biochim Biophys Acta Gene Regul Mech	101731723	biochemistry	1	NonReview
Biochimica et biophysica acta. General subjects	Biochim Biophys Acta Gen Subj	101731726	biochemistry	1	NonReview
Biochimica et biophysica acta. Molecular and cell biology of lipids	Biochim Biophys Acta Mol Cell Biol Lipids	101731727	biochemistry	1	NonReview
Biochimica et biophysica acta. Molecular basis of disease	Biochim Biophys Acta Mol Basis Dis	101731730	biochemistry	1	NonReview
Biochimica et biophysica acta. Molecular cell research	Biochim Biophys Acta Mol Cell Res	101731731	biochemistry	1	NonReview
Biochimica et biophysica acta. Proteins and proteomics	Biochim Biophys Acta Proteins Proteom	101731734	biochemistry	1	NonReview
BioEssays : news and reviews in molecular, cellular and developmental biology	Bioessays	8510851	biochemistry	1	NonReview
Biological chemistry	Biol Chem	9700112	biochemistry	1	NonReview
Biology	Biology (Basel)	101587988	biochemistry	1	NonReview
Biomacromolecules	Biomacromolecules	100892849	biochemistry	1	NonReview
Biomolecular concepts	Biomol Concepts	101518829	biochemistry	1	NonReview
Biomolecules	Biomolecules	101596414	biochemistry	1	NonReview
Bioscience reports	Biosci Rep	8102797	biochemistry	1	NonReview
Biotechnology advances	Biotechnol Adv	8403708	biochemistry	1	NonReview
Biotechnology and applied biochemistry	Biotechnol Appl Biochem	8609465	biochemistry	1	NonReview
Biotechnology and bioengineering	Biotechnol Bioeng	7502021	biochemistry	1	NonReview
BMB reports	BMB Rep	101465334	biochemistry	1	NonReview
BMC molecular and cell biology	BMC Mol Cell Biol	101741148	biochemistry	1	NonReview
BMC plant biology	BMC Plant Biol	100967807	plant	1	NonReview
BMC genomics	BMC Genomics	100965258	biochemistry	1	NonReview
Cell biochemistry and function	Cell Biochem Funct	8305874	biochemistry	1	NonReview
Cellular & molecular biology letters	Cell Mol Biol Lett	9607427	biochemistry	1	NonReview
Cellular and molecular life sciences : CMLS	Cell Mol Life Sci	9705402	biochemistry	1	NonReview
Cellular physiology and biochemistry : international journal of experimental cellular physiology, biochemistry, and pharmacology	Cell Physiol Biochem	9113221	biochemistry	1	NonReview
Chembiochem : a European journal of chemical biology	Chembiochem	100937360	biochemistry	1	NonReview
Chemical biology & drug design	Chem Biol Drug Des	101262549	biochemistry	1	NonReview
Chemistry & biodiversity	Chem Biodivers	101197449	biochemistry	1	NonReview
Cold Spring Harbor protocols	Cold Spring Harb Protoc	101524530	biochemistry	1	NonReview
Communications biology	Commun Biol	101719179	biochemistry	1	NonReview
Comparative biochemistry and physiology. Part B, Biochemistry & molecular biology	Comp Biochem Physiol B Bioche...	9516061	biochemistry	1	NonReview
Comparative biochemistry and physiology. Toxicology & pharmacology : CBP	Comp Biochem Physiol C...	100959500	biochemistry	1	NonReview
Critical reviews in biochemistry and molecular biology	Crit Rev Biochem Mol Biol	8903774	biochemistry	1	Review
Critical reviews in biotechnology	Crit Rev Biotechnol	8505177	biochemistry	1	Review
Current opinion in chemical biology	Curr Opin Chem Biol	9811312	biochemistry	1	Review
Current opinion in lipidology	Curr Opin Lipidol	9010000	biochemistry	1	Review
Current opinion in plant biology	Curr Opin Plant Biol	100883395	plant	1	Review
Current opinion in structural biology	Curr Opin Struct Biol	9107784	biochemistry	1	Review
Current protein & peptide science	Curr Protein Pept Sci	100960529	biochemistry	1	NonReview
Current protocols	Curr Protoc	101773894	biochemistry	1	NonReview
eLife	Elife	101579614	biochemistry	1	NonReview
EMBO reports	EMBO Rep	100963049	biochemistry	1	NonReview
European journal of biochemistry	Eur J Biochem	7602204	biochemistry	1	NonReview
FEBS open bio	FEBS Open Bio	101580716	biochemistry	1	NonReview
FEBS letters	FEBS Lett	155157	biochemistry	1	NonReview
Frontiers in plant science	Front Plant Sci	101568200	plant	1	NonReview
Frontiers in bioengineering and biotechnology	Front Bioeng Biotechnol	101632513	biochemistry	1	NonReview
Function (Oxford, England)	Function (Oxf)	101770668	biochemistry	1	NonReview
Functional plant biology : FPB	Funct Plant Biol	101154361	plant	1	NonReview
Functional & integrative genomics	Funct Integr Genomics	10093934i3	biochemistry	1	NonReview
Genes	Genes (Basel)	101551097	biochemistry	1	NonReview
Genomics, proteomics & bioinformatics	Genomics Proteomics Bioinformatics	101197608	biochemistry	1	NonReview
Glycobiology	Glycobiology	9104124	biochemistry	1	NonReview
Horticulture research	Hortic Res	101655540	plant	1	NonReview
Indian journal of biochemistry & biophysics	Indian J Biochem Biophys	7503650	biochemistry	1	NonReview
International journal of biochemistry	Int J Biochem	7502821	biochemistry	1	NonReview
International journal of molecular sciences	Int J Mol Sci	101092791	biochemistry	1	NonReview
International journal of phytoremediation	Int J Phytoremediation	101136878	plant	1	NonReview
International review of cell and molecular biology	Int Rev Cell Mol Biol	101475846	biochemistry	1	Review
IUBMB life	IUBMB Life	100888706	biochemistry	1	NonReview
Journal of agricultural and food chemistry	J Agric Food Chem	374755	plant	1	NonReview
Journal of applied genetics	J Appl Genet	9514582	biochemistry	1	NonReview
Journal of biochemistry	J Biochem	376600	biochemistry	1	NonReview
Journal of biochemistry (Tokyo)	J Biochem (Tokyo)	7502043	biochemistry	1	NonReview
Journal of biological chemistry	J Biol Chem	7505910	biochemistry	1	NonReview
Journal of biomolecular structural dynamics	J Biomol Struct Dyn	8404176	biochemistry	1	NonReview
Journal of bioscience and bioengineering	J Biosci Bioeng	100888800	biochemistry	1	NonReview
Journal of biosciences	J Biosci	8100809	plant	1	NonReview
Journal of cellular and molecular medicine	J Cell Mol Med	101083777	biochemistry	1	NonReview
Journal of cellular biochemistry	J Cell Biochem	8205768	biochemistry	1	NonReview
Journal of cellular physiology	J Cell Physiol	50222	biochemistry	1	NonReview
Journal of enzyme inhibition and medicinal chemistry	J Enzyme Inhib Med Chem	101150203	biochemistry	1	NonReview
Journal of experimental botany	J Exp Bot	9882906	plant	1	NonReview
Journal of Experimental Botany	J Exp Bot	9882906	plant	1	NonReview
Journal of food science	J Food Sci	14052	plant	1	NonReview
Journal of integrative plant biology	J Integr Plant Biol	101250502	plant	1	NonReview
Journal of lipid research	J Lipid Res	376606	biochemistry	1	NonReview
Journal of molecular biology	J Mol Biol	2985088R	biochemistry	1	NonReview
Journal of molecular biology and biotechnology	J Mol Biol Biotechnol	8105720	biochemistry	1	NonReview
Journal of molecular catalysis. B, Enzymatic	J Mol Catal B Enzym	9602616	biochemistry	1	NonReview
Journal of molecular cell biology	J Mol Cell Biol	101503669	biochemistry	1	NonReview
Journal of natural products	J Nat Prod	7906882	biochemistry	1	NonReview
Journal of physiology and biochemistry	J Physiol Biochem	9812509	biochemistry	1	NonReview
Journal of plant physiology	J Plant Physiol	9882059	plant	1	NonReview
Journal of plant research	J Plant Res	9887853	plant	1	NonReview
Journal of proteome research	J Proteome Res	101128775	biochemistry	1	NonReview
Journal of proteomics	J Proteomics	101475056	biochemistry	1	NonReview
Journal of structural biology	J Struct Biol	9011206	biochemistry	1	NonReview
Life sciences	Life Sci	7500977	biochemistry	1	NonReview
Metabolites	Metabolites	101578790	biochemistry	1	NonReview
Metabolic engineering	Metab Eng	9815657	biochemistry	1	NonReview
Metabolomics : Official journal of the Metabolomic Society	Metabolomics	101274889	biochemistry	1	NonReview
Methods (San Diego, Calif.)	Methods	9426302	biochemistry	1	NonReview
Methods in enzymology	Methods Enzymol	212271	biochemistry	1	NonReview
Methods in molecular biology (Clifton, N.J.)	Methods Mol Biol	9214969	biochemistry	1	NonReview
Microbial cell factories	Microb Cell Fact	101139812	biochemistry	1	NonReview
Molecular and cellular biochemistry	Mol Cell Biochem	7611276	biochemistry	1	NonReview
Molecular biology and evolution	Mol Biol Evol	8501455	biochemistry	1	NonReview
Molecular biology of the cell	Mol Biol Cell	9201390	biochemistry	1	NonReview
Molecular cell	Mol Cell	9802571	biochemistry	1	NonReview
Molecular genetics and metabolism	Mol Genet Metab	9805456	biochemistry	1	NonReview
Molecular omics	Mol Omics	101713384	biochemistry	1	NonReview
Molecular plant	Mol Plant	101465514	plant	1	NonReview
Molecular plant pathology	Mol Plant Pathol	100954969	plant	1	NonReview
Molecular plant-microbe interactions : MPMI	Mol Plant Microbe Interact	9107902	plant	1	NonReview
Molecular systems biology	Mol Syst Biol	101235389	biochemistry	1	NonReview
Molecules (Basel, Switzerland)	Molecules	100964009	biochemistry	1	NonReview
Molecules and cells	Mol Cells	9610936	biochemistry	1	NonReview
Mycorrhiza	Mycorrhiza	100955036	plant	1	NonReview
Nature	Nature	410462	biochemistry	1	NonReview
Nature chemical biology	Nat Chem Biol	101231976	biochemistry	1	NonReview
Nature Communications	Nat Commun	101528555	biochemistry	1	NonReview
Nature plants	Nat Plants	101651677	plant	1	NonReview
Nature reviews. Molecular cell biology	Nat Rev Mol Cell Biol	100962782	biochemistry	1	Review
Nature structural & molecular biology	Nat Struct Mol Biol	101186374	biochemistry	1	NonReview
Nature biotechnology	Nat Biotechnol	9604648	biochemistry	1	NonReview
Natural product reports	Nat Prod Rep	8502408	biochemistry	1	NonReview
Omics : a journal of integrative biology	OMICS	101131135	biochemistry	1	NonReview
Open biology	Open Biol	101580419	biochemistry	1	NonReview
Organic & biomolecular chemistry	Org Biomol Chem	101154995	biochemistry	1	NonReview
PeerJ	PeerJ	101603425	biochemistry	1	NonReview
Physiologia plantarum	Physiol Plant	1256322	plant	1	NonReview
Phytochemical analysis : PCA	Phytochem Anal	9200492	plant	1	NonReview
Phytochemistry	Phytochemistry	151434	plant	1	NonReview
Phytochemistry letters	Phytochem Lett	101513432	plant	1	NonReview
Phytopathology	Phytopathology	9427222	plant	1	NonReview
Plant & cell physiology	Plant Cell Physiol	9430925	plant	1	NonReview
Plant biology (Stuttgart, Germany)	Plant Biol (Stuttg)	101148926	plant	1	NonReview
Plant biotechnology journal	Plant Biotechnol J	101201889	plant	1	NonReview
Plant biotechnology	Plant Biotechnology	NA	plant	1	NonReview
Plant cell reports	Plant Cell Rep	9880970	plant	1	NonReview
Plant communications	Plant Commun	101769147	plant	1	NonReview
Plant direct	Plant Direct	101716131	plant	1	NonReview
Plant disease	Plant Dis	9882809	plant	1	NonReview
Plant molecular biology	Plant Mol Biol	9106343	plant	1	NonReview
Plant physiology	Plant Physiol	401224	plant	1	NonReview
Plant physiology and biochemistry : PPB	Plant Physiol Biochem	9882449	plant	1	NonReview
Plant reproduction	Plant Reprod	101602701	plant	1	NonReview
Plant science : an international journal of experimental plant biology	Plant Sci	9882015	plant	1	NonReview
Plant signaling & behavior	Plant Signal Behav	101291431	plant	1	NonReview
Plant, cell & environment	Plant Cell Environ	9309004	plant	1	NonReview
Planta medica	Planta Med	66751	plant	1	NonReview
Planta	Planta	1250576	plant	1	NonReview
Plants (Basel, Switzerland)	Plants (Basel)	101596181	plant	1	NonReview
PLoS computational biology	PLoS Comput Biol	101238922	biochemistry	1	NonReview
PloS one	PLoS One	101285081	biochemistry	1	NonReview
PLoS biology	PLoS Biol	101183755	biochemistry	1	NonReview
Preparative biochemistry & biotechnology	Prep Biochem Biotechnol	9607037	biochemistry	1	NonReview
Proceedings of the National Academy of Sciences of the United States of America	Proc Natl Acad Sci U S A	7505876	biochemistry	1	NonReview
PNAS nexus	PNAS Nexus	9918367777906670	biochemistry	1	NonReview
Progress in biophysics and molecular biology	Prog Biophys Mol Biol	401233	biochemistry	1	NonReview
Protein science : a publication of the Protein Society	Protein Sci	9211750	biochemistry	1	NonReview
Proteins	Proteins	8700181	biochemistry	1	NonReview
Proteomics	Proteomics	101092707	biochemistry	1	NonReview
Proteomics. Clinical applications	Proteomics Clin Appl	101298608	biochemistry	1	NonReview
Science	Science	404511	biochemistry	1	NonReview
Science Advances	Sci Adv	101653440	biochemistry	1	NonReview
Science Bulletin	Sci Bull (Beijing)	101655530	biochemistry	1	NonReview
Scientific Reports	Sci Rep	101563288	biochemistry	1	NonReview
Steroids	Steroids	404536	biochemistry	1	NonReview
The Biochemical journal	Biochem J	7504953	biochemistry	1	NonReview
The Biochemical journal	Biochem J	2984726R	biochemistry	1	NonReview
The EMBO journal	EMBO J	8208664	biochemistry	1	NonReview
The FEBS journal	FEBS J	101229646	biochemistry	1	NonReview
The international journal of biochemistry & cell biology	Int J Biochem Cell Biol	9508482	biochemistry	1	NonReview
The Journal of Biological Chemistry	J Biol Chem	2985121R	biochemistry	1	NonReview
The Journal of biological chemistry	J Biol Chem	7505910	biochemistry	1	NonReview
4The Journal of nutritional biochemistry	J Nutr Biochem	9010081	biochemistry	1	NonReview
The Journal of steroid biochemistry and molecular biology	J Steroid Biochem Mol Biol	9015483	biochemistry	1	NonReview
The Plant cell	Plant Cell	9208688	plant	1	NonReview
The plant genome	Plant Genome	101273919	plant	1	NonReview
The Plant journal : for cell and molecular biology	Plant J	9207397	plant	1	NonReview
The protein journal	Protein J	101212092	biochemistry	1	NonReview
Transgenic research	Transgenic Res	9209120	plant	1	NonReview
The New phytologist	New Phytol	9882884	plant	1	NonReview
Tree physiology	Tree Physiol	100955338	plant	1	NonReview
Trends in biochemical sciences	Trends Biochem Sci	7807779	biochemistry	1	Review
Trends in biotechnology	Trends Biotechnol	8310903	biochemistry	1	Review
Trends in plant science	Trends Plant Sci	9890299	plant	1	Review

## Sheet: 1C-Keywords
acylation
acetylation
methylation
oxidation
peroxidation
epoxidation
reduction
oxidation-reduction
hydroxylation
dihydroxylation
hydrolysis
isomerization
isomerisation
sulfation
sulfonation
hydrolysis
hydration
glycosylation
condensation
glucuronylation
amination
transamination
lipidation
phosphorylation
carboxylation
decarboxylation
rearrangement
isomerization
isomerisation
alkylation
arylation
hydrogenation
dehydrogenation
halogenation
cleavage
esterification
transesterification
trans-esterification
deoxygenation
oxygenase
oxygenases
monooxygenase
monooxygenases
epoxidase
epoxidases
dioxygenase
dioxygenases
peroxidase
peroxidases
catalase
catalases
dehydrogenase
dehydrogenases
nitrogenase
nitrogenases
dinitrogenase
dinitrogenases
transferase
transferases
acyltransferase
acyltransferases
acetyltransferase
acetyltransferases
hydroxycinnamoyltransferase
hydroxycinnamoyltransferases
esterase
esterases
lipase
lipases
aminotransferase
aminotransferases
glycosyltransferase
glycosyltransferases
glucosyltransferase
glucosyltransferases
methyltransferase
methyltransferases
hydroxymethyltransferase
hydroxymethyltransferases
carbamoyltransferase
carbamoyltransferases
carboxytransferase
carboxytransferases
transketolase
transketolases
oxidoreductase
oxidoreductases
decarboxylase
decarboxylases
aldolase
aldolases
oxidase
oxidases
reductase
reductases
hydrolase
hydrolases
lyase
lyases
ligase
ligases
isomerase
isomerases
epimerase
epimerases
mutase
mutases
synthase
synthases
hydratase
hydratases
dehydratase
dehydratases
kinase
kinases
phosphatase
phosphatases
metabolism
biochemistry		fil
biochemical		fil
phytochemistry		fil
phytochemical		fil
biosynthesis		fil
biosynthetic		fil
biosynthetic_pathway		fil
biosynthetic_pathways		fil
metabolite		fil
metabolites		fil
metabolic		fil
metabolomic		fil
metabolomics		fil
secondary_metabolite		fil
secondary_metabolites		fil
secondary_metabolism		fil
specialized_metabolite		fil
specialized_metabolites		fil
specialized_metabolism		fil
metabolism		fil
primary_metabolite		fil
primary_metabolites		fil
primary_metabolism		fil
enzyme_activity		fil
enzymology		fil
enzyme		fil
enzymes		fil
substrate		fil
substrates		fil
substrate_specificity		fil
kinetics		fil
catalyst		fil
catalysis		fil
catalytic_activity		fil
plant		fil
plants		fil
coenzyme		fil
cofactor		fil

## Sheet: 1D-PubmedQueries
		Enzyme family	Pubmed Query
		BAHD acyltransferase (v1)	BAHD acyltransferase
		BAHD acyltransferase (v2)	BAHD acyltransferase OR hydroxycinnamoyl
		UDP glycosyl transferase	plant AND UDP glycosyltransferase OR UGT OR UDPGT
		GDSL lipase	GDSL lipase esterase OR GDSL-like
		Cytochrome P450	plant AND cytochrome P450
		Peroxidase	plant peroxidase
		Methyl transferase	(plant methyltransferase) NOT (DNA)
		(Di)oxygenase	(plant dioxygenases) OR (plant oxygenases)
		Polyketide synthase	plant polyketide synthase
		Amino transferase	plant aminotransferase
